# Supplementary material for: Genomic Characteristics of Feline Anelloviruses Isolated from Domestic Cats in Shanghai, China
Source: Vet Sci. 2023 Jul 7;10(7):444. doi: 10.3390/vetsci10070444 (PMC10385657; doi:10.3390/vetsci10070444)
Supplement: Supplementary file 1 [file vetsci-10-00444-s001.zip]

Archive with 6 entries (6 files):
- Supplementary DATA-S1. Viral metagenomics results of FD group.xlsx
- Supplementary DATA-S2. Viral metagenomics results of F group.xlsx
- Supplementary DATA-S3. The results of recombination event detection.csv
- Supplementary DATA-S4. The reads and contigs statistics of viral metagenomics.xlsx
- Supplementary Figure S1.pdf
- Supplementary Table S1. TTV sequence information used in this study.xlsx
