# Supplementary material for: Genomic Characteristics of Feline Anelloviruses Isolated from Domestic Cats in Shanghai, China
Source: Vet Sci. 2023 Jul 7;10(7):444. doi: 10.3390/vetsci10070444 (PMC10385657; doi:10.3390/vetsci10070444)
Supplement: Supplementary file 1 [file vetsci-10-00444-s001.zip › Supplementary DATA-S1. Viral metagenomics results of FD group.xlsx]

## Sheet: FD group
#Query_id	Subject_id	identity(%)	alignment_length	mismatches	gap_openings	q_start	q_end	s_start	s_end	e-value	bit_score	Phages_or_not	DNA_or_RNA	Taxonomy
FD1|contig_10007	KM209255.1	76.027	146	35	0	11	156	3839	3984	1.99e-20	106	Phages	DNA	Viruses|unclassified|unclassified|Caudovirales|Ackermannviridae|Limestonevirus|Dickeya phage phiDP10.3
FD1|contig_10015	KM209255.1	82.692	104	18	0	72	175	3978	3875	6.97e-21	107	Phages	DNA	Viruses|unclassified|unclassified|Caudovirales|Ackermannviridae|Limestonevirus|Dickeya phage phiDP10.3
FD1|contig_10025	MH651176.1	71.689	219	62	0	124	342	38598	38816	2.77e-23	116	Phages	DNA	Viruses|unclassified|unclassified|Caudovirales|Siphoviridae|unclassified|Gordonia phage Horus
FD1|contig_10027	MK977705.1	70.87	793	196	17	8283	9059	888	1661	4.74e-90	344	Phages	DNA	Viruses|unclassified|unclassified|Caudovirales|Siphoviridae|Bantamvirus|Gordonia phage Mollymur
FD1|contig_10029	KM209277.1	90.654	107	10	0	1	107	1190	1084	2.31e-33	149	Phages	DNA	Viruses|unclassified|unclassified|Caudovirales|Ackermannviridae|Limestonevirus|Dickeya phage phiDP23.1
FD1|contig_1003	KJ094022.1	81.301	123	21	2	106	227	40830	40709	6.3e-22	112	Phages	DNA	Viruses|unclassified|unclassified|Caudovirales|Siphoviridae|unclassified|Listeria phage LP-030-3
FD1|contig_10045	MH616924.1	69.444	144	44	0	539	682	1816	1673	8.52e-07	62.6	Phages	DNA	Viruses|unclassified|unclassified|unclassified|Microviridae|unclassified|Microviridae sp.
FD1|contig_10048	KY389063.1	74.059	239	62	0	150	388	29763	30001	2.27e-34	152	Phages	DNA	Viruses|unclassified|unclassified|Caudovirales|Siphoviridae|Biseptimavirus|Staphylococcus phage phi575
FD1|contig_10050	U27612.2	71.038	183	53	0	776	958	3630	3448	1.72e-15	92.4	Other_virus	DNA	Viruses|unclassified|unclassified|Herpesvirales|Herpesviridae|Cytomegalovirus|Cercopithecine betaherpesvirus 5
FD1|contig_10069	DQ115820.1	70.982	224	55	4	42	260	1197	979	3.26e-19	103	Phages	DNA	Viruses|unclassified|unclassified|Caudovirales|Myoviridae|unclassified|Cyanobacteria phage AS-1
FD1|contig_10070	DQ115848.1	72.139	201	56	0	34	234	2	202	8.09e-22	111	Phages	DNA	Viruses|unclassified|unclassified|Caudovirales|Myoviridae|unclassified|Cyanobacteria phage AS-1
FD1|contig_10071	MH047631.1	73.585	583	146	4	5442	6020	42969	42391	1.51e-91	347	Phages	DNA	Viruses|unclassified|unclassified|Caudovirales|Siphoviridae|unclassified|Microbacterium phage Triscuit
FD1|contig_10079	AF065721.1	77.778	162	36	0	316	477	198	37	4.46e-27	131	Other_virus	DNA	Viruses|unclassified|unclassified|Herpesvirales|Herpesviridae|Cytomegalovirus|Cercopithecine betaherpesvirus 5
FD1|contig_10085	MN096358.1	69.898	196	47	2	29181	29367	34253	34061	3.85e-13	90.6	Phages	DNA	Viruses|unclassified|unclassified|Caudovirales|Siphoviridae|unclassified|Microbacterium phage LeeroyJenkins
FD1|contig_10085	KU197014.1	68.421	152	48	0	199	350	19663	19814	4.82e-06	59	Phages	DNA	Viruses|unclassified|unclassified|Caudovirales|Siphoviridae|unclassified|Xanthomonas phage XAJ2
FD1|contig_10100	FJ937737.2	68.394	193	55	4	872	1061	53388	53577	2.78e-06	61.7	Phages	DNA	Viruses|unclassified|unclassified|Caudovirales|Podoviridae|Lessievirus|Burkholderia virus Bcepil02
FD1|contig_10108	KY417925.1	68.617	564	166	7	46	605	41158	41714	1.06e-47	198	Phages	DNA	Viruses|unclassified|unclassified|Caudovirales|Podoviridae|unclassified|Ochrobactrum phage POI1126
FD1|contig_10109	KY203335.1	71.649	388	110	0	1	388	24482	24095	3.67e-50	205	Phages	DNA	Viruses|unclassified|unclassified|Caudovirales|Siphoviridae|unclassified|Pasteurella phage PMP-GADVASU-IND
FD1|contig_10110	LR597654.1	65.487	339	115	2	342	679	41250	41587	5e-11	77.9	Phages	DNA	Viruses|unclassified|unclassified|Caudovirales|Myoviridae|unclassified|Escherichia phage phAPEC8
FD1|contig_10117	KT001913.1	76.596	282	66	0	5	286	49849	49568	8.47e-52	212	Phages	DNA	Viruses|unclassified|unclassified|Caudovirales|Siphoviridae|unclassified|Caulobacter phage Sansa
FD1|contig_10122	MG969427.1	75.728	103	25	0	71	173	32825	32723	1.82e-10	74.3	Phages	DNA	Viruses|unclassified|unclassified|Caudovirales|Siphoviridae|unclassified|Anoxybacillus phage A403
FD1|contig_10123	KR011061.1	83.893	298	46	1	1	298	37141	36846	2.11e-84	319	Phages	DNA	Viruses|unclassified|unclassified|Caudovirales|Siphoviridae|unclassified|Skermania phage SPI1
FD1|contig_10123	AF065756.1	95.238	147	7	0	144	290	211	65	9.93e-59	234	Other_virus	DNA	Viruses|unclassified|unclassified|Herpesvirales|Herpesviridae|Cytomegalovirus|Cercopithecine betaherpesvirus 5
FD1|contig_10126	JQ809663.1	69.674	798	216	12	269	1048	2505	3294	6.21e-84	318	Phages	DNA	Viruses|unclassified|unclassified|Caudovirales|Myoviridae|Peduovirus|Stenotrophomonas phage Smp131
FD1|contig_10129	KR093627.1	68.621	290	91	0	563	852	4132	3843	3.84e-22	113	Phages	DNA	Viruses|unclassified|unclassified|Caudovirales|Siphoviridae|unclassified|Moraxella phage Mcat3
FD1|contig_10136	DQ115851.1	74.297	249	60	4	43	289	400	154	9.94e-32	147	Phages	DNA	Viruses|unclassified|unclassified|Caudovirales|Myoviridae|unclassified|Cyanobacteria phage AS-1
FD1|contig_1014	AF191073.1	89.744	117	12	0	341	457	1217	1101	1.51e-36	160	Other_virus	DNA	Viruses|unclassified|unclassified|Herpesvirales|Herpesviridae|Cytomegalovirus|Cercopithecine betaherpesvirus 5
FD1|contig_10141	KM209255.1	76.984	126	28	1	468	592	3649	3524	2.43e-16	94.2	Phages	DNA	Viruses|unclassified|unclassified|Caudovirales|Ackermannviridae|Limestonevirus|Dickeya phage phiDP10.3
FD1|contig_10152	DQ115851.1	73.109	238	62	2	9	245	922	686	7.87e-29	134	Phages	DNA	Viruses|unclassified|unclassified|Caudovirales|Myoviridae|unclassified|Cyanobacteria phage AS-1
FD1|contig_10155	MH128984.1	75.595	168	37	4	7000	7165	3226	3061	1.76e-18	104	Phages	DNA	Viruses|unclassified|unclassified|Caudovirales|Podoviridae|unclassified|Burkholderia phage vB_BmuP_KL4
FD1|contig_10155	MK422448.1	68.571	245	73	4	354	596	17094	17336	1.55e-12	81.5	Phages	DNA	Viruses|unclassified|unclassified|Caudovirales|Podoviridae|unclassified|Klebsiella phage ST512-KPC3phi13.3
FD1|contig_10170	AF191073.1	75.214	117	28	1	9	124	648	532	1.4e-11	77.9	Other_virus	DNA	Viruses|unclassified|unclassified|Herpesvirales|Herpesviridae|Cytomegalovirus|Cercopithecine betaherpesvirus 5
FD1|contig_10174	DQ115859.1	72.816	103	28	0	494	596	637	535	3.75e-06	60.8	Phages	DNA	Viruses|unclassified|unclassified|Caudovirales|Myoviridae|unclassified|Cyanobacteria phage AS-1
FD1|contig_10196	KM209277.1	92.623	122	9	0	5	126	1194	1073	2.68e-42	180	Phages	DNA	Viruses|unclassified|unclassified|Caudovirales|Ackermannviridae|Limestonevirus|Dickeya phage phiDP23.1
FD1|contig_1021	EU307293.1	80.159	126	25	0	10	135	4315	4440	1.82e-21	115	Phages	DNA	Viruses|unclassified|unclassified|Caudovirales|Myoviridae|unclassified|Burkholderia phage Bups phi1
FD1|contig_10212	MH651174.1	72.388	268	74	0	1144	1411	66462	66195	2.55e-33	150	Phages	DNA	Viruses|unclassified|unclassified|Caudovirales|Siphoviridae|Kostyavirus|Mycobacterium phage Easy2Say
FD1|contig_10214	MK765590.1	68.489	311	84	6	5296	5599	304	1	4.5e-19	105	Phages	DNA	Viruses|unclassified|unclassified|unclassified|Microviridae|unclassified|Tortoise microvirus 40
FD1|contig_10214	NC_042013.1	68.987	158	49	0	65	222	190968	190811	1.26e-07	65.3	Phages	DNA	Viruses|unclassified|unclassified|Caudovirales|Myoviridae|Polybotosvirus|Agrobacterium virus Atuph07
FD1|contig_10223	KX231828.1	66.544	272	89	2	93	363	36680	36950	2.89e-10	74.3	Phages	DNA	Viruses|unclassified|unclassified|Caudovirales|Myoviridae|Jilinvirus|Enterobacter phage Arya
FD1|contig_10231	MN234179.1	64.786	514	169	9	5418	5925	27916	28423	5.37e-12	82.4	Phages	DNA	Viruses|unclassified|unclassified|Caudovirales|Siphoviridae|unclassified|Gordonia phage Pipp
FD1|contig_10240	MK448419.1	72.115	208	55	2	1	205	2146	1939	1.72e-20	108	Phages	DNA	Viruses|unclassified|unclassified|unclassified|unclassified|unclassified|Streptococcus satellite phage Javan307
FD1|contig_10243	MH051259.1	76.471	119	28	0	328	446	2384	2502	2.63e-15	89.7	Phages	DNA	Viruses|unclassified|unclassified|Caudovirales|Siphoviridae|Fromanvirus|Mycobacterium phage TNguyen7
FD1|contig_10270	KU160495.1	73.592	284	69	3	569	849	12221	11941	3e-38	167	Phages	DNA	Viruses|unclassified|unclassified|Caudovirales|Siphoviridae|unclassified|Exiguobacterium phage vB_EauS-123
FD1|contig_10277	DQ115870.1	78	100	13	2	2798	2892	605	510	1.01e-11	81.5	Phages	DNA	Viruses|unclassified|unclassified|Caudovirales|Myoviridae|unclassified|Cyanobacteria phage AS-1
FD1|contig_10286	KY290958.1	71.779	163	44	2	2078	2239	7724	7563	6.72e-12	80.6	Phages	DNA	Viruses|unclassified|unclassified|Caudovirales|Myoviridae|Biquartavirus|Aeromonas phage SW69-9
FD1|contig_10294	KJ746502.1	70.256	195	52	2	178	369	28344	28535	7.32e-15	87.8	Phages	DNA	Viruses|unclassified|unclassified|Caudovirales|Myoviridae|unclassified|Rhizobium phage vB_RleM_PPF1
FD1|contig_103	MN096267.1	67.692	195	52	2	93	283	23384	23571	2.66e-09	69.8	Phages	DNA	Viruses|unclassified|unclassified|Caudovirales|Siphoviridae|Detrevirus|Pseudomonas phage vB_PaS_IME307
FD1|contig_10301	KJ094023.1	67.828	373	113	3	181	549	37164	36795	4.95e-26	125	Phages	DNA	Viruses|unclassified|unclassified|Caudovirales|Siphoviridae|Psavirus|Listeria phage LP-101
FD1|contig_10314	KM209288.1	90.099	101	10	0	204	304	267	167	4.24e-30	138	Phages	DNA	Viruses|unclassified|unclassified|Caudovirales|Ackermannviridae|Limestonevirus|Dickeya phage phiDP23.1
FD1|contig_10322	JX997174.1	67.794	562	161	13	5559	6107	232296	232850	1.07e-34	158	Other_virus	DNA	Viruses|unclassified|unclassified|unclassified|Phycodnaviridae|Chlorovirus|Acanthocystis turfacea Chlorella virus MN0810.1
FD1|contig_10322	CP025901.1	75.352	142	35	0	165	306	28806	28947	3.7e-18	99.6	Phages	DNA	Viruses|unclassified|unclassified|unclassified|unclassified|unclassified|Escherichia phage sp.
FD1|contig_10334	DQ115871.1	74.839	155	37	2	1017	1170	711	864	7.61e-17	97.8	Phages	DNA	Viruses|unclassified|unclassified|Caudovirales|Myoviridae|unclassified|Cyanobacteria phage AS-1
FD1|contig_10335	DQ115820.1	73.267	303	60	9	235	528	1423	1133	1.97e-36	160	Phages	DNA	Viruses|unclassified|unclassified|Caudovirales|Myoviridae|unclassified|Cyanobacteria phage AS-1
FD1|contig_10338	MK814750.1	73.711	194	49	2	3106	3298	28530	28722	2.05e-21	113	Phages	DNA	Viruses|unclassified|unclassified|Caudovirales|Siphoviridae|Nyceiraevirus|Gordonia phage Ewald
FD1|contig_10339	JX507079.1	73.333	120	30	2	2000	2118	6278	6396	2.48e-06	66.2	Phages	DNA	Viruses|unclassified|unclassified|Caudovirales|Myoviridae|unclassified|Acidithiobacillus phage AcaML1
FD1|contig_10355	U27612.2	72.746	488	124	2	164	651	2629	3107	9.37e-73	280	Other_virus	DNA	Viruses|unclassified|unclassified|Herpesvirales|Herpesviridae|Cytomegalovirus|Cercopithecine betaherpesvirus 5
FD1|contig_10356	KM209277.1	72.524	313	49	2	133	408	533	845	4.37e-49	202	Phages	DNA	Viruses|unclassified|unclassified|Caudovirales|Ackermannviridae|Limestonevirus|Dickeya phage phiDP23.1
FD1|contig_10360	MK422448.1	66.762	349	104	7	526	871	4174	3835	9.37e-14	86.9	Phages	DNA	Viruses|unclassified|unclassified|Caudovirales|Podoviridae|unclassified|Klebsiella phage ST512-KPC3phi13.3
FD1|contig_10376	EU304328.2	70.922	141	39	2	328	467	10789	10928	4.8e-07	63.5	Other_virus	DNA	Viruses|unclassified|unclassified|unclassified|Phycodnaviridae|Prasinovirus|Ostreococcus tauri virus OtV5
FD1|contig_10380	K02606.1	81.609	174	16	5	132	304	593	751	3.66e-37	162	Other_virus	DNA	Viruses|unclassified|unclassified|unclassified|Polyomaviridae|Betapolyomavirus|Macaca mulatta polyomavirus 1
FD1|contig_10382	MN234178.1	65.918	490	161	4	397	883	919	1405	1.06e-23	119	Phages	DNA	Viruses|unclassified|unclassified|Caudovirales|Siphoviridae|unclassified|Arthrobacter phage TripleJ
FD1|contig_10384	NC_023697.1	75.484	155	35	3	87	239	13715	13868	3.65e-18	98.7	Phages	DNA	Viruses|unclassified|unclassified|Caudovirales|Siphoviridae|Brujitavirus|Mycobacterium virus Babsiella
FD1|contig_10386	KM209277.1	74.815	135	34	0	1	135	825	959	7.36e-16	91.5	Phages	DNA	Viruses|unclassified|unclassified|Caudovirales|Ackermannviridae|Limestonevirus|Dickeya phage phiDP23.1
FD1|contig_10398	KM209288.1	91.429	105	9	0	424	528	160	264	3.19e-33	150	Phages	DNA	Viruses|unclassified|unclassified|Caudovirales|Ackermannviridae|Limestonevirus|Dickeya phage phiDP23.1
FD1|contig_10423	KM209288.1	73.846	130	23	3	262	381	556	428	3.35e-12	78.8	Phages	DNA	Viruses|unclassified|unclassified|Caudovirales|Ackermannviridae|Limestonevirus|Dickeya phage phiDP23.1
FD1|contig_10425	DQ840344.2	70.134	1269	365	7	32	1293	10152	11413	3.95e-157	562	Phages	DNA	Viruses|unclassified|unclassified|Caudovirales|Myoviridae|Svunavirus|Bacillus virus 1
FD1|contig_10434	HQ632826.1	68.919	592	176	4	127	714	196519	195932	6.2e-57	228	Other_virus	DNA	Viruses|unclassified|unclassified|unclassified|Phycodnaviridae|Prasinovirus|Micromonas pusilla virus 12T
FD1|contig_10437	JX997168.1	70.381	341	101	0	3255	3595	297515	297855	8.61e-35	160	Other_virus	DNA	Viruses|unclassified|unclassified|unclassified|Phycodnaviridae|Chlorovirus|Acanthocystis turfacea Chlorella virus GM0701.1
FD1|contig_10440	KM209277.1	74.719	178	40	3	40	215	675	501	2.27e-21	110	Phages	DNA	Viruses|unclassified|unclassified|Caudovirales|Ackermannviridae|Limestonevirus|Dickeya phage phiDP23.1
FD1|contig_10447	NC_023738.1	66.667	297	86	6	5	293	94712	94421	5.47e-11	75.2	Phages	DNA	Viruses|unclassified|unclassified|Caudovirales|Siphoviridae|Omegavirus|Mycobacterium virus Thibault
FD1|contig_10453	AF104025.1	89.13	230	25	0	88	317	1156	927	1.8e-79	303	Other_virus	RNA	Viruses|unclassified|unclassified|unclassified|Flaviviridae|Pestivirus|Pestivirus B
FD1|contig_1046	MK250028.1	68.878	392	112	7	93	476	400719	401108	1.13e-28	135	Phages	DNA	Viruses|unclassified|unclassified|Caudovirales|Myoviridae|unclassified|Prevotella phage Lak-B9
FD1|contig_1046	KM209318.1	73.482	313	23	5	126	434	1356	1100	1.43e-55	223	Phages	DNA	Viruses|unclassified|unclassified|Caudovirales|Ackermannviridae|Limestonevirus|Dickeya phage phiDP23.1
FD1|contig_10470	MK416018.1	78.83	359	67	3	3	358	29107	28755	6.89e-77	300	Phages	DNA	Viruses|unclassified|unclassified|Caudovirales|Myoviridae|Peduovirus|Klebsiella phage ST147-VIM1phi7.1
FD1|contig_10476	KM359505.1	68.711	1125	283	16	19	1133	184323	185388	4.35e-118	433	Phages	DNA	Viruses|unclassified|unclassified|Caudovirales|Myoviridae|unclassified|Prochlorococcus phage P-TIM68
FD1|contig_10480	MK416018.1	83.706	313	51	0	1	313	29333	29021	2.54e-89	335	Phages	DNA	Viruses|unclassified|unclassified|Caudovirales|Myoviridae|Peduovirus|Klebsiella phage ST147-VIM1phi7.1
FD1|contig_10481	KY290948.1	69.478	249	72	3	452	698	6986	7232	2.75e-17	97.8	Phages	DNA	Viruses|unclassified|unclassified|Caudovirales|Myoviridae|Biquartavirus|Aeromonas phage 44RR2.8t.2
FD1|contig_10494	MK510991.1	71.046	411	119	0	124	534	3933	3523	4.8e-50	205	Phages	DNA	Viruses|unclassified|unclassified|Caudovirales|Siphoviridae|unclassified|Pseudomonas phage vB_Pae_BR141a
FD1|contig_10495	MG659725.1	93.467	199	13	0	70	268	12170	12368	6.84e-79	301	Other_virus	RNA	Viruses|Negarnaviricota|Ellioviricetes|Bunyavirales|Nairoviridae|Orthonairovirus|Crimean-Congo hemorrhagic fever orthonairovirus
FD1|contig_10496	MK448483.1	100	247	0	0	280	526	8240	8486	8.49e-123	446	Phages	DNA	Viruses|unclassified|unclassified|unclassified|unclassified|unclassified|Streptococcus satellite phage Javan415
FD1|contig_10501	MK510991.1	74.061	293	76	0	366	658	4004	3712	1.6e-44	187	Phages	DNA	Viruses|unclassified|unclassified|Caudovirales|Siphoviridae|unclassified|Pseudomonas phage vB_Pae_BR141a
FD1|contig_10504	MK524501.1	68.293	164	52	0	248	411	46557	46720	3.09e-07	62.6	Phages	DNA	Viruses|unclassified|unclassified|Caudovirales|Siphoviridae|Smoothievirus|Gordonia phage BrutonGaster
FD1|contig_1051	MK072247.1	72.269	119	33	0	58	176	8567	8685	2.37e-08	67.1	Other_virus	DNA	Viruses|unclassified|unclassified|unclassified|Mimiviridae|unclassified|Harvfovirus sp.
FD1|contig_10514	NC_041925.1	77.934	426	80	10	168	588	39799	39383	1.51e-82	313	Phages	DNA	Viruses|unclassified|unclassified|Caudovirales|Siphoviridae|Nonanavirus|Proteus phage VB_PmiS-Isfahan
FD1|contig_10521	HG424323.1	68.482	257	81	0	134	390	1984	2240	3.8e-18	99.6	Phages	DNA	Viruses|unclassified|unclassified|Caudovirales|Siphoviridae|Brussowvirus|Streptococcus phage 20617
FD1|contig_10523	KF387721.1	87.216	352	45	0	1	352	5909	6260	1.98e-118	433	Other_virus	RNA	Viruses|unclassified|unclassified|Picornavirales|Picornaviridae|Sakobuvirus|Sakobuvirus A
FD1|contig_10532	AF191073.1	73.759	141	31	5	163	299	903	1041	3.9e-10	71.6	Other_virus	DNA	Viruses|unclassified|unclassified|Herpesvirales|Herpesviridae|Cytomegalovirus|Cercopithecine betaherpesvirus 5
FD1|contig_10541	NC_042013.1	68.447	206	53	4	652	845	226285	226080	3.46e-09	72.5	Phages	DNA	Viruses|unclassified|unclassified|Caudovirales|Myoviridae|Polybotosvirus|Agrobacterium virus Atuph07
FD1|contig_10543	MK524500.1	76.344	186	40	4	782	965	22570	22387	1.24e-24	123	Phages	DNA	Viruses|unclassified|unclassified|Caudovirales|Siphoviridae|Buttersvirus|Mycobacterium phage Kevin1
FD1|contig_10546	MK765590.1	71.341	164	43	4	12	173	1100	939	4.32e-09	70.7	Phages	DNA	Viruses|unclassified|unclassified|unclassified|Microviridae|unclassified|Tortoise microvirus 40
FD1|contig_10562	KR053196.1	68.208	519	132	7	3549	4043	28508	29017	1.07e-44	191	Phages	DNA	Viruses|unclassified|unclassified|Caudovirales|Siphoviridae|unclassified|Tsukamurella phage TPA4
FD1|contig_10564	AB823818.1	66.096	584	194	2	2	583	6243	6824	5.43e-35	156	Phages	DNA	Viruses|unclassified|unclassified|Caudovirales|Myoviridae|unclassified|Thermus phage phi OH2
FD1|contig_10572	MK284526.1	68.254	189	60	0	2445	2633	17660	17472	5.59e-09	71.6	Phages	DNA	Viruses|unclassified|unclassified|Caudovirales|Podoviridae|unclassified|Bacillus phage DK1
FD1|contig_10573	MK174290.1	74.286	105	27	0	172	276	1176803	1176699	1.36e-08	68.9	Other_virus	DNA	Viruses|unclassified|unclassified|unclassified|unclassified|Pandoravirus|Pandoravirus celtis
FD1|contig_10592	KY747489.1	68.984	561	152	13	444	993	6754	6205	1.6e-44	189	Other_virus	DNA	Viruses|unclassified|unclassified|unclassified|Phycodnaviridae|Prasinovirus|Dishui lake phycodnavirus 1
FD1|contig_10593	AY539836.1	70.721	222	53	6	12	228	1581	1795	1.02e-15	92.4	Phages	DNA	Viruses|unclassified|unclassified|Caudovirales|Myoviridae|Bcepmuvirus|Burkholderia virus BcepMu
FD1|contig_10600	JX507079.1	77.372	137	28	3	481	615	21396	21531	3.48e-16	97.8	Phages	DNA	Viruses|unclassified|unclassified|Caudovirales|Myoviridae|unclassified|Acidithiobacillus phage AcaML1
FD1|contig_10606	U27612.2	67.495	1369	405	21	30437	31788	6426	5081	2.61e-108	405	Other_virus	DNA	Viruses|unclassified|unclassified|Herpesvirales|Herpesviridae|Cytomegalovirus|Cercopithecine betaherpesvirus 5
FD1|contig_10609	CP000622.1	70.082	244	65	4	12	251	25558	25797	1.45e-17	101	Phages	DNA	Viruses|unclassified|unclassified|Caudovirales|Myoviridae|Bcepmuvirus|Burkholderia virus phiE255
FD1|contig_10612	DQ115859.1	71.196	184	47	2	9978	10158	532	712	5.66e-14	90.6	Phages	DNA	Viruses|unclassified|unclassified|Caudovirales|Myoviridae|unclassified|Cyanobacteria phage AS-1
FD1|contig_10619	DQ340064.2	66.291	1685	523	19	19763	21432	11630	9976	2.38e-117	434	Phages	DNA	Viruses|unclassified|unclassified|Caudovirales|Myoviridae|Svunavirus|Geobacillus virus GBSV1
FD1|contig_10622	AP017398.1	73.563	174	46	0	181	354	7551	7724	1.59e-20	107	Other_virus	DNA	Viruses|unclassified|unclassified|unclassified|Marseilleviridae|Marseillevirus|Tokyovirus A1
FD1|contig_10623	MH617115.1	72.785	158	35	6	212	365	36495	36648	2e-09	72.5	Phages	DNA	Viruses|unclassified|unclassified|Caudovirales|Siphoviridae|unclassified|Siphoviridae sp.
FD1|contig_10625	JX507079.1	80.986	284	50	3	13	293	2291	2009	2.19e-64	260	Phages	DNA	Viruses|unclassified|unclassified|Caudovirales|Myoviridae|unclassified|Acidithiobacillus phage AcaML1
FD1|contig_1063	AF065755.1	95.798	119	5	0	236	354	176	294	1.94e-46	193	Other_virus	DNA	Viruses|unclassified|unclassified|Herpesvirales|Herpesviridae|Cytomegalovirus|Cercopithecine betaherpesvirus 5
FD1|contig_10643	MK416013.1	73.333	105	28	0	1977	2081	12523	12627	2.63e-06	64.4	Phages	DNA	Viruses|unclassified|unclassified|Caudovirales|Siphoviridae|unclassified|Klebsiella phage ST16-OXA48phi5.1
FD1|contig_10649	KM209288.1	75.694	144	15	2	32	155	35	178	6.22e-22	112	Phages	DNA	Viruses|unclassified|unclassified|Caudovirales|Ackermannviridae|Limestonevirus|Dickeya phage phiDP23.1
FD1|contig_10652	KF147891.1	75.556	450	96	5	30759	31204	35454	35893	2.46e-78	306	Phages	DNA	Viruses|unclassified|unclassified|Caudovirales|Myoviridae|unclassified|Pseudomonas phage PaBG
FD1|contig_10658	KM209318.1	84.466	103	9	2	244	342	1202	1103	5.03e-22	112	Phages	DNA	Viruses|unclassified|unclassified|Caudovirales|Ackermannviridae|Limestonevirus|Dickeya phage phiDP23.1
FD1|contig_10669	DQ115870.1	74.757	103	24	2	19	119	612	510	4.63e-06	62.6	Phages	DNA	Viruses|unclassified|unclassified|Caudovirales|Myoviridae|unclassified|Cyanobacteria phage AS-1
FD1|contig_1069	JF974307.1	73.333	240	39	1	97	336	40001	40215	6.45e-36	163	Phages	DNA	Viruses|unclassified|unclassified|Caudovirales|Siphoviridae|unclassified|Rhodovulum phage RS1
FD1|contig_10692	AF191073.1	65.385	234	53	6	126	333	1203	972	9.43e-06	57.2	Other_virus	DNA	Viruses|unclassified|unclassified|Herpesvirales|Herpesviridae|Cytomegalovirus|Cercopithecine betaherpesvirus 5
FD1|contig_10697	AF191073.1	77.936	281	50	8	362	635	1252	1527	3.78e-49	203	Other_virus	DNA	Viruses|unclassified|unclassified|Herpesvirales|Herpesviridae|Cytomegalovirus|Cercopithecine betaherpesvirus 5
FD1|contig_10706	KM209318.1	73.228	127	29	4	312	436	830	707	2.97e-07	63.5	Phages	DNA	Viruses|unclassified|unclassified|Caudovirales|Ackermannviridae|Limestonevirus|Dickeya phage phiDP23.1
FD1|contig_10712	MN693201.1	77.305	141	29	1	17	157	53711	53574	4.97e-21	109	Other_virus	DNA	Viruses|unclassified|unclassified|unclassified|unclassified|unclassified|Marine virus AFVG_25M427
FD1|contig_10716	AF191073.1	80.328	183	31	2	220	401	2746	2924	1.08e-37	164	Other_virus	DNA	Viruses|unclassified|unclassified|Herpesvirales|Herpesviridae|Cytomegalovirus|Cercopithecine betaherpesvirus 5
FD1|contig_10722	MK942064.1	77.358	106	24	0	1199	1304	18838	18733	3.73e-13	84.2	Phages	DNA	Viruses|unclassified|unclassified|Caudovirales|Podoviridae|unclassified|Caulobacter phage Jess A
FD1|contig_10731	LC193725.1	74.086	301	75	1	18147	18444	12812	13112	4.46e-44	190	Other_virus	DNA	Viruses|unclassified|unclassified|Herpesvirales|Herpesviridae|Varicellovirus|Equid alphaherpesvirus 1
FD1|contig_10732	DQ115859.1	66.916	535	145	17	17404	17919	713	192	5.61e-23	120	Phages	DNA	Viruses|unclassified|unclassified|Caudovirales|Myoviridae|unclassified|Cyanobacteria phage AS-1
FD1|contig_10732	MH047631.1	73.346	529	131	9	2	525	42900	42377	9.01e-75	288	Phages	DNA	Viruses|unclassified|unclassified|Caudovirales|Siphoviridae|unclassified|Microbacterium phage Triscuit
FD1|contig_10733	AF191073.1	78.462	130	27	1	1066	1194	514	643	8.86e-20	105	Other_virus	DNA	Viruses|unclassified|unclassified|Herpesvirales|Herpesviridae|Cytomegalovirus|Cercopithecine betaherpesvirus 5
FD1|contig_10740	AF191073.1	80.198	101	19	1	3	103	1021	1120	6.24e-16	91.5	Other_virus	DNA	Viruses|unclassified|unclassified|Herpesvirales|Herpesviridae|Cytomegalovirus|Cercopithecine betaherpesvirus 5
FD1|contig_10741	AF191073.1	86.4	125	17	0	211	335	470	594	1.95e-33	150	Other_virus	DNA	Viruses|unclassified|unclassified|Herpesvirales|Herpesviridae|Cytomegalovirus|Cercopithecine betaherpesvirus 5
FD1|contig_10744	MF351889.1	69.364	173	41	4	69	232	4580	4411	2.41e-08	67.1	Other_virus	RNA	Viruses|unclassified|unclassified|Nidovirales|unclassified|unclassified|Morelia viridis nidovirus
FD1|contig_1075	KM209313.1	81.068	206	39	0	6	211	484	689	1.52e-47	196	Phages	DNA	Viruses|unclassified|unclassified|Caudovirales|Ackermannviridae|Limestonevirus|Dickeya phage phiDP23.1
FD1|contig_10764	KR093640.1	81.553	103	19	0	67	169	4547	4445	1.06e-18	101	Phages	DNA	Viruses|unclassified|unclassified|Caudovirales|Siphoviridae|unclassified|Moraxella phage Mcat16
FD1|contig_10766	MK284521.1	73.485	132	35	0	182	313	38091	37960	1.04e-12	81.5	Phages	DNA	Viruses|unclassified|unclassified|Caudovirales|Siphoviridae|Hedwigvirus|Gordonia phage Kiko
FD1|contig_10775	JN116824.1	73.529	204	54	0	640	843	29888	29685	1.33e-25	125	Phages	DNA	Viruses|unclassified|unclassified|Caudovirales|Siphoviridae|unclassified|Rhodococcus phage REQ3
FD1|contig_10801	JX104231.1	64.545	770	239	15	3	752	54359	55114	1.01e-24	122	Phages	DNA	Viruses|unclassified|unclassified|Caudovirales|Podoviridae|Lessievirus|Burkholderia virus Bcepmigl
FD1|contig_10804	JF974307.1	78.902	346	45	4	9338	9682	39878	40196	6.06e-78	303	Phages	DNA	Viruses|unclassified|unclassified|Caudovirales|Siphoviridae|unclassified|Rhodovulum phage RS1
FD1|contig_10809	MN096358.1	66.062	386	120	5	144	525	10560	10182	4.21e-16	94.2	Phages	DNA	Viruses|unclassified|unclassified|Caudovirales|Siphoviridae|unclassified|Microbacterium phage LeeroyJenkins
FD1|contig_10810	KM209318.1	91.2	125	11	0	1	125	1208	1332	1.78e-41	177	Phages	DNA	Viruses|unclassified|unclassified|Caudovirales|Ackermannviridae|Limestonevirus|Dickeya phage phiDP23.1
FD1|contig_10819	AJ410493.1	73.984	123	16	6	45	158	67570	67685	3.14e-08	66.2	Other_virus	DNA	Viruses|unclassified|unclassified|Herpesvirales|Herpesviridae|Rhadinovirus|Saimiriine gammaherpesvirus 2
FD1|contig_10834	KJ010489.1	68.679	265	76	3	64	323	1999	1737	2.79e-17	97.8	Phages	DNA	Viruses|unclassified|unclassified|Caudovirales|Siphoviridae|Efquatrovirus|Enterococcus phage IME-EFm1
FD1|contig_10839	AF191073.1	91.892	111	9	0	21	131	3016	2906	1.18e-36	160	Other_virus	DNA	Viruses|unclassified|unclassified|Herpesvirales|Herpesviridae|Cytomegalovirus|Cercopithecine betaherpesvirus 5
FD1|contig_10847	AF191073.1	79.808	104	20	1	298	401	1120	1018	5.58e-16	92.4	Other_virus	DNA	Viruses|unclassified|unclassified|Herpesvirales|Herpesviridae|Cytomegalovirus|Cercopithecine betaherpesvirus 5
FD1|contig_1085	AF191073.1	72.664	289	39	5	124	412	2904	3152	2.08e-42	179	Other_virus	DNA	Viruses|unclassified|unclassified|Herpesvirales|Herpesviridae|Cytomegalovirus|Cercopithecine betaherpesvirus 5
FD1|contig_10854	KR093640.1	71.196	184	35	4	168	333	3636	3453	4.57e-16	92.4	Phages	DNA	Viruses|unclassified|unclassified|Caudovirales|Siphoviridae|unclassified|Moraxella phage Mcat16
FD1|contig_10860	MK500565.1	68.462	260	82	0	105	364	49685	49944	4.07e-18	100	Other_virus	DNA	Viruses|unclassified|unclassified|unclassified|Pithoviridae|unclassified|Pithovirus LCPAC304
FD1|contig_10870	KY766069.1	86.705	173	20	2	197	367	10875	11046	1.72e-49	203	Other_virus	RNA	Viruses|unclassified|unclassified|unclassified|Flaviviridae|Flavivirus|Zika virus
FD1|contig_10873	MN096381.1	67.236	351	91	7	358	687	38871	38524	5.15e-20	105	Phages	DNA	Viruses|unclassified|unclassified|Caudovirales|Siphoviridae|Likavirus|Streptomyces phage Rusticus
FD1|contig_10877	MN379460.1	76.471	153	34	2	473	624	17904	18055	1.18e-20	107	Phages	DNA	Viruses|unclassified|unclassified|Caudovirales|Myoviridae|unclassified|Vibrio phage Rostov M3
FD1|contig_10889	AF065710.2	88.679	106	12	0	63	168	3589	3694	3.45e-30	138	Other_virus	DNA	Viruses|unclassified|unclassified|Herpesvirales|Herpesviridae|Cytomegalovirus|Cercopithecine betaherpesvirus 5
FD1|contig_10890	KY940711.1	78.689	183	39	0	8	190	30246	30064	4.96e-35	155	Phages	DNA	Viruses|unclassified|unclassified|Caudovirales|Myoviridae|unclassified|Bradyrhizobium phage BDU-MI-1
FD1|contig_1090	MK250086.1	70.279	609	173	6	137	741	52968	52364	3.16e-67	263	Other_virus	DNA	Viruses|unclassified|unclassified|unclassified|Mimiviridae|unclassified|Mimiviridae sp. ChoanoV1
FD1|contig_10900	MK643151.1	67.805	205	62	2	249	451	798	596	7.24e-09	68	Other_virus	DNA	Viruses|unclassified|unclassified|unclassified|Parvoviridae|unclassified|Haematobia irritans densovirus
FD1|contig_10903	MN032815.1	67.766	667	199	9	62229	62887	259	917	6.78e-49	208	Other_virus	RNA	Viruses|unclassified|unclassified|unclassified|Partitiviridae|unclassified|Partitiviridae sp.
FD1|contig_10913	KT968832.1	76.636	107	25	0	3191	3297	37714	37608	1.55e-11	81.5	Phages	DNA	Viruses|unclassified|unclassified|Caudovirales|Siphoviridae|Casadabanvirus|Pseudomonas virus PA1KOR
FD1|contig_10920	AP018495.1	72.5	480	120	4	7720	8193	30391	29918	1.43e-66	264	Other_virus	DNA	Viruses|unclassified|unclassified|unclassified|unclassified|unclassified|Acanthamoeba castellanii medusavirus
FD1|contig_10920	KM209318.1	90.741	108	10	0	244	351	1210	1317	5.9e-34	150	Phages	DNA	Viruses|unclassified|unclassified|Caudovirales|Ackermannviridae|Limestonevirus|Dickeya phage phiDP23.1
FD1|contig_10922	DQ115850.1	73.674	1018	241	12	103768	104773	1003	1	4.75e-166	599	Phages	DNA	Viruses|unclassified|unclassified|Caudovirales|Myoviridae|unclassified|Cyanobacteria phage AS-1
FD1|contig_10928	KM209288.1	88.976	127	14	0	180	306	116	242	6.59e-39	167	Phages	DNA	Viruses|unclassified|unclassified|Caudovirales|Ackermannviridae|Limestonevirus|Dickeya phage phiDP23.1
FD1|contig_10929	KT001913.1	77.174	276	63	0	5	280	49849	49574	2.23e-51	214	Phages	DNA	Viruses|unclassified|unclassified|Caudovirales|Siphoviridae|unclassified|Caulobacter phage Sansa
FD1|contig_10931	MK942064.1	82.099	162	28	1	1861	2021	14529	14690	2.57e-35	159	Phages	DNA	Viruses|unclassified|unclassified|Caudovirales|Podoviridae|unclassified|Caulobacter phage Jess A
FD1|contig_10933	AY954958.1	74.757	103	23	3	554	654	27115	27014	5.61e-06	59	Phages	DNA	Viruses|unclassified|unclassified|Caudovirales|Siphoviridae|Phietavirus|Staphylococcus virus 37
FD1|contig_10933	KM209318.1	95.238	105	5	0	138	242	748	644	1.02e-38	168	Phages	DNA	Viruses|unclassified|unclassified|Caudovirales|Ackermannviridae|Limestonevirus|Dickeya phage phiDP23.1
FD1|contig_10935	JF974314.1	70.673	208	57	4	178	383	28523	28728	8.65e-14	86.9	Phages	DNA	Viruses|unclassified|unclassified|Caudovirales|Myoviridae|unclassified|Rhizobium phage RR1-A
FD1|contig_10945	AF191073.1	74.051	158	33	5	168	325	1343	1194	1.9e-14	86	Other_virus	DNA	Viruses|unclassified|unclassified|Herpesvirales|Herpesviridae|Cytomegalovirus|Cercopithecine betaherpesvirus 5
FD1|contig_10951	MK422448.1	71.681	113	32	0	66	178	17881	17769	7.23e-07	60.8	Phages	DNA	Viruses|unclassified|unclassified|Caudovirales|Podoviridae|unclassified|Klebsiella phage ST512-KPC3phi13.3
FD1|contig_10952	KM209277.1	89.091	220	24	0	426	645	1231	1012	4.1e-75	289	Phages	DNA	Viruses|unclassified|unclassified|Caudovirales|Ackermannviridae|Limestonevirus|Dickeya phage phiDP23.1
FD1|contig_10960	KM209313.1	92.8	125	9	0	269	393	331	207	3.22e-44	186	Phages	DNA	Viruses|unclassified|unclassified|Caudovirales|Ackermannviridae|Limestonevirus|Dickeya phage phiDP23.1
FD1|contig_10964	KM209313.1	90.345	145	14	0	40	184	342	198	1.46e-48	199	Phages	DNA	Viruses|unclassified|unclassified|Caudovirales|Ackermannviridae|Limestonevirus|Dickeya phage phiDP23.1
FD1|contig_1097	MF973497.1	100	126	0	0	1	126	1650	1775	4.29e-57	228	Other_virus	RNA	Viruses|unclassified|unclassified|unclassified|Astroviridae|Mamastrovirus|Canine astrovirus
FD1|contig_10993	KR093639.1	70	180	54	0	218	397	2911	2732	7.7e-13	82.4	Phages	DNA	Viruses|unclassified|unclassified|Caudovirales|Siphoviridae|unclassified|Moraxella phage Mcat15
FD1|contig_10999	KF387721.1	86.252	611	83	1	3	612	2327	1717	0	720	Other_virus	RNA	Viruses|unclassified|unclassified|Picornavirales|Picornaviridae|Sakobuvirus|Sakobuvirus A
FD1|contig_11013	DQ491002.1	75	112	28	0	98	209	65636	65525	9.3e-12	77	Other_virus	DNA	Viruses|unclassified|unclassified|unclassified|Phycodnaviridae|Chlorovirus|Paramecium bursaria Chlorella virus NY2A
FD1|contig_11018	MN103401.1	64.693	456	153	5	305	756	87	538	5.71e-13	82.4	Phages	DNA	Viruses|unclassified|unclassified|Caudovirales|Siphoviridae|Stanholtvirus|Bordetella phage vB_BbrS_PHB09
FD1|contig_11019	MH616711.1	68.191	503	129	13	14	491	928	432	1.99e-35	156	Phages	DNA	Viruses|unclassified|unclassified|unclassified|Inoviridae|unclassified|Inoviridae sp.
FD1|contig_11022	KY417925.1	67.385	325	92	6	46	366	41159	41473	1.33e-16	95.1	Phages	DNA	Viruses|unclassified|unclassified|Caudovirales|Podoviridae|unclassified|Ochrobactrum phage POI1126
FD1|contig_11034	U27645.2	74.51	204	50	2	717	919	4491	4289	4.85e-26	127	Other_virus	DNA	Viruses|unclassified|unclassified|Herpesvirales|Herpesviridae|Cytomegalovirus|Cercopithecine betaherpesvirus 5
FD1|contig_11040	MK765590.1	71.901	121	31	2	341	458	1271	1151	4.05e-06	59.9	Phages	DNA	Viruses|unclassified|unclassified|unclassified|Microviridae|unclassified|Tortoise microvirus 40
FD1|contig_11047	MH552552.2	71.739	276	78	0	252	527	354	79	2.72e-32	147	Phages	DNA	Viruses|unclassified|unclassified|unclassified|Microviridae|unclassified|Microviridae sp.
FD1|contig_11048	MK500337.1	70.655	351	89	10	71	414	57450	57793	1.93e-29	137	Other_virus	DNA	Viruses|unclassified|unclassified|unclassified|Marseilleviridae|unclassified|Marseillevirus LCMAC103
FD1|contig_11057	MK500459.1	74.342	152	35	4	712	861	997	848	2.33e-13	85.1	Other_virus	DNA	Viruses|unclassified|unclassified|unclassified|Pithoviridae|unclassified|Pithovirus LCPAC101
FD1|contig_11057	DQ115833.1	71.22	410	113	3	7	412	531	939	1.22e-47	199	Phages	DNA	Viruses|unclassified|unclassified|Caudovirales|Myoviridae|unclassified|Cyanobacteria phage AS-1
FD1|contig_11059	MK620894.1	69.43	193	59	0	1664	1856	129116	129308	1.45e-12	83.3	Phages	DNA	Viruses|unclassified|unclassified|Caudovirales|Siphoviridae|unclassified|Streptomyces phage Kradal
FD1|contig_1106	JN116824.1	71.101	436	108	7	3315	3741	587	161	1.42e-48	204	Phages	DNA	Viruses|unclassified|unclassified|Caudovirales|Siphoviridae|unclassified|Rhodococcus phage REQ3
FD1|contig_11066	KR093640.1	81.481	108	16	3	189	292	3442	3549	3.44e-17	96	Phages	DNA	Viruses|unclassified|unclassified|Caudovirales|Siphoviridae|unclassified|Moraxella phage Mcat16
FD1|contig_11071	KY940711.1	75.598	209	39	7	3	205	31131	30929	7.44e-27	127	Phages	DNA	Viruses|unclassified|unclassified|Caudovirales|Myoviridae|unclassified|Bradyrhizobium phage BDU-MI-1
FD1|contig_11073	DQ115859.1	68.312	385	92	13	14492	14858	713	341	6.98e-21	113	Phages	DNA	Viruses|unclassified|unclassified|Caudovirales|Myoviridae|unclassified|Cyanobacteria phage AS-1
FD1|contig_11075	MK977705.1	70.781	397	104	2	9	405	1410	1794	2.64e-46	196	Phages	DNA	Viruses|unclassified|unclassified|Caudovirales|Siphoviridae|Bantamvirus|Gordonia phage Mollymur
FD1|contig_11075	NC_042091.1	66.406	640	198	10	1000	1629	69699	70331	7.22e-35	156	Phages	DNA	Viruses|unclassified|unclassified|Caudovirales|Siphoviridae|Nickievirus|Pseudomonas virus nickie
FD1|contig_11086	KM209277.1	90.351	114	11	0	168	281	149	262	1.7e-35	157	Phages	DNA	Viruses|unclassified|unclassified|Caudovirales|Ackermannviridae|Limestonevirus|Dickeya phage phiDP23.1
FD1|contig_11089	HQ632827.1	62.946	448	160	1	1070	1511	175630	175183	3.93e-06	61.7	Other_virus	DNA	Viruses|unclassified|unclassified|unclassified|Phycodnaviridae|Prasinovirus|Ostreococcus lucimarinus virus OlV5
FD1|contig_11090	KM209277.1	93.333	150	10	0	174	323	1150	1299	1.21e-56	226	Phages	DNA	Viruses|unclassified|unclassified|Caudovirales|Ackermannviridae|Limestonevirus|Dickeya phage phiDP23.1
FD1|contig_11102	KM209277.1	92.562	121	9	0	1	121	1225	1345	4.65e-42	178	Phages	DNA	Viruses|unclassified|unclassified|Caudovirales|Ackermannviridae|Limestonevirus|Dickeya phage phiDP23.1
FD1|contig_11104	MK892560.1	68.889	360	92	6	561	919	5634	5294	4.11e-29	136	Other_virus	DNA	Viruses|unclassified|unclassified|unclassified|unclassified|unclassified|Prokaryotic dsDNA virus sp.
FD1|contig_11106	MK012486.1	76.033	121	29	0	1169	1289	1574	1694	2.43e-14	88.7	Phages	DNA	Viruses|unclassified|unclassified|unclassified|Microviridae|unclassified|Microviridae sp.
FD1|contig_11116	MK377657.1	70.199	151	41	3	174	321	121	270	9.77e-07	60.8	Other_virus	DNA	Viruses|unclassified|unclassified|unclassified|Circoviridae|Circovirus|Circovirus sp.
FD1|contig_1112	MK075006.1	69.399	183	52	2	2037	2217	43861	44041	1.56e-09	73.4	Phages	DNA	Viruses|unclassified|unclassified|Caudovirales|Siphoviridae|unclassified|Staphylococcus phage phiSP119-3
FD1|contig_11121	KM209255.1	82.143	112	20	0	216	327	883	994	2.84e-22	113	Phages	DNA	Viruses|unclassified|unclassified|Caudovirales|Ackermannviridae|Limestonevirus|Dickeya phage phiDP10.3
FD1|contig_11122	KY940711.1	71.125	658	133	17	554	1205	31620	31014	4.48e-80	306	Phages	DNA	Viruses|unclassified|unclassified|Caudovirales|Myoviridae|unclassified|Bradyrhizobium phage BDU-MI-1
FD1|contig_11136	KM209288.1	75.962	104	24	1	150	253	487	385	7.6e-10	72.5	Phages	DNA	Viruses|unclassified|unclassified|Caudovirales|Ackermannviridae|Limestonevirus|Dickeya phage phiDP23.1
FD1|contig_11145	KX160220.1	68.357	493	154	2	73	564	20207	20698	2.03e-42	179	Phages	DNA	Viruses|unclassified|unclassified|Caudovirales|Siphoviridae|unclassified|Lactococcus phage Dub35A
FD1|contig_11151	U27612.2	67.15	207	60	3	1432	1637	3462	3661	5.3e-06	61.7	Other_virus	DNA	Viruses|unclassified|unclassified|Herpesvirales|Herpesviridae|Cytomegalovirus|Cercopithecine betaherpesvirus 5
FD1|contig_11152	KX534340.1	69.551	312	95	0	74	385	13232	12921	5.21e-29	135	Phages	DNA	Viruses|unclassified|unclassified|Caudovirales|Siphoviridae|unclassified|Phage Wrath
FD1|contig_11152	KM209318.1	81.102	127	22	2	1	126	1206	1331	4.79e-23	114	Phages	DNA	Viruses|unclassified|unclassified|Caudovirales|Ackermannviridae|Limestonevirus|Dickeya phage phiDP23.1
FD1|contig_11159	KM209318.1	90.226	133	7	2	1	127	662	794	4.51e-42	178	Phages	DNA	Viruses|unclassified|unclassified|Caudovirales|Ackermannviridae|Limestonevirus|Dickeya phage phiDP23.1
FD1|contig_11168	MN905546.1	79.688	128	19	2	1	128	189899	189779	5.66e-22	112	Phages	DNA	Viruses|unclassified|unclassified|Caudovirales|Myoviridae|unclassified|Pseudomonas phage PN05
FD1|contig_11170	MH643778.1	70.161	372	103	6	67	434	41334	40967	1.73e-33	151	Phages	DNA	Viruses|unclassified|unclassified|Caudovirales|Siphoviridae|Casadabanvirus|Pseudomonas phage YMC12/01/R24
FD1|contig_11179	NC_023738.1	70.068	294	75	8	11	297	94791	95078	3.36e-21	110	Phages	DNA	Viruses|unclassified|unclassified|Caudovirales|Siphoviridae|Omegavirus|Mycobacterium virus Thibault
FD1|contig_11189	NC_041917.1	70.253	158	47	0	258	415	265990	265833	1.59e-10	74.3	Phages	DNA	Viruses|unclassified|unclassified|Caudovirales|Myoviridae|Eneladusvirus|Serratia virus BF
FD1|contig_11191	HM151342.1	73.913	115	27	2	6	120	22220	22109	8.82e-08	67.1	Phages	DNA	Viruses|unclassified|unclassified|Caudovirales|Siphoviridae|Xiamenvirus|Roseobacter virus RDJL1
FD1|contig_11200	MF614627.1	68.435	377	109	8	418	789	43596	43225	1.61e-22	117	Phages	DNA	Viruses|unclassified|unclassified|Caudovirales|Siphoviridae|unclassified|Sinorhizobium phage phi2LM21
FD1|contig_11202	KM209277.1	76.667	120	28	0	8	127	1344	1225	5.06e-16	91.5	Phages	DNA	Viruses|unclassified|unclassified|Caudovirales|Ackermannviridae|Limestonevirus|Dickeya phage phiDP23.1
FD1|contig_11206	MK416017.1	69.128	975	280	10	21090	22049	38303	37335	2.08e-99	376	Phages	DNA	Viruses|unclassified|unclassified|Caudovirales|Siphoviridae|unclassified|Klebsiella phage ST101-KPC2phi6.3
FD1|contig_11216	HM151342.1	73.171	123	30	2	6	128	22220	22101	1.04e-08	68	Phages	DNA	Viruses|unclassified|unclassified|Caudovirales|Siphoviridae|Xiamenvirus|Roseobacter virus RDJL1
FD1|contig_11226	DQ115859.1	74.026	154	37	1	1586	1736	482	635	2.22e-16	96.9	Phages	DNA	Viruses|unclassified|unclassified|Caudovirales|Myoviridae|unclassified|Cyanobacteria phage AS-1
FD1|contig_11235	AF191073.1	86.577	149	18	2	300	447	1553	1700	3.63e-40	172	Other_virus	DNA	Viruses|unclassified|unclassified|Herpesvirales|Herpesviridae|Cytomegalovirus|Cercopithecine betaherpesvirus 5
FD1|contig_11240	KC595518.2	72.165	194	54	0	257	450	5314	5507	8.23e-21	107	Phages	DNA	Viruses|unclassified|unclassified|Caudovirales|Myoviridae|Abouovirus|Brevibacillus virus Davies
FD1|contig_11244	MN234185.1	67.327	303	67	13	409	686	25576	25871	1.42e-09	71.6	Phages	DNA	Viruses|unclassified|unclassified|Caudovirales|Siphoviridae|Liefievirus|Mycobacterium phage Lemuria
FD1|contig_1125	KX557272.1	69.88	249	69	2	1272	1517	836	1081	2.95e-20	108	Phages	DNA	Viruses|unclassified|unclassified|Caudovirales|Siphoviridae|Bantamvirus|Gordonia virus Bantam
FD1|contig_11250	AF191073.1	99.324	148	1	0	188	335	660	513	1.86e-67	263	Other_virus	DNA	Viruses|unclassified|unclassified|Herpesvirales|Herpesviridae|Cytomegalovirus|Cercopithecine betaherpesvirus 5
FD1|contig_11257	AF191073.1	81.148	122	22	1	242	363	1017	1137	1.31e-23	116	Other_virus	DNA	Viruses|unclassified|unclassified|Herpesvirales|Herpesviridae|Cytomegalovirus|Cercopithecine betaherpesvirus 5
FD1|contig_11268	AF065756.1	81.308	107	9	1	264	370	115	210	2.64e-21	109	Other_virus	DNA	Viruses|unclassified|unclassified|Herpesvirales|Herpesviridae|Cytomegalovirus|Cercopithecine betaherpesvirus 5
FD1|contig_11283	NC_041997.1	68.927	177	47	4	623	795	154275	154103	3e-06	61.7	Phages	DNA	Viruses|unclassified|unclassified|Caudovirales|Myoviridae|Busanvirus|Acidovorax virus ACP17
FD1|contig_11287	MG009575.1	70.244	820	229	7	42376	43189	56388	55578	2.46e-95	361	Phages	DNA	Viruses|unclassified|unclassified|Caudovirales|Siphoviridae|unclassified|Mycobacterium phage Kumao
FD1|contig_11291	LN889993.1	73.077	156	40	2	3284	3438	9725	9571	6.36e-13	86	Phages	DNA	Viruses|unclassified|unclassified|Caudovirales|Siphoviridae|unclassified|Bacteriophage 4A
FD1|contig_11306	DQ115859.1	66.145	511	139	18	51878	52372	182	674	1.13e-13	92.4	Phages	DNA	Viruses|unclassified|unclassified|Caudovirales|Myoviridae|unclassified|Cyanobacteria phage AS-1
FD1|contig_11306	KM209277.1	74.561	114	29	0	84	197	998	885	4.12e-11	76.1	Phages	DNA	Viruses|unclassified|unclassified|Caudovirales|Ackermannviridae|Limestonevirus|Dickeya phage phiDP23.1
FD1|contig_11307	MH572410.1	66.093	407	115	8	85	481	858	1251	5.37e-17	97.8	Phages	DNA	Viruses|unclassified|unclassified|unclassified|Microviridae|unclassified|Microviridae sp.
FD1|contig_11308	MN586051.1	70.541	740	213	3	3905	4640	66272	67010	7.27e-91	343	Phages	DNA	Viruses|unclassified|unclassified|Caudovirales|Siphoviridae|Kostyavirus|Mycobacterium phage Myrale
FD1|contig_11319	DQ115822.1	71.028	214	51	6	636	839	1203	991	4.8e-15	90.6	Phages	DNA	Viruses|unclassified|unclassified|Caudovirales|Myoviridae|unclassified|Cyanobacteria phage AS-1
FD1|contig_1132	AY459533.1	78.333	120	24	1	339	456	5939	6058	1.74e-17	97.8	Phages	DNA	Viruses|unclassified|unclassified|Caudovirales|Siphoviridae|unclassified|Lactobacillus prophage Lj928
FD1|contig_11320	AB823818.1	67.725	378	114	5	88	464	29104	29474	1.65e-23	117	Phages	DNA	Viruses|unclassified|unclassified|Caudovirales|Myoviridae|unclassified|Thermus phage phi OH2
FD1|contig_11323	KM209313.1	89.933	149	15	0	218	366	350	202	4.43e-49	202	Phages	DNA	Viruses|unclassified|unclassified|Caudovirales|Ackermannviridae|Limestonevirus|Dickeya phage phiDP23.1
FD1|contig_11333	KY653126.1	69.799	149	45	0	308	456	8108	8256	2.62e-08	67.1	Phages	DNA	Viruses|unclassified|unclassified|Caudovirales|Siphoviridae|unclassified|Staphylococcus phage IME1354_01
FD1|contig_1135	AF191073.1	91.981	212	17	0	158	369	2805	3016	1.3e-80	306	Other_virus	DNA	Viruses|unclassified|unclassified|Herpesvirales|Herpesviridae|Cytomegalovirus|Cercopithecine betaherpesvirus 5
FD1|contig_11351	KM209318.1	99.065	107	1	0	193	299	696	590	5.42e-45	189	Phages	DNA	Viruses|unclassified|unclassified|Caudovirales|Ackermannviridae|Limestonevirus|Dickeya phage phiDP23.1
FD1|contig_11352	KP133080.1	99.755	1223	3	0	325	1547	2199	977	0	2193	Other_virus	DNA	Viruses|unclassified|unclassified|unclassified|Genomoviridae|Gemykibivirus|Human associated gemykibivirus 2
FD1|contig_11354	KX156762.1	71.77	209	57	1	181	389	31415	31209	2.71e-21	109	Phages	DNA	Viruses|unclassified|unclassified|Caudovirales|Siphoviridae|unclassified|Staphylococcus phage vB_SauS_IMEP5
FD1|contig_11359	AJ421990.1	75.746	268	65	0	151	418	392	659	2.78e-45	191	Other_virus	DNA	Viruses|unclassified|unclassified|unclassified|unclassified|unclassified|Agaricus bisporus virus X
FD1|contig_11361	MK448928.1	75.41	122	26	2	301	420	10391	10510	1.23e-12	80.6	Phages	DNA	Viruses|unclassified|unclassified|Caudovirales|Siphoviridae|unclassified|Streptococcus phage Javan40
FD1|contig_11362	NC_028789.1	72.8	125	34	0	587	711	8515	8391	6.79e-10	73.4	Phages	DNA	Viruses|unclassified|unclassified|Caudovirales|Podoviridae|unclassified|Bacillus phage VMY22
FD1|contig_11362	MF973501.1	97.381	649	17	0	1	649	2285	1637	0	1095	Other_virus	RNA	Viruses|unclassified|unclassified|unclassified|Astroviridae|Mamastrovirus|Canine astrovirus
FD1|contig_11364	KR093640.1	84.821	112	17	0	139	250	3680	3791	4.41e-26	126	Phages	DNA	Viruses|unclassified|unclassified|Caudovirales|Siphoviridae|unclassified|Moraxella phage Mcat16
FD1|contig_1137	KX456212.1	65.972	720	216	8	545	1250	22193	21489	1.27e-43	185	Phages	DNA	Viruses|unclassified|unclassified|Caudovirales|Siphoviridae|unclassified|Lactococcus phage 86501
FD1|contig_11378	KX669658.1	76.892	251	48	4	175	420	27531	27286	3.18e-43	183	Phages	DNA	Viruses|unclassified|unclassified|Caudovirales|Myoviridae|unclassified|Ochrobactrum phage POA1180
FD1|contig_11382	KX077893.1	68.205	390	124	0	1686	2075	1247	858	1.87e-30	145	Phages	DNA	Viruses|unclassified|unclassified|unclassified|unclassified|unclassified|Streptococcus phage phiZJ20091101-2
FD1|contig_11388	KM209255.1	82.353	204	34	2	126	328	961	759	3.36e-48	199	Phages	DNA	Viruses|unclassified|unclassified|Caudovirales|Ackermannviridae|Limestonevirus|Dickeya phage phiDP10.3
FD1|contig_11389	DQ115859.1	72.072	111	31	0	238	348	527	637	8.64e-07	61.7	Phages	DNA	Viruses|unclassified|unclassified|Caudovirales|Myoviridae|unclassified|Cyanobacteria phage AS-1
FD1|contig_11395	MH598512.1	72.603	365	98	2	139	502	12424	12787	1.08e-48	201	Phages	DNA	Viruses|unclassified|unclassified|Caudovirales|Siphoviridae|unclassified|Bacillus phage Wes44
FD1|contig_11396	KM209313.1	97.727	176	4	0	1	176	731	556	4.59e-79	300	Phages	DNA	Viruses|unclassified|unclassified|Caudovirales|Ackermannviridae|Limestonevirus|Dickeya phage phiDP23.1
FD1|contig_11398	MG009575.1	69.464	429	123	3	3	427	56188	55764	5.65e-42	178	Phages	DNA	Viruses|unclassified|unclassified|Caudovirales|Siphoviridae|unclassified|Mycobacterium phage Kumao
FD1|contig_11399	JN116824.1	73.504	117	31	0	10	126	18228	18344	5.18e-09	72.5	Phages	DNA	Viruses|unclassified|unclassified|Caudovirales|Siphoviridae|unclassified|Rhodococcus phage REQ3
FD1|contig_11401	KM209277.1	77.778	126	27	1	251	375	37	162	5.93e-18	98.7	Phages	DNA	Viruses|unclassified|unclassified|Caudovirales|Ackermannviridae|Limestonevirus|Dickeya phage phiDP23.1
FD1|contig_11404	KM209277.1	88.235	119	14	0	1	119	1145	1027	1.63e-34	152	Phages	DNA	Viruses|unclassified|unclassified|Caudovirales|Ackermannviridae|Limestonevirus|Dickeya phage phiDP23.1
FD1|contig_11405	MK448855.1	72.05	161	43	2	259	418	19	178	1.44e-12	81.5	Phages	DNA	Viruses|unclassified|unclassified|Caudovirales|Siphoviridae|unclassified|Streptococcus phage Javan150
FD1|contig_11412	MK016490.1	70.142	211	63	0	615	825	8177	7967	2.89e-17	97.8	Phages	DNA	Viruses|unclassified|unclassified|Caudovirales|Podoviridae|unclassified|Arthrobacter phage Anjali
FD1|contig_11417	AF065710.2	77.778	252	55	1	338	589	1353	1603	2.29e-48	199	Other_virus	DNA	Viruses|unclassified|unclassified|Herpesvirales|Herpesviridae|Cytomegalovirus|Cercopithecine betaherpesvirus 5
FD1|contig_11422	MF973501.1	98.526	1221	18	0	1	1221	2285	1065	0	2122	Other_virus	RNA	Viruses|unclassified|unclassified|unclassified|Astroviridae|Mamastrovirus|Canine astrovirus
FD1|contig_11425	U27612.2	73.913	253	64	2	287	538	1305	1054	2.95e-34	152	Other_virus	DNA	Viruses|unclassified|unclassified|Herpesvirales|Herpesviridae|Cytomegalovirus|Cercopithecine betaherpesvirus 5
FD1|contig_11441	CP025901.1	75	132	33	0	445	576	28838	28969	6.5e-15	90.6	Phages	DNA	Viruses|unclassified|unclassified|unclassified|unclassified|unclassified|Escherichia phage sp.
FD1|contig_11444	MK892815.1	64.693	456	156	4	773	1224	15000	14546	2.74e-13	84.2	Other_virus	DNA	Viruses|unclassified|unclassified|unclassified|unclassified|unclassified|Prokaryotic dsDNA virus sp.
FD1|contig_11448	KM209277.1	89.209	139	15	0	5	143	970	1108	5.7e-43	184	Phages	DNA	Viruses|unclassified|unclassified|Caudovirales|Ackermannviridae|Limestonevirus|Dickeya phage phiDP23.1
FD1|contig_11450	KY555147.1	67.521	351	112	2	112	461	145552	145901	3.54e-21	113	Phages	DNA	Viruses|unclassified|unclassified|Caudovirales|Siphoviridae|Phicbkvirus|Caulobacter phage Ccr34
FD1|contig_11452	MN234178.1	71.311	122	35	0	802	923	2484	2605	1.6e-06	63.5	Phages	DNA	Viruses|unclassified|unclassified|Caudovirales|Siphoviridae|unclassified|Arthrobacter phage TripleJ
FD1|contig_11466	MF668280.1	73.171	164	37	3	23338	23496	155714	155553	3.88e-14	91.5	Phages	DNA	Viruses|unclassified|unclassified|Caudovirales|Myoviridae|unclassified|Mycobacterium phage Phabba
FD1|contig_11467	AF191073.1	89.189	148	16	0	353	500	980	1127	6.63e-48	198	Other_virus	DNA	Viruses|unclassified|unclassified|Herpesvirales|Herpesviridae|Cytomegalovirus|Cercopithecine betaherpesvirus 5
FD1|contig_11479	KM209318.1	84.821	112	16	1	35	145	728	617	3.3e-25	123	Phages	DNA	Viruses|unclassified|unclassified|Caudovirales|Ackermannviridae|Limestonevirus|Dickeya phage phiDP23.1
FD1|contig_1148	DQ115834.1	71.686	943	230	11	3809	4725	43	974	9.5e-132	481	Phages	DNA	Viruses|unclassified|unclassified|Caudovirales|Myoviridae|unclassified|Cyanobacteria phage AS-1
FD1|contig_1148	MN905546.1	76.238	101	17	2	122	222	189794	189887	6.47e-10	72.5	Phages	DNA	Viruses|unclassified|unclassified|Caudovirales|Myoviridae|unclassified|Pseudomonas phage PN05
FD1|contig_11483	MN103542.1	66.116	242	79	1	391	632	19745	19507	7.58e-08	66.2	Phages	DNA	Viruses|unclassified|unclassified|Caudovirales|Siphoviridae|Saphexavirus|Enterococcus phage vB_EfaS_EF1c55
FD1|contig_11485	KC348603.1	74.797	123	27	3	272	392	5649	5529	4.18e-10	73.4	Phages	DNA	Viruses|unclassified|unclassified|Caudovirales|Siphoviridae|unclassified|Streptococcus phage phiD12
FD1|contig_11487	U27616.3	72.656	128	35	0	502	629	4687	4814	3.24e-10	74.3	Other_virus	DNA	Viruses|unclassified|unclassified|Herpesvirales|Herpesviridae|Cytomegalovirus|Cercopithecine betaherpesvirus 5
FD1|contig_11488	MH431933.1	74.479	192	49	0	1	192	32750	32941	8.24e-26	126	Phages	DNA	Viruses|unclassified|unclassified|Caudovirales|Siphoviridae|Sitaravirus|Paenibacillus phage DevRi
FD1|contig_11489	KX160220.1	71.76	517	143	1	1693	2209	21307	21820	5.14e-70	273	Phages	DNA	Viruses|unclassified|unclassified|Caudovirales|Siphoviridae|unclassified|Lactococcus phage Dub35A
FD1|contig_11512	KP994596.1	70.297	606	170	5	1	601	34233	34833	6.89e-69	269	Phages	DNA	Viruses|unclassified|unclassified|Caudovirales|Siphoviridae|unclassified|Pseudoalteromonas phage H103
FD1|contig_11519	DQ115841.1	85.011	467	70	0	889	1355	17	483	1.97e-145	527	Phages	DNA	Viruses|unclassified|unclassified|Caudovirales|Myoviridae|unclassified|Cyanobacteria phage AS-1
FD1|contig_11525	MH651182.1	72.881	118	32	0	312	429	5009	5126	2.19e-09	69.8	Phages	DNA	Viruses|unclassified|unclassified|Caudovirales|Siphoviridae|unclassified|Gordonia phage Neville
FD1|contig_11526	MN449341.1	97.158	563	16	0	1	563	1570	2132	0	944	Other_virus	RNA	Viruses|unclassified|unclassified|Picornavirales|Picornaviridae|Kobuvirus|Canine kobuvirus
FD1|contig_11529	KM209255.1	77.941	136	10	2	335	450	924	789	1.33e-24	120	Phages	DNA	Viruses|unclassified|unclassified|Caudovirales|Ackermannviridae|Limestonevirus|Dickeya phage phiDP10.3
FD1|contig_11532	MK448483.1	100	134	0	0	1	134	9033	9166	2.34e-61	242	Phages	DNA	Viruses|unclassified|unclassified|unclassified|unclassified|unclassified|Streptococcus satellite phage Javan415
FD1|contig_11534	AF191073.1	74.528	106	20	2	399	504	1309	1407	8.52e-09	68	Other_virus	DNA	Viruses|unclassified|unclassified|Herpesvirales|Herpesviridae|Cytomegalovirus|Cercopithecine betaherpesvirus 5
FD1|contig_11535	CP025901.1	67.286	269	86	2	414	681	29185	28918	5.16e-13	82.4	Phages	DNA	Viruses|unclassified|unclassified|unclassified|unclassified|unclassified|Escherichia phage sp.
FD1|contig_11542	MN905546.1	84.397	141	22	0	1031	1171	190414	190274	5.04e-35	156	Phages	DNA	Viruses|unclassified|unclassified|Caudovirales|Myoviridae|unclassified|Pseudomonas phage PN05
FD1|contig_11550	MK422448.1	65.333	300	77	5	515	802	7582	7298	1.98e-10	75.2	Phages	DNA	Viruses|unclassified|unclassified|Caudovirales|Podoviridae|unclassified|Klebsiella phage ST512-KPC3phi13.3
FD1|contig_11552	U27612.2	80.064	311	62	0	6	316	3361	3671	2.22e-73	282	Other_virus	DNA	Viruses|unclassified|unclassified|Herpesvirales|Herpesviridae|Cytomegalovirus|Cercopithecine betaherpesvirus 5
FD1|contig_11555	DQ115859.1	73.427	143	38	0	2838	2980	528	670	1.63e-13	87.8	Phages	DNA	Viruses|unclassified|unclassified|Caudovirales|Myoviridae|unclassified|Cyanobacteria phage AS-1
FD1|contig_11582	KM209277.1	76.882	186	43	0	4	189	1047	862	2.89e-31	142	Phages	DNA	Viruses|unclassified|unclassified|Caudovirales|Ackermannviridae|Limestonevirus|Dickeya phage phiDP23.1
FD1|contig_11585	HM144385.1	67.677	396	112	3	1	388	27894	28281	4.3e-30	139	Phages	DNA	Viruses|unclassified|unclassified|Caudovirales|Siphoviridae|unclassified|Brochothrix phage NF5
FD1|contig_11587	EF579802.1	76.143	1115	257	5	31907	33021	43678	44783	0	798	Phages	DNA	Viruses|unclassified|unclassified|Caudovirales|Siphoviridae|Minunavirus|Microbacterium virus Min1
FD1|contig_11591	KU310943.1	78.07	114	19	3	845	955	47973	48083	6.6e-14	86	Phages	DNA	Viruses|unclassified|unclassified|Caudovirales|Siphoviridae|unclassified|Pseudomonas phage YMC11/07/P54_PAE_BP
FD1|contig_11613	AF065660.2	70	930	271	6	354	1279	1722	2647	7.38e-108	400	Other_virus	DNA	Viruses|unclassified|unclassified|Herpesvirales|Herpesviridae|Cytomegalovirus|Cercopithecine betaherpesvirus 5
FD1|contig_11633	KM209277.1	85.185	108	16	0	183	290	1077	970	1.11e-25	123	Phages	DNA	Viruses|unclassified|unclassified|Caudovirales|Ackermannviridae|Limestonevirus|Dickeya phage phiDP23.1
FD1|contig_1164	KY417925.1	68.642	523	154	3	1	518	40947	41464	9.21e-48	200	Phages	DNA	Viruses|unclassified|unclassified|Caudovirales|Podoviridae|unclassified|Ochrobactrum phage POI1126
FD1|contig_11640	MH047631.1	74.271	583	148	2	162773	163354	42392	42973	7.52e-97	369	Phages	DNA	Viruses|unclassified|unclassified|Caudovirales|Siphoviridae|unclassified|Microbacterium phage Triscuit
FD1|contig_11641	MF668275.1	71.318	129	33	2	1823	1949	5236	5362	8.26e-06	61.7	Phages	DNA	Viruses|unclassified|unclassified|Caudovirales|Siphoviridae|unclassified|Brevibacterium phage LuckyBarnes
FD1|contig_11644	MN096356.1	68.401	269	85	0	33265	33533	36191	36459	2.96e-17	103	Phages	DNA	Viruses|unclassified|unclassified|Caudovirales|Siphoviridae|Fishburnevirus|Mycobacterium phage Bunnies
FD1|contig_11651	KU310943.1	70.27	148	44	0	571	718	34559	34706	3.95e-09	69.8	Phages	DNA	Viruses|unclassified|unclassified|Caudovirales|Siphoviridae|unclassified|Pseudomonas phage YMC11/07/P54_PAE_BP
FD1|contig_11653	AF065720.1	70.621	177	44	2	5624	5796	192	20	1.15e-12	86	Other_virus	DNA	Viruses|unclassified|unclassified|Herpesvirales|Herpesviridae|Cytomegalovirus|Cercopithecine betaherpesvirus 5
FD1|contig_11655	MK416010.1	70.811	370	94	5	38622	38984	44721	45083	8.69e-38	171	Phages	DNA	Viruses|unclassified|unclassified|Caudovirales|Podoviridae|unclassified|Klebsiella phage ST11-OXA245phi3.2
FD1|contig_11655	KM209318.1	87.129	101	7	2	334	428	791	691	1.59e-24	121	Phages	DNA	Viruses|unclassified|unclassified|Caudovirales|Ackermannviridae|Limestonevirus|Dickeya phage phiDP23.1
FD1|contig_11658	KY940711.1	68.794	423	118	8	8	423	30545	30130	3.06e-32	145	Phages	DNA	Viruses|unclassified|unclassified|Caudovirales|Myoviridae|unclassified|Bradyrhizobium phage BDU-MI-1
FD1|contig_11661	KT968832.1	78.704	108	23	0	2071	2178	37714	37607	1.18e-14	92.4	Phages	DNA	Viruses|unclassified|unclassified|Caudovirales|Siphoviridae|Casadabanvirus|Pseudomonas virus PA1KOR
FD1|contig_11681	KM209318.1	91.87	123	9	1	102	224	1561	1440	4.96e-41	174	Phages	DNA	Viruses|unclassified|unclassified|Caudovirales|Ackermannviridae|Limestonevirus|Dickeya phage phiDP23.1
FD1|contig_11685	AF191073.1	82.759	116	14	4	411	521	1431	1317	9.75e-21	107	Other_virus	DNA	Viruses|unclassified|unclassified|Herpesvirales|Herpesviridae|Cytomegalovirus|Cercopithecine betaherpesvirus 5
FD1|contig_11713	JQ809663.1	72.204	903	245	4	69342	70241	2755	1856	1.48e-131	485	Phages	DNA	Viruses|unclassified|unclassified|Caudovirales|Myoviridae|Peduovirus|Stenotrophomonas phage Smp131
FD1|contig_11715	MK416018.1	68.11	254	75	3	133	383	33774	33524	4.99e-14	86	Phages	DNA	Viruses|unclassified|unclassified|Caudovirales|Myoviridae|Peduovirus|Klebsiella phage ST147-VIM1phi7.1
FD1|contig_11718	MH616904.2	78.571	112	24	0	124	235	2718	2607	6.54e-17	95.1	Phages	DNA	Viruses|unclassified|unclassified|unclassified|Microviridae|unclassified|Microviridae sp.
FD1|contig_11726	MN096355.1	76.033	121	29	0	34	154	43393	43273	9.08e-15	88.7	Phages	DNA	Viruses|unclassified|unclassified|Caudovirales|Siphoviridae|unclassified|Mycobacterium phage Purky
FD1|contig_11727	DQ115822.1	69.526	781	215	12	134048	134818	564	1331	7.86e-77	303	Phages	DNA	Viruses|unclassified|unclassified|Caudovirales|Myoviridae|unclassified|Cyanobacteria phage AS-1
FD1|contig_11730	AF065721.1	72.941	170	46	0	4293	4462	29	198	1.55e-17	100	Other_virus	DNA	Viruses|unclassified|unclassified|Herpesvirales|Herpesviridae|Cytomegalovirus|Cercopithecine betaherpesvirus 5
FD1|contig_11734	KM209255.1	79.048	105	21	1	239	342	3923	3819	6.14e-15	87.8	Phages	DNA	Viruses|unclassified|unclassified|Caudovirales|Ackermannviridae|Limestonevirus|Dickeya phage phiDP10.3
FD1|contig_11745	DQ115820.1	71.394	825	187	15	9765	10545	1447	628	4.14e-107	401	Phages	DNA	Viruses|unclassified|unclassified|Caudovirales|Myoviridae|unclassified|Cyanobacteria phage AS-1
FD1|contig_11750	DQ115851.1	67.297	740	215	18	2	726	901	174	2.12e-44	187	Phages	DNA	Viruses|unclassified|unclassified|Caudovirales|Myoviridae|unclassified|Cyanobacteria phage AS-1
FD1|contig_11761	KP137435.1	77.011	174	40	0	44	217	33363	33190	5.51e-29	134	Phages	DNA	Viruses|unclassified|unclassified|Caudovirales|Siphoviridae|unclassified|Mannheimia phage vB_MhS_587AP2
FD1|contig_11763	KM209277.1	75.806	124	30	0	1	124	836	959	2.8e-15	89.7	Phages	DNA	Viruses|unclassified|unclassified|Caudovirales|Ackermannviridae|Limestonevirus|Dickeya phage phiDP23.1
FD1|contig_11776	AF447491.1	67.612	1340	393	27	1054	2374	33316	34633	5.13e-100	376	Phages	DNA	Viruses|unclassified|unclassified|Caudovirales|Siphoviridae|Stanholtvirus|Burkholderia virus phiE125
FD1|contig_11788	KM209288.1	79.839	124	23	2	251	374	427	548	8.25e-20	104	Phages	DNA	Viruses|unclassified|unclassified|Caudovirales|Ackermannviridae|Limestonevirus|Dickeya phage phiDP23.1
FD1|contig_11795	KM209313.1	85.294	136	19	1	364	499	573	439	2.47e-34	152	Phages	DNA	Viruses|unclassified|unclassified|Caudovirales|Ackermannviridae|Limestonevirus|Dickeya phage phiDP23.1
FD1|contig_11814	KM209277.1	95.833	120	5	0	500	619	1171	1052	1.02e-46	195	Phages	DNA	Viruses|unclassified|unclassified|Caudovirales|Ackermannviridae|Limestonevirus|Dickeya phage phiDP23.1
FD1|contig_11817	AF065755.1	80.405	148	27	2	164	309	258	111	2.71e-27	130	Other_virus	DNA	Viruses|unclassified|unclassified|Herpesvirales|Herpesviridae|Cytomegalovirus|Cercopithecine betaherpesvirus 5
FD1|contig_11818	AF191073.1	80.172	116	22	1	185	300	1731	1617	3.43e-19	103	Other_virus	DNA	Viruses|unclassified|unclassified|Herpesvirales|Herpesviridae|Cytomegalovirus|Cercopithecine betaherpesvirus 5
FD1|contig_11819	MK416013.1	70.896	134	39	0	2568	2701	12668	12535	2.43e-07	67.1	Phages	DNA	Viruses|unclassified|unclassified|Caudovirales|Siphoviridae|unclassified|Klebsiella phage ST16-OXA48phi5.1
FD1|contig_11824	MK892655.1	78.305	295	64	0	15	309	26735	26441	4.14e-62	244	Other_virus	DNA	Viruses|unclassified|unclassified|unclassified|unclassified|unclassified|Prokaryotic dsDNA virus sp.
FD1|contig_11828	KM209313.1	96.262	107	4	0	199	305	331	225	1.64e-41	176	Phages	DNA	Viruses|unclassified|unclassified|Caudovirales|Ackermannviridae|Limestonevirus|Dickeya phage phiDP23.1
FD1|contig_11834	MK291443.1	68.485	165	52	0	1252	1416	32991	32827	3.59e-07	64.4	Phages	DNA	Viruses|unclassified|unclassified|Caudovirales|Siphoviridae|unclassified|Paracoccus phage vB_PsuS_Psul1
FD1|contig_11835	DQ115859.1	77.228	101	19	2	215	313	635	537	2.69e-10	74.3	Phages	DNA	Viruses|unclassified|unclassified|Caudovirales|Myoviridae|unclassified|Cyanobacteria phage AS-1
FD1|contig_11840	U27612.2	68.21	972	285	11	88	1050	5470	6426	5.07e-88	333	Other_virus	DNA	Viruses|unclassified|unclassified|Herpesvirales|Herpesviridae|Cytomegalovirus|Cercopithecine betaherpesvirus 5
FD1|contig_11855	KM209318.1	92.683	123	9	0	4	126	1229	1351	4.89e-43	182	Phages	DNA	Viruses|unclassified|unclassified|Caudovirales|Ackermannviridae|Limestonevirus|Dickeya phage phiDP23.1
FD1|contig_11858	MN703414.1	68.489	311	81	7	3	303	30679	30376	1.02e-19	104	Phages	DNA	Viruses|unclassified|unclassified|Caudovirales|Siphoviridae|unclassified|Microbacterium phage Dewdrop
FD1|contig_11859	MN905546.1	90.833	120	11	0	288	407	190413	190294	8.99e-39	168	Phages	DNA	Viruses|unclassified|unclassified|Caudovirales|Myoviridae|unclassified|Pseudomonas phage PN05
FD1|contig_1186	S37121.1	66.731	520	154	13	1038	1546	696	185	7.88e-22	117	Other_virus	RNA	Viruses|unclassified|unclassified|Picornavirales|Picornaviridae|Aphthovirus|Foot-and-mouth disease virus
FD1|contig_11861	AF191073.1	87.179	117	14	1	61	176	1358	1474	1.36e-30	141	Other_virus	DNA	Viruses|unclassified|unclassified|Herpesvirales|Herpesviridae|Cytomegalovirus|Cercopithecine betaherpesvirus 5
FD1|contig_11862	MG784342.1	68.542	1084	325	5	3589	4667	13066	11994	9.86e-111	410	Phages	DNA	Viruses|unclassified|unclassified|Caudovirales|Siphoviridae|unclassified|Bacillus phage Carmen17
FD1|contig_11864	KM209318.1	88.976	127	14	0	9	135	1298	1172	9.08e-39	167	Phages	DNA	Viruses|unclassified|unclassified|Caudovirales|Ackermannviridae|Limestonevirus|Dickeya phage phiDP23.1
FD1|contig_11877	AF191073.1	76.382	199	46	1	34	232	987	790	1.77e-31	144	Other_virus	DNA	Viruses|unclassified|unclassified|Herpesvirales|Herpesviridae|Cytomegalovirus|Cercopithecine betaherpesvirus 5
FD1|contig_11878	AF191073.1	78.519	135	28	1	11	144	514	648	3.13e-21	110	Other_virus	DNA	Viruses|unclassified|unclassified|Herpesvirales|Herpesviridae|Cytomegalovirus|Cercopithecine betaherpesvirus 5
FD1|contig_11885	MK500388.1	67.805	205	58	3	77	277	33095	32895	3e-08	67.1	Other_virus	DNA	Viruses|unclassified|unclassified|unclassified|Mimiviridae|unclassified|Mimivirus LCMiAC01
FD1|contig_1189	EF523948.1	75.214	117	18	7	21	136	30838	30732	7.34e-06	59.9	Phages	DNA	Viruses|unclassified|unclassified|Caudovirales|Siphoviridae|unclassified|Burkholderia phage BcepGomr
FD1|contig_11902	KM209277.1	88.8	125	14	0	303	427	1009	885	1.16e-37	163	Phages	DNA	Viruses|unclassified|unclassified|Caudovirales|Ackermannviridae|Limestonevirus|Dickeya phage phiDP23.1
FD1|contig_11903	KR093640.1	88.06	134	14	1	125	256	3655	3788	1.07e-38	168	Phages	DNA	Viruses|unclassified|unclassified|Caudovirales|Siphoviridae|unclassified|Moraxella phage Mcat16
FD1|contig_11905	KM209277.1	88.618	123	14	0	270	392	1007	885	1.29e-36	159	Phages	DNA	Viruses|unclassified|unclassified|Caudovirales|Ackermannviridae|Limestonevirus|Dickeya phage phiDP23.1
FD1|contig_11908	KM209318.1	81.818	121	21	1	342	462	1256	1375	1.67e-23	116	Phages	DNA	Viruses|unclassified|unclassified|Caudovirales|Ackermannviridae|Limestonevirus|Dickeya phage phiDP23.1
FD1|contig_11921	KM209288.1	90.265	113	11	0	208	320	144	256	8.01e-35	155	Phages	DNA	Viruses|unclassified|unclassified|Caudovirales|Ackermannviridae|Limestonevirus|Dickeya phage phiDP23.1
FD1|contig_11926	DQ115834.1	72.946	499	127	8	25314	25808	1	495	1.49e-65	263	Phages	DNA	Viruses|unclassified|unclassified|Caudovirales|Myoviridae|unclassified|Cyanobacteria phage AS-1
FD1|contig_1193	MN234189.1	75.105	237	59	0	13068	13304	37809	37573	2.39e-35	162	Phages	DNA	Viruses|unclassified|unclassified|Caudovirales|Siphoviridae|unclassified|Streptomyces phage Urza
FD1|contig_11936	KM209288.1	79.268	164	34	0	98	261	320	157	1.03e-31	143	Phages	DNA	Viruses|unclassified|unclassified|Caudovirales|Ackermannviridae|Limestonevirus|Dickeya phage phiDP23.1
FD1|contig_11949	KF030445.1	71.429	119	34	0	2153	2271	18523	18405	1.66e-06	62.6	Phages	DNA	Viruses|unclassified|unclassified|Caudovirales|Siphoviridae|unclassified|Escherichia phage 1720a-02
FD1|contig_1195	AY973586.1	69.713	383	109	6	20	397	1009	629	1.13e-32	148	Phages	DNA	Viruses|unclassified|unclassified|Caudovirales|Siphoviridae|unclassified|Bacillus thuringiensis phage MZTP02
FD1|contig_11958	MK500328.1	78.641	103	19	1	43	142	197800	197902	5.54e-14	86	Other_virus	DNA	Viruses|unclassified|unclassified|unclassified|Marseilleviridae|unclassified|Marseillevirus LCMAC101
FD1|contig_11968	KM209255.1	77.848	158	34	1	299	455	3519	3676	1.18e-25	124	Phages	DNA	Viruses|unclassified|unclassified|Caudovirales|Ackermannviridae|Limestonevirus|Dickeya phage phiDP10.3
FD1|contig_11973	KM209318.1	76.471	136	32	0	284	419	920	1055	5.93e-19	102	Phages	DNA	Viruses|unclassified|unclassified|Caudovirales|Ackermannviridae|Limestonevirus|Dickeya phage phiDP23.1
FD1|contig_11976	DQ840344.2	69.091	1100	328	7	971	2064	10507	11600	6.34e-117	431	Phages	DNA	Viruses|unclassified|unclassified|Caudovirales|Myoviridae|Svunavirus|Bacillus virus 1
FD1|contig_11976	NC_026608.1	67.331	251	79	1	278	525	38865	39115	4.15e-13	82.4	Phages	DNA	Viruses|unclassified|unclassified|Caudovirales|Siphoviridae|unclassified|Paracoccus phage vB_PmaS-R3
FD1|contig_11978	NC_041927.1	71.141	149	43	0	717	865	969	821	4.39e-10	76.1	Phages	DNA	Viruses|unclassified|unclassified|Caudovirales|Siphoviridae|Lacusarxvirus|Sphingobium virus Lacusarx
FD1|contig_11980	KM209318.1	83.465	127	14	2	112	234	1218	1095	1.37e-28	132	Phages	DNA	Viruses|unclassified|unclassified|Caudovirales|Ackermannviridae|Limestonevirus|Dickeya phage phiDP23.1
FD1|contig_11981	DQ115807.1	70.745	940	252	13	15017	15946	1793	867	1.44e-112	418	Phages	DNA	Viruses|unclassified|unclassified|Caudovirales|Myoviridae|unclassified|Cyanobacteria phage AS-1
FD1|contig_12	NC_042082.1	73.984	123	20	2	116	229	33516	33635	1.58e-12	80.6	Phages	DNA	Viruses|unclassified|unclassified|Caudovirales|Siphoviridae|Delepquintavirus|Stenotrophomonas virus DLP5
FD1|contig_12027	MK422448.1	66.095	758	249	6	1552	2305	6053	6806	1.67e-44	189	Phages	DNA	Viruses|unclassified|unclassified|Caudovirales|Podoviridae|unclassified|Klebsiella phage ST512-KPC3phi13.3
FD1|contig_1203	KM209255.1	80	110	22	0	1	110	3567	3676	8.68e-19	100	Phages	DNA	Viruses|unclassified|unclassified|Caudovirales|Ackermannviridae|Limestonevirus|Dickeya phage phiDP10.3
FD1|contig_12035	MH001448.1	81.333	525	98	0	3	527	23003	22479	1.05e-140	506	Phages	DNA	Viruses|unclassified|unclassified|Caudovirales|Siphoviridae|Cheoctovirus|Mycobacterium phage UncleRicky
FD1|contig_12036	JQ067087.2	68.75	416	116	9	420	828	6249	5841	8.43e-29	137	Phages	DNA	Viruses|unclassified|unclassified|Caudovirales|Siphoviridae|Abidjanvirus|Pseudomonas virus PaMx11
FD1|contig_12055	KJ489011.1	68.207	368	108	5	76	437	9866	9502	4.51e-25	123	Phages	DNA	Viruses|unclassified|unclassified|Caudovirales|Siphoviridae|unclassified|Lactococcus phage P092
FD1|contig_12060	MH539650.1	73.229	1087	270	10	2907	3984	5131	6205	7.38e-175	623	Phages	DNA	Viruses|unclassified|unclassified|Caudovirales|Siphoviridae|unclassified|Siphoviridae sp.
FD1|contig_12062	MK448698.1	67.733	344	105	4	1	341	13878	13538	7.26e-21	108	Phages	DNA	Viruses|unclassified|unclassified|Caudovirales|Siphoviridae|unclassified|Streptococcus phage Javan187
FD1|contig_12069	LR745709.1	70.492	122	36	0	224	345	36579	36458	4.37e-06	59	Phages	DNA	Viruses|unclassified|unclassified|Caudovirales|Podoviridae|Teseptimavirus|Escherichia virus T7
FD1|contig_12081	DQ115846.1	70.909	880	219	12	3097	3972	847	1	3.45e-111	413	Phages	DNA	Viruses|unclassified|unclassified|Caudovirales|Myoviridae|unclassified|Cyanobacteria phage AS-1
FD1|contig_1209	KM209277.1	78.632	117	25	0	6	122	1228	1344	2.98e-18	99.6	Phages	DNA	Viruses|unclassified|unclassified|Caudovirales|Ackermannviridae|Limestonevirus|Dickeya phage phiDP23.1
FD1|contig_12117	DQ115871.1	68.456	298	81	6	58483	58772	598	890	8.99e-16	99.6	Phages	DNA	Viruses|unclassified|unclassified|Caudovirales|Myoviridae|unclassified|Cyanobacteria phage AS-1
FD1|contig_12138	MN585195.1	69.797	1331	343	20	26048	27335	18274	19588	1.08e-151	552	Phages	DNA	Viruses|unclassified|unclassified|Caudovirales|Siphoviridae|unclassified|Pseudomonas phage AUS531phi
FD1|contig_12148	JX507079.1	72.159	176	49	0	94539	94714	6215	6390	5.45e-15	97.8	Phages	DNA	Viruses|unclassified|unclassified|Caudovirales|Myoviridae|unclassified|Acidithiobacillus phage AcaML1
FD1|contig_12152	MN183285.1	71.93	114	32	0	1383	1496	116463	116350	1.39e-06	62.6	Phages	DNA	Viruses|unclassified|unclassified|Caudovirales|Myoviridae|Bixzunavirus|Mycobacterium phage YoungMoneyMata
FD1|contig_1216	MK977705.1	71.429	133	38	0	504	636	44234	44366	1.02e-08	69.8	Phages	DNA	Viruses|unclassified|unclassified|Caudovirales|Siphoviridae|Bantamvirus|Gordonia phage Mollymur
FD1|contig_1217	MN183286.1	68.627	204	54	3	374	572	97291	97093	7.3e-11	76.1	Phages	DNA	Viruses|unclassified|unclassified|Caudovirales|Siphoviridae|Omegavirus|Mycobacterium phage Yeet
FD1|contig_12178	DQ340064.2	69.496	754	218	6	172	919	11548	10801	1.06e-80	307	Phages	DNA	Viruses|unclassified|unclassified|Caudovirales|Myoviridae|Svunavirus|Geobacillus virus GBSV1
FD1|contig_12190	MK892860.1	67.903	701	217	6	6195	6891	26707	26011	3.25e-56	231	Other_virus	DNA	Viruses|unclassified|unclassified|unclassified|unclassified|unclassified|Prokaryotic dsDNA virus sp.
FD1|contig_12196	MK813943.1	73.832	107	25	2	220	326	72826	72929	3.66e-06	61.7	Phages	DNA	Viruses|unclassified|unclassified|Caudovirales|Podoviridae|unclassified|Aeromonas phage 4_4572
FD1|contig_12226	DQ115842.1	85.446	213	31	0	52112	52324	1106	1318	5.95e-60	245	Phages	DNA	Viruses|unclassified|unclassified|Caudovirales|Myoviridae|unclassified|Cyanobacteria phage AS-1
FD1|contig_12232	MG197810.1	67.509	871	257	15	400	1257	20618	19761	1.39e-63	251	Phages	DNA	Viruses|unclassified|unclassified|Caudovirales|Myoviridae|Jedunavirus|Klebsiella phage 1611E-K2-1
FD1|contig_12269	MH884514.1	65.799	576	169	13	82	634	21918	22488	6.56e-24	118	Phages	DNA	Viruses|unclassified|unclassified|Caudovirales|Siphoviridae|Saundersvirus|Bacillus phage vB_BpsM-61
FD1|contig_12295	MH230879.1	68.757	861	250	12	28787	29636	27834	26982	5.95e-78	304	Phages	DNA	Viruses|unclassified|unclassified|Caudovirales|Siphoviridae|unclassified|Mycobacterium phage Xavia
FD1|contig_12304	MN183286.1	70.847	295	80	4	79	370	97002	97293	3.23e-28	132	Phages	DNA	Viruses|unclassified|unclassified|Caudovirales|Siphoviridae|Omegavirus|Mycobacterium phage Yeet
FD1|contig_12329	KY940711.1	68.649	185	49	3	7183	7364	21890	22068	1.75e-07	68	Phages	DNA	Viruses|unclassified|unclassified|Caudovirales|Myoviridae|unclassified|Bradyrhizobium phage BDU-MI-1
FD1|contig_1233	MH552532.1	70.64	344	95	2	2	342	40888	40548	3.65e-37	162	Phages	DNA	Viruses|unclassified|unclassified|Caudovirales|Siphoviridae|unclassified|Siphoviridae sp.
FD1|contig_12341	KR093641.1	69.275	345	98	6	6374	6714	5905	5565	5.42e-25	125	Phages	DNA	Viruses|unclassified|unclassified|Caudovirales|Siphoviridae|unclassified|Moraxella phage Mcat17
FD1|contig_12345	MH617451.1	75.962	104	23	2	1601	1703	17498	17396	1.25e-07	68.9	Phages	DNA	Viruses|unclassified|unclassified|Caudovirales|Podoviridae|unclassified|Podoviridae sp. ctjc_2
FD1|contig_12347	NC_022059.1	77.931	145	32	0	6172	6316	59775	59631	8.44e-23	118	Phages	DNA	Viruses|unclassified|unclassified|Caudovirales|Siphoviridae|Kostyavirus|Mycobacterium phage DrDrey
FD1|contig_12390	MH047631.1	74.205	566	130	6	5328	5885	42931	42374	6.62e-93	351	Phages	DNA	Viruses|unclassified|unclassified|Caudovirales|Siphoviridae|unclassified|Microbacterium phage Triscuit
FD1|contig_12416	MK500370.1	71.351	185	53	0	2749	2933	25533	25717	1.04e-15	96	Other_virus	DNA	Viruses|unclassified|unclassified|unclassified|Marseilleviridae|unclassified|Marseillevirus LCMAC202
FD1|contig_12418	MH230879.1	70.103	485	136	7	946	1426	29533	29054	3.04e-46	198	Phages	DNA	Viruses|unclassified|unclassified|Caudovirales|Siphoviridae|unclassified|Mycobacterium phage Xavia
FD1|contig_12424	MK814750.1	78.431	102	20	2	548	648	28572	28672	5.89e-12	78.8	Phages	DNA	Viruses|unclassified|unclassified|Caudovirales|Siphoviridae|Nyceiraevirus|Gordonia phage Ewald
FD1|contig_12447	KR153873.1	75	100	22	1	1457	1556	20976	20880	2.83e-07	67.1	Phages	DNA	Viruses|unclassified|unclassified|Caudovirales|Podoviridae|unclassified|Delftia phage IME-DE1
FD1|contig_12448	MK422448.1	73.27	1575	392	15	87739	89294	18007	16443	0	902	Phages	DNA	Viruses|unclassified|unclassified|Caudovirales|Podoviridae|unclassified|Klebsiella phage ST512-KPC3phi13.3
FD1|contig_12450	KR093631.1	68.132	728	214	10	1095	1810	2207	1486	8.22e-60	239	Phages	DNA	Viruses|unclassified|unclassified|Caudovirales|Siphoviridae|unclassified|Moraxella phage Mcat7
FD1|contig_12455	AJ298298.1	74.157	178	42	2	9	184	30646	30471	3.2e-21	109	Phages	DNA	Viruses|unclassified|unclassified|Caudovirales|Myoviridae|unclassified|Enterobacteria phage phiP27
FD1|contig_12465	DQ115859.1	75.194	129	32	0	36025	36153	537	665	1.98e-13	89.7	Phages	DNA	Viruses|unclassified|unclassified|Caudovirales|Myoviridae|unclassified|Cyanobacteria phage AS-1
FD1|contig_1249	JX403940.1	96.239	452	17	0	1	452	28941	28490	0	739	Phages	DNA	Viruses|unclassified|unclassified|Caudovirales|Siphoviridae|Vieuvirus|Acinetobacter virus B1251
FD1|contig_12491	MH036942.1	74.286	210	42	4	5955	6164	87319	87122	4.11e-26	129	Other_virus	DNA	Viruses|unclassified|unclassified|Herpesvirales|Herpesviridae|Varicellovirus|Cervid alphaherpesvirus 1
FD1|contig_1252	KM209318.1	85.714	189	27	0	1	189	1340	1152	1.43e-54	220	Phages	DNA	Viruses|unclassified|unclassified|Caudovirales|Ackermannviridae|Limestonevirus|Dickeya phage phiDP23.1
FD1|contig_12532	MN234189.1	73.538	325	80	3	458	779	37489	37810	4.14e-45	191	Phages	DNA	Viruses|unclassified|unclassified|Caudovirales|Siphoviridae|unclassified|Streptomyces phage Urza
FD1|contig_12544	GQ478087.1	77.672	524	111	3	2	522	20615	20095	6.36e-112	410	Phages	DNA	Viruses|unclassified|unclassified|Caudovirales|Siphoviridae|Phifelvirus|Enterococcus virus FL3
FD1|contig_12554	JX483873.1	67.426	571	155	18	2984	3543	39118	39668	5.01e-29	139	Phages	DNA	Viruses|unclassified|unclassified|Caudovirales|Podoviridae|unclassified|Rhizobium phage RHEph01
FD1|contig_12559	MG543995.1	72.487	189	52	0	70	258	81878	81690	1.51e-20	107	Phages	DNA	Viruses|unclassified|unclassified|Caudovirales|Siphoviridae|unclassified|Staphylococcus phage UPMK_1
FD1|contig_12567	NC_042118.1	75.676	111	15	2	2531	2629	28961	28851	2.7e-11	81.5	Phages	DNA	Viruses|unclassified|unclassified|Caudovirales|Siphoviridae|Kojivirus|Microbacterium virus Koji
FD1|contig_1257	KU052038.1	79.208	101	17	3	13142	13238	3105	3205	1.29e-10	78.8	Phages	DNA	Viruses|unclassified|unclassified|unclassified|unclassified|unclassified|Escherichia phage SerU-LTIIb
FD1|contig_12573	NC_042002.1	69.74	423	96	12	8445	8851	27273	27679	1.08e-35	161	Phages	DNA	Viruses|unclassified|unclassified|Caudovirales|Siphoviridae|Galaxyvirus|Arthrobacter virus Abidatro
FD1|contig_12595	MF476925.1	68.852	183	53	4	415	595	49411	49591	5.53e-06	59.9	Phages	DNA	Viruses|unclassified|unclassified|Caudovirales|Siphoviridae|unclassified|Klebsiella phage YMC16/01/N133_KPN_BP
FD1|contig_12604	MK660713.1	75.207	121	30	0	9	129	16581	16701	2.21e-13	84.2	Phages	DNA	Viruses|unclassified|unclassified|Caudovirales|Siphoviridae|unclassified|Microbacterium phage Theresita
FD1|contig_1262	MK797984.1	67.539	382	120	4	4415	4794	194205	194584	4.77e-22	116	Phages	DNA	Viruses|unclassified|unclassified|Caudovirales|Myoviridae|unclassified|Pseudomonas phage vB_PaeM_PA5oct
FD1|contig_12633	MK689364.1	73.6	125	32	1	6988	7111	97095	97219	4.45e-09	74.3	Phages	DNA	Viruses|unclassified|unclassified|Caudovirales|Myoviridae|unclassified|Edwardsiella virus pEt-SU
FD1|contig_12645	MH469651.1	72.139	201	54	2	112	311	9518	9319	8.61e-20	104	Other_virus	RNA	Viruses|unclassified|unclassified|unclassified|Potyviridae|Potyvirus|Watermelon mosaic virus
FD1|contig_12667	KM199771.1	73.148	216	53	2	434	648	11842	11631	2.86e-25	124	Phages	DNA	Viruses|unclassified|unclassified|Caudovirales|Podoviridae|unclassified|Mesorhizobium phage vB_MloP_Lo5R7ANS
FD1|contig_12683	MH972261.1	68.83	1094	315	12	10178	11255	16454	17537	8.98e-109	406	Phages	DNA	Viruses|unclassified|unclassified|Caudovirales|Podoviridae|Rosenblumvirus|Staphylococcus phage Pike
FD1|contig_1269	KM209318.1	89.262	149	16	0	1	149	470	618	6.4e-47	197	Phages	DNA	Viruses|unclassified|unclassified|Caudovirales|Ackermannviridae|Limestonevirus|Dickeya phage phiDP23.1
FD1|contig_1270	AB366653.2	71.598	169	38	6	625	788	24937	25100	1.12e-08	71.6	Phages	DNA	Viruses|unclassified|unclassified|Caudovirales|Myoviridae|Mieseafarmvirus|Ralstonia virus RSL1
FD1|contig_1272	MK892487.1	69.189	370	107	5	82	446	28919	29286	6e-30	138	Other_virus	DNA	Viruses|unclassified|unclassified|unclassified|unclassified|unclassified|Prokaryotic dsDNA virus sp.
FD1|contig_1272	KY417925.1	64.505	555	173	7	219	761	41496	40954	2.31e-19	104	Phages	DNA	Viruses|unclassified|unclassified|Caudovirales|Podoviridae|unclassified|Ochrobactrum phage POI1126
FD1|contig_12741	KX670787.1	68.605	258	71	4	7615	7864	64199	64454	1.51e-14	92.4	Phages	DNA	Viruses|unclassified|unclassified|Caudovirales|Myoviridae|Radnorvirus|Arthrobacter phage Chocolat
FD1|contig_12748	MK340941.1	75.422	415	100	2	27	440	41593	41180	2.01e-73	282	Phages	DNA	Viruses|unclassified|unclassified|Caudovirales|Myoviridae|unclassified|Acinetobacter phage AbTJ
FD1|contig_1275	KM209318.1	88.983	118	13	0	180	297	789	906	6.02e-35	155	Phages	DNA	Viruses|unclassified|unclassified|Caudovirales|Ackermannviridae|Limestonevirus|Dickeya phage phiDP23.1
FD1|contig_12764	MH744418.1	74	150	39	0	22	171	126424	126275	8.61e-17	96	Phages	DNA	Viruses|unclassified|unclassified|Caudovirales|Siphoviridae|unclassified|Streptomyces phage JustBecause
FD1|contig_12772	MH825712.1	69.822	169	47	2	665	831	647	481	3.13e-08	70.7	Phages	DNA	Viruses|unclassified|unclassified|Caudovirales|Siphoviridae|unclassified|Microbacterium phage ValentiniPuff
FD1|contig_12773	KY038943.1	83.898	118	19	0	341	458	119	2	2.84e-26	128	Other_virus	RNA	Viruses|unclassified|unclassified|unclassified|Luteoviridae|Polerovirus|Tobacco virus 2
FD1|contig_12779	FJ593289.1	99.744	391	1	0	116	506	138673	138283	0	701	Other_virus	DNA	Viruses|unclassified|unclassified|Herpesvirales|Herpesviridae|Simplexvirus|Human alphaherpesvirus 1
FD1|contig_1278	HG424323.1	67.179	390	126	2	35868	36256	2909	2521	4.61e-22	120	Phages	DNA	Viruses|unclassified|unclassified|Caudovirales|Siphoviridae|Brussowvirus|Streptococcus phage 20617
FD1|contig_12791	MN284893.1	80.374	107	21	0	164	270	24117	24223	3.65e-17	99.6	Phages	DNA	Viruses|unclassified|unclassified|Caudovirales|Siphoviridae|unclassified|Mycobacterium phage LilMcDreamy
FD1|contig_12822	MN234178.1	66.887	302	93	2	10	304	5488	5789	1.37e-15	92.4	Phages	DNA	Viruses|unclassified|unclassified|Caudovirales|Siphoviridae|unclassified|Arthrobacter phage TripleJ
FD1|contig_12851	MN585984.1	67.054	258	69	7	18	273	2539	2296	5.24e-08	66.2	Phages	DNA	Viruses|unclassified|unclassified|Caudovirales|Siphoviridae|Fromanvirus|Mycobacterium phage AgronaGT15
FD1|contig_12860	AF451898.1	65.924	314	72	12	493	781	58230	57927	5.64e-07	62.6	Other_virus	DNA	Viruses|unclassified|unclassified|unclassified|Nudiviridae|Betanudivirus|Heliothis zea nudivirus
FD1|contig_12866	DQ115811.1	68.824	170	50	1	6518	6687	1616	1782	5.67e-07	67.1	Phages	DNA	Viruses|unclassified|unclassified|Caudovirales|Myoviridae|unclassified|Cyanobacteria phage AS-1
FD1|contig_12867	JN225873.1	69.231	208	60	2	36	241	11104	10899	6.74e-12	82.4	Other_virus	DNA	Viruses|unclassified|unclassified|unclassified|Phycodnaviridae|Prasinovirus|Ostreococcus tauri virus RT-2011
FD1|contig_12906	MK892789.1	79.528	127	26	0	5514	5640	18184	18310	4.89e-21	113	Other_virus	DNA	Viruses|unclassified|unclassified|unclassified|unclassified|unclassified|Prokaryotic dsDNA virus sp.
FD1|contig_12923	KJ094023.1	73.228	127	32	2	189	314	4172	4297	1.77e-09	69.8	Phages	DNA	Viruses|unclassified|unclassified|Caudovirales|Siphoviridae|Psavirus|Listeria phage LP-101
FD1|contig_12924	MN428053.1	71.311	122	32	1	248	369	31283	31401	1.12e-06	61.7	Phages	DNA	Viruses|unclassified|unclassified|Caudovirales|Siphoviridae|unclassified|Gordonia phage Denise
FD1|contig_12926	KM209277.1	72.491	269	68	4	100	365	684	419	1.17e-30	140	Phages	DNA	Viruses|unclassified|unclassified|Caudovirales|Ackermannviridae|Limestonevirus|Dickeya phage phiDP23.1
FD1|contig_1293	NC_041997.1	76.316	114	21	3	8596	8707	1665	1774	1.12e-09	77	Phages	DNA	Viruses|unclassified|unclassified|Caudovirales|Myoviridae|Busanvirus|Acidovorax virus ACP17
FD1|contig_12936	AF447491.1	73.364	214	48	8	1501	1713	34429	34634	3.88e-18	102	Phages	DNA	Viruses|unclassified|unclassified|Caudovirales|Siphoviridae|Stanholtvirus|Burkholderia virus phiE125
FD1|contig_12938	MK500565.1	70.103	291	85	2	107	396	49848	49559	3.64e-26	126	Other_virus	DNA	Viruses|unclassified|unclassified|unclassified|Pithoviridae|unclassified|Pithovirus LCPAC304
FD1|contig_12939	MH588547.1	71.304	230	64	2	101	329	177903	178131	1.17e-21	111	Phages	DNA	Viruses|unclassified|unclassified|Caudovirales|Siphoviridae|unclassified|Caulobacter phage CcrSC
FD1|contig_1294	KR093631.1	70.459	545	146	2	17	546	2899	2355	9.43e-67	262	Phages	DNA	Viruses|unclassified|unclassified|Caudovirales|Siphoviridae|unclassified|Moraxella phage Mcat7
FD1|contig_12967	KX156762.1	69.114	463	137	4	329	788	31145	31604	1.92e-41	178	Phages	DNA	Viruses|unclassified|unclassified|Caudovirales|Siphoviridae|unclassified|Staphylococcus phage vB_SauS_IMEP5
FD1|contig_12977	KM209308.1	75.497	151	34	2	15	164	182	34	6.56e-18	100	Phages	DNA	Viruses|unclassified|unclassified|Caudovirales|Ackermannviridae|Limestonevirus|Dickeya phage phiDP23.1
FD1|contig_12991	MK422453.1	71.656	314	89	0	795	1108	4683	4996	1.1e-37	166	Phages	DNA	Viruses|unclassified|unclassified|Caudovirales|Myoviridae|Peduovirus|Klebsiella phage ST13-OXA48phi12.1
FD1|contig_12996	JN116824.1	71.631	141	29	2	928	1064	26149	26016	1.64e-10	76.1	Phages	DNA	Viruses|unclassified|unclassified|Caudovirales|Siphoviridae|unclassified|Rhodococcus phage REQ3
FD1|contig_1301	JQ809663.1	75.117	213	53	0	89	301	10374	10162	2.83e-32	146	Phages	DNA	Viruses|unclassified|unclassified|Caudovirales|Myoviridae|Peduovirus|Stenotrophomonas phage Smp131
FD1|contig_13013	JN116824.1	71.065	826	194	17	2069	2873	25659	24858	7.25e-101	377	Phages	DNA	Viruses|unclassified|unclassified|Caudovirales|Siphoviridae|unclassified|Rhodococcus phage REQ3
FD1|contig_1302	KM209255.1	81.095	201	36	2	1082	1281	786	985	1.36e-43	185	Phages	DNA	Viruses|unclassified|unclassified|Caudovirales|Ackermannviridae|Limestonevirus|Dickeya phage phiDP10.3
FD1|contig_13024	MK422448.1	67.422	927	284	14	33670	34587	17094	18011	2.15e-65	264	Phages	DNA	Viruses|unclassified|unclassified|Caudovirales|Podoviridae|unclassified|Klebsiella phage ST512-KPC3phi13.3
FD1|contig_13054	NC_021858.1	66.204	432	116	14	15999	16421	18476	18066	1.46e-12	86	Other_virus	DNA	Viruses|unclassified|unclassified|unclassified|unclassified|Pandoravirus|Pandoravirus dulcis
FD1|contig_13072	MN862068.1	81.462	944	169	2	1269	2209	52210	51270	0	911	Phages	DNA	Viruses|unclassified|unclassified|Caudovirales|Siphoviridae|unclassified|Brevundimonas phage vB_BsubS-Delta
FD1|contig_13084	KY555147.1	64.286	532	149	16	541	1041	146052	145531	2.03e-08	68.9	Phages	DNA	Viruses|unclassified|unclassified|Caudovirales|Siphoviridae|Phicbkvirus|Caulobacter phage Ccr34
FD1|contig_13095	KR093631.1	75.102	245	61	0	1	245	1338	1582	1.11e-38	168	Phages	DNA	Viruses|unclassified|unclassified|Caudovirales|Siphoviridae|unclassified|Moraxella phage Mcat7
FD1|contig_13100	DQ115823.1	66.498	1185	348	23	26749	27906	339	1501	2.98e-73	288	Phages	DNA	Viruses|unclassified|unclassified|Caudovirales|Myoviridae|unclassified|Cyanobacteria phage AS-1
FD1|contig_13101	KX557272.1	76.682	223	49	3	1335	1556	41761	41981	3e-35	158	Phages	DNA	Viruses|unclassified|unclassified|Caudovirales|Siphoviridae|Bantamvirus|Gordonia virus Bantam
FD1|contig_13104	KY316062.1	70	140	42	0	1075	1214	25000	25139	4.37e-07	64.4	Phages	DNA	Viruses|unclassified|unclassified|Caudovirales|Podoviridae|unclassified|Ralstonia phage RS-PII-1
FD1|contig_13112	MN234213.1	68.833	600	187	0	6430	7029	1025	426	3.44e-59	240	Phages	DNA	Viruses|unclassified|unclassified|Caudovirales|Siphoviridae|unclassified|Gordonia phage Schiebs
FD1|contig_13119	MK977707.1	74.176	182	37	6	270	443	12349	12170	1.36e-17	99.6	Phages	DNA	Viruses|unclassified|unclassified|Caudovirales|Siphoviridae|unclassified|Mycobacterium phage LilSpotty
FD1|contig_13122	MK416018.1	78.388	546	114	2	1	544	29432	28889	4.28e-123	448	Phages	DNA	Viruses|unclassified|unclassified|Caudovirales|Myoviridae|Peduovirus|Klebsiella phage ST147-VIM1phi7.1
FD1|contig_13124	KX669658.1	76.329	207	49	0	2877	3083	27286	27492	1.38e-32	153	Phages	DNA	Viruses|unclassified|unclassified|Caudovirales|Myoviridae|unclassified|Ochrobactrum phage POA1180
FD1|contig_13130	HQ632859.1	70.742	687	182	11	30191	30866	45010	44332	5.44e-77	301	Phages	DNA	Viruses|unclassified|unclassified|Caudovirales|Siphoviridae|unclassified|Loktanella phage pCB2051-A
FD1|contig_1314	MG969427.1	69.984	613	171	4	121	722	16748	16138	1.95e-69	270	Phages	DNA	Viruses|unclassified|unclassified|Caudovirales|Siphoviridae|unclassified|Anoxybacillus phage A403
FD1|contig_1315	JN116824.1	69.826	633	177	8	2829	3451	4502	3874	6.24e-65	258	Phages	DNA	Viruses|unclassified|unclassified|Caudovirales|Siphoviridae|unclassified|Rhodococcus phage REQ3
FD1|contig_13159	DQ115856.1	80	110	17	5	3073	3182	409	305	5.67e-12	82.4	Phages	DNA	Viruses|unclassified|unclassified|Caudovirales|Myoviridae|unclassified|Cyanobacteria phage AS-1
FD1|contig_1316	DQ115851.1	69.139	418	107	11	7808	8211	1033	624	2.31e-30	143	Phages	DNA	Viruses|unclassified|unclassified|Caudovirales|Myoviridae|unclassified|Cyanobacteria phage AS-1
FD1|contig_13163	AY772740.1	65.101	298	99	3	206	499	34255	33959	2.19e-06	60.8	Phages	DNA	Viruses|unclassified|unclassified|Caudovirales|Siphoviridae|unclassified|Listonella phage phiHSIC
FD1|contig_13209	MH643778.1	72	200	50	2	6573	6769	41172	40976	3.29e-18	105	Phages	DNA	Viruses|unclassified|unclassified|Caudovirales|Siphoviridae|Casadabanvirus|Pseudomonas phage YMC12/01/R24
FD1|contig_13211	MN534320.1	71.802	383	105	3	7	388	21715	22095	6.15e-47	194	Phages	DNA	Viruses|unclassified|unclassified|Caudovirales|Siphoviridae|unclassified|Lactococcus phage proPhi7
FD1|contig_1322	HG007973.1	77.133	2414	489	29	2123	4514	1089	3461	0	1792	Phages	DNA	Viruses|unclassified|unclassified|unclassified|Inoviridae|unclassified|Stenotrophomonas virus SMA7
FD1|contig_13223	MK448851.1	72.321	112	31	0	255	366	27098	27209	2.78e-07	63.5	Phages	DNA	Viruses|unclassified|unclassified|Caudovirales|Siphoviridae|unclassified|Streptococcus phage Javan14
FD1|contig_13230	KX160220.1	64.25	1793	604	22	152	1925	16990	18764	1.32e-71	279	Phages	DNA	Viruses|unclassified|unclassified|Caudovirales|Siphoviridae|unclassified|Lactococcus phage Dub35A
FD1|contig_1324	KR093631.1	67.362	959	295	9	50	999	3526	2577	6.86e-77	295	Phages	DNA	Viruses|unclassified|unclassified|Caudovirales|Siphoviridae|unclassified|Moraxella phage Mcat7
FD1|contig_13240	MG711465.1	71.429	203	58	0	414	616	11889	12091	5.7e-19	105	Phages	DNA	Viruses|unclassified|unclassified|Caudovirales|Myoviridae|unclassified|Faecalibacterium phage FP_Brigit
FD1|contig_13247	MH510277.1	71.533	137	39	0	535	671	4355	4219	2.51e-09	72.5	Phages	DNA	Viruses|unclassified|unclassified|Caudovirales|Podoviridae|unclassified|Podoviridae sp. ctfa10
FD1|contig_13248	MK500337.1	66.279	344	92	4	271	611	57697	57375	2.12e-18	102	Other_virus	DNA	Viruses|unclassified|unclassified|unclassified|Marseilleviridae|unclassified|Marseillevirus LCMAC103
FD1|contig_13253	MH469651.1	79.13	115	20	3	756	868	9521	9409	4.51e-15	90.6	Other_virus	RNA	Viruses|unclassified|unclassified|unclassified|Potyviridae|Potyvirus|Watermelon mosaic virus
FD1|contig_13256	KX160220.1	66.883	616	201	1	640	1252	23157	22542	2.73e-45	190	Phages	DNA	Viruses|unclassified|unclassified|Caudovirales|Siphoviridae|unclassified|Lactococcus phage Dub35A
FD1|contig_13269	DQ115822.1	69.742	1008	259	19	27824	28805	554	1541	2.11e-106	399	Phages	DNA	Viruses|unclassified|unclassified|Caudovirales|Myoviridae|unclassified|Cyanobacteria phage AS-1
FD1|contig_13270	KR093630.1	69.811	318	92	2	6221	6536	806	491	3.35e-28	136	Phages	DNA	Viruses|unclassified|unclassified|Caudovirales|Siphoviridae|unclassified|Moraxella phage Mcat6
FD1|contig_13277	MH539650.1	73.167	641	164	4	25	661	5552	6188	8.76e-100	370	Phages	DNA	Viruses|unclassified|unclassified|Caudovirales|Siphoviridae|unclassified|Siphoviridae sp.
FD1|contig_1328	KM209318.1	70.427	328	78	11	12	329	1134	816	2.76e-25	123	Phages	DNA	Viruses|unclassified|unclassified|Caudovirales|Ackermannviridae|Limestonevirus|Dickeya phage phiDP23.1
FD1|contig_13281	MN862068.1	80.365	438	82	2	15	450	53408	52973	3.26e-108	398	Phages	DNA	Viruses|unclassified|unclassified|Caudovirales|Siphoviridae|unclassified|Brevundimonas phage vB_BsubS-Delta
FD1|contig_13284	AB830321.1	74.902	255	64	0	1501	1755	6837	7091	1.11e-39	172	Phages	DNA	Viruses|unclassified|unclassified|unclassified|Inoviridae|unclassified|Ralstonia phage RSS20
FD1|contig_13286	KR093631.1	75.455	110	27	0	3215	3324	2341	2450	1.11e-10	77.9	Phages	DNA	Viruses|unclassified|unclassified|Caudovirales|Siphoviridae|unclassified|Moraxella phage Mcat7
FD1|contig_13307	AB830321.1	72.12	764	184	14	580	1324	6466	7219	8.45e-103	381	Phages	DNA	Viruses|unclassified|unclassified|unclassified|Inoviridae|unclassified|Ralstonia phage RSS20
FD1|contig_1331	MK500338.1	65.378	595	150	16	5773	6354	52248	52799	1.11e-23	123	Other_virus	DNA	Viruses|unclassified|unclassified|unclassified|Marseilleviridae|unclassified|Marseillevirus LCMAC103
FD1|contig_1336	DQ115833.1	73.98	196	41	6	286	476	452	642	3.11e-20	106	Phages	DNA	Viruses|unclassified|unclassified|Caudovirales|Myoviridae|unclassified|Cyanobacteria phage AS-1
FD1|contig_13364	MG969427.1	79.412	136	26	2	95	229	13958	13824	2.8e-22	113	Phages	DNA	Viruses|unclassified|unclassified|Caudovirales|Siphoviridae|unclassified|Anoxybacillus phage A403
FD1|contig_13377	MK500337.1	69.192	198	54	6	2	194	56762	56567	5.14e-06	62.6	Other_virus	DNA	Viruses|unclassified|unclassified|unclassified|Marseilleviridae|unclassified|Marseillevirus LCMAC103
FD1|contig_13386	LC193725.1	76.027	146	35	0	13	158	12929	13074	2.45e-20	106	Other_virus	DNA	Viruses|unclassified|unclassified|Herpesvirales|Herpesviridae|Varicellovirus|Equid alphaherpesvirus 1
FD1|contig_13388	MG099950.1	68.69	313	98	0	1993	2305	10153	9841	8.6e-25	123	Phages	DNA	Viruses|unclassified|unclassified|Caudovirales|Siphoviridae|Laroyevirus|Arthrobacter phage Waltz
FD1|contig_13402	MG969427.1	70.677	133	39	0	871	1003	325	457	2.31e-07	65.3	Phages	DNA	Viruses|unclassified|unclassified|Caudovirales|Siphoviridae|unclassified|Anoxybacillus phage A403
FD1|contig_13411	KY290204.2	75.862	116	20	5	574	686	133629	133739	1.95e-08	68.9	Other_virus	DNA	Viruses|unclassified|unclassified|Herpesvirales|Herpesviridae|Roseolovirus|Human betaherpesvirus 6
FD1|contig_13417	KT184391.1	87.5	112	14	0	61	172	39340	39229	1.03e-30	140	Phages	DNA	Viruses|unclassified|unclassified|Caudovirales|Siphoviridae|Likavirus|Streptomyces virus Lannister
FD1|contig_13427	GU071101.1	71.094	128	37	0	4	131	31481	31608	8.84e-08	65.3	Phages	DNA	Viruses|unclassified|unclassified|Caudovirales|Myoviridae|unclassified|Prochlorococcus phage P-HM1
FD1|contig_1343	AF191073.1	82.727	110	19	0	1	110	1170	1061	1.44e-23	116	Other_virus	DNA	Viruses|unclassified|unclassified|Herpesvirales|Herpesviridae|Cytomegalovirus|Cercopithecine betaherpesvirus 5
FD1|contig_13466	MK500565.1	67.391	276	82	2	1288	1559	49673	49944	4.14e-15	91.5	Other_virus	DNA	Viruses|unclassified|unclassified|unclassified|Pithoviridae|unclassified|Pithovirus LCPAC304
FD1|contig_13469	KR093631.1	74.346	191	49	0	2573	2763	3526	3336	7e-25	124	Phages	DNA	Viruses|unclassified|unclassified|Caudovirales|Siphoviridae|unclassified|Moraxella phage Mcat7
FD1|contig_13476	KX752698.1	72.727	154	39	1	1034	1184	120613	120460	5.05e-13	87.8	Phages	DNA	Viruses|unclassified|unclassified|Caudovirales|Myoviridae|Bixzunavirus|Mycobacterium phage Tonenili
FD1|contig_13479	JX997174.1	76.147	109	24	2	178	285	264925	265032	3.72e-10	73.4	Other_virus	DNA	Viruses|unclassified|unclassified|unclassified|Phycodnaviridae|Chlorovirus|Acanthocystis turfacea Chlorella virus MN0810.1
FD1|contig_13482	MF695815.1	69.478	249	74	2	4460	4707	22739	22492	6.73e-17	100	Phages	DNA	Viruses|unclassified|unclassified|Caudovirales|Siphoviridae|unclassified|Klebsiella phage KPP5665-2
FD1|contig_13486	KP282680.1	73.214	112	30	0	234	345	28984	28873	1.16e-08	68	Other_virus	DNA	Viruses|unclassified|unclassified|unclassified|unclassified|unclassified|Sulfolobales Virus YNP2
FD1|contig_13490	KR093627.1	64.991	537	186	2	7512	8047	4288	3753	1.13e-21	114	Phages	DNA	Viruses|unclassified|unclassified|Caudovirales|Siphoviridae|unclassified|Moraxella phage Mcat3
FD1|contig_13493	NC_041868.1	84.57	337	50	2	3552	3887	26048	26383	2.27e-97	367	Phages	DNA	Viruses|unclassified|unclassified|Caudovirales|Siphoviridae|Vhulanivirus|Paracoccus virus Shpa
FD1|contig_13495	KR093631.1	74.869	191	48	0	4818	5008	3526	3336	3e-26	129	Phages	DNA	Viruses|unclassified|unclassified|Caudovirales|Siphoviridae|unclassified|Moraxella phage Mcat7
FD1|contig_13499	DQ115871.1	72.527	182	50	0	69212	69393	713	894	3.18e-17	104	Phages	DNA	Viruses|unclassified|unclassified|Caudovirales|Myoviridae|unclassified|Cyanobacteria phage AS-1
FD1|contig_13500	MN234189.1	67.464	209	68	0	129	337	37791	37583	5.31e-09	71.6	Phages	DNA	Viruses|unclassified|unclassified|Caudovirales|Siphoviridae|unclassified|Streptomyces phage Urza
FD1|contig_13503	AF065721.1	83.838	198	32	0	33202	33399	198	1	1.47e-50	214	Other_virus	DNA	Viruses|unclassified|unclassified|Herpesvirales|Herpesviridae|Cytomegalovirus|Cercopithecine betaherpesvirus 5
FD1|contig_13504	GU229986.1	70.157	191	50	4	68	256	13293	13108	1.46e-11	77	Phages	DNA	Viruses|unclassified|unclassified|Caudovirales|Siphoviridae|Cecivirus|Bacillus virus 250
FD1|contig_13518	AF065710.2	78.824	170	36	0	2418	2587	3057	2888	2.05e-31	145	Other_virus	DNA	Viruses|unclassified|unclassified|Herpesvirales|Herpesviridae|Cytomegalovirus|Cercopithecine betaherpesvirus 5
FD1|contig_13523	DQ115848.1	70.056	177	44	6	9669	9842	1129	959	8.71e-06	62.6	Phages	DNA	Viruses|unclassified|unclassified|Caudovirales|Myoviridae|unclassified|Cyanobacteria phage AS-1
FD1|contig_13556	DQ115859.1	68.067	476	146	6	8474	8946	193	665	1.05e-32	152	Phages	DNA	Viruses|unclassified|unclassified|Caudovirales|Myoviridae|unclassified|Cyanobacteria phage AS-1
FD1|contig_13558	KU697903.1	100	110	0	0	1	110	5953	6062	1.46e-48	199	Other_virus	DNA	Viruses|unclassified|unclassified|unclassified|Baculoviridae|Alphabaculovirus|Autographa californica multiple nucleopolyhedrovirus
FD1|contig_13568	MN813678.1	67.782	239	69	3	6212	6443	3896	4133	8.27e-11	78.8	Phages	DNA	Viruses|unclassified|unclassified|Caudovirales|Siphoviridae|Rosebushvirus|Mycobacterium phage Lephleur
FD1|contig_13579	AB823818.1	64.338	544	165	10	727	1266	7834	7316	3.38e-14	88.7	Phages	DNA	Viruses|unclassified|unclassified|Caudovirales|Myoviridae|unclassified|Thermus phage phi OH2
FD1|contig_1359	KR093631.1	69.554	1189	342	13	521	1699	2354	3532	7.22e-130	472	Phages	DNA	Viruses|unclassified|unclassified|Caudovirales|Siphoviridae|unclassified|Moraxella phage Mcat7
FD1|contig_13602	NC_037665.1	68.836	292	73	7	225	510	93797	94076	1.76e-18	102	Other_virus	DNA	Viruses|unclassified|unclassified|unclassified|unclassified|Pandoravirus|Pandoravirus macleodensis
FD1|contig_13622	MK490927.1	70.071	421	126	0	1	421	14117	14537	3e-46	192	Phages	DNA	Viruses|unclassified|unclassified|Caudovirales|Siphoviridae|unclassified|Phage Altai3
FD1|contig_13628	KJ566591.2	70.552	163	45	1	82	244	79101	79260	1.77e-11	77	Other_virus	DNA	Viruses|unclassified|unclassified|Herpesvirales|Herpesviridae|Simplexvirus|Macacine alphaherpesvirus 1
FD1|contig_13630	MF595878.1	66.438	438	123	10	1	426	16705	17130	1.14e-19	104	Phages	DNA	Viruses|unclassified|unclassified|Caudovirales|Siphoviridae|unclassified|Caldibacillus phage CBP1
FD1|contig_13640	KT001914.1	73.256	860	203	11	967	1817	41322	42163	3.07e-135	489	Phages	DNA	Viruses|unclassified|unclassified|Caudovirales|Siphoviridae|unclassified|Caulobacter phage Seuss
FD1|contig_1366	MN234183.1	68.868	212	64	2	878	1088	25564	25774	2.51e-11	78.8	Phages	DNA	Viruses|unclassified|unclassified|Caudovirales|Siphoviridae|Liefievirus|Mycobacterium phage Antsirabe
FD1|contig_13669	MK977705.1	70.455	352	75	12	122	463	1813	1481	5.01e-30	139	Phages	DNA	Viruses|unclassified|unclassified|Caudovirales|Siphoviridae|Bantamvirus|Gordonia phage Mollymur
FD1|contig_13671	DQ115846.1	74.286	105	21	3	394	495	611	712	1.21e-06	60.8	Phages	DNA	Viruses|unclassified|unclassified|Caudovirales|Myoviridae|unclassified|Cyanobacteria phage AS-1
FD1|contig_13684	HQ634153.1	69.412	255	62	7	1	247	30342	30096	5.19e-16	92.4	Phages	DNA	Viruses|unclassified|unclassified|Caudovirales|Siphoviridae|unclassified|Salicola phage CGphi29
FD1|contig_13693	KX165321.1	68.485	165	52	0	4094	4258	26418	26582	2.92e-06	64.4	Other_virus	DNA	Viruses|unclassified|unclassified|Herpesvirales|Herpesviridae|Iltovirus|Gallid alphaherpesvirus 1
FD1|contig_13708	KY555147.1	70.339	354	101	4	629	980	145554	145905	3.4e-33	151	Phages	DNA	Viruses|unclassified|unclassified|Caudovirales|Siphoviridae|Phicbkvirus|Caulobacter phage Ccr34
FD1|contig_13710	MH128984.1	76.19	168	36	4	176	341	3061	3226	2.42e-21	109	Phages	DNA	Viruses|unclassified|unclassified|Caudovirales|Podoviridae|unclassified|Burkholderia phage vB_BmuP_KL4
FD1|contig_13720	AJ298298.1	76.19	168	40	0	164	331	15103	15270	9.32e-26	123	Phages	DNA	Viruses|unclassified|unclassified|Caudovirales|Myoviridae|unclassified|Enterobacteria phage phiP27
FD1|contig_13726	MK977705.1	73.983	934	222	8	16585	17512	876	1794	4.07e-159	572	Phages	DNA	Viruses|unclassified|unclassified|Caudovirales|Siphoviridae|Bantamvirus|Gordonia phage Mollymur
FD1|contig_1377	NC_042013.1	68.75	336	102	3	203	537	464236	463903	6.18e-25	123	Phages	DNA	Viruses|unclassified|unclassified|Caudovirales|Myoviridae|Polybotosvirus|Agrobacterium virus Atuph07
FD1|contig_13775	JX507079.1	68.689	412	111	6	3899	4301	25765	25363	1.05e-32	151	Phages	DNA	Viruses|unclassified|unclassified|Caudovirales|Myoviridae|unclassified|Acidithiobacillus phage AcaML1
FD1|contig_13778	EF579802.1	72.868	129	33	2	746	873	6806	6679	1.73e-08	68.9	Phages	DNA	Viruses|unclassified|unclassified|Caudovirales|Siphoviridae|Minunavirus|Microbacterium virus Min1
FD1|contig_1381	LN610585.1	68.91	431	108	14	9857	10274	36691	37108	3.4e-27	134	Phages	DNA	Viruses|unclassified|unclassified|Caudovirales|Siphoviridae|Abidjanvirus|Pseudomonas virus Ab18
FD1|contig_13811	MN310548.1	77.297	185	38	2	1739	1921	44942	44760	1.98e-29	140	Phages	DNA	Viruses|unclassified|unclassified|Caudovirales|Siphoviridae|Cheoctovirus|Mycobacterium phage Juice456
FD1|contig_13812	MN034926.1	70.306	229	59	3	157	378	1501	1275	3.11e-19	102	Other_virus	RNA	Viruses|unclassified|unclassified|unclassified|Narnaviridae|Mitovirus|Mitovirus sp.
FD1|contig_13817	MK422450.1	73.729	236	56	6	6765	6997	53760	53528	6.34e-25	125	Phages	DNA	Viruses|unclassified|unclassified|Caudovirales|Siphoviridae|unclassified|Klebsiella phage ST13-OXA48phi12.4
FD1|contig_13822	AF065753.1	73.684	247	61	4	4555	4799	5	249	1.32e-28	139	Other_virus	DNA	Viruses|unclassified|unclassified|Herpesvirales|Herpesviridae|Cytomegalovirus|Cercopithecine betaherpesvirus 5
FD1|contig_13833	MK279841.1	75.207	121	24	1	244	358	5228	5348	8.74e-14	85.1	Phages	DNA	Viruses|unclassified|unclassified|Caudovirales|Siphoviridae|unclassified|Streptomyces phage Hiyaa
FD1|contig_1385	JQ911763.1	99.612	258	1	0	36	293	413	670	3.11e-127	462	Other_virus	RNA	Viruses|unclassified|unclassified|Picornavirales|Picornaviridae|Kobuvirus|Aichivirus A
FD1|contig_13851	DQ115859.1	65.242	538	159	11	12844	13367	189	712	3.78e-17	104	Phages	DNA	Viruses|unclassified|unclassified|Caudovirales|Myoviridae|unclassified|Cyanobacteria phage AS-1
FD1|contig_13859	MK290764.1	77.57	107	24	0	861	967	22853	22747	6.11e-14	86	Phages	DNA	Viruses|unclassified|unclassified|Caudovirales|Siphoviridae|Phietavirus|Staphylococcus virus B122
FD1|contig_13872	JX997158.1	70.52	173	39	5	4	170	68162	67996	6.95e-10	71.6	Other_virus	DNA	Viruses|unclassified|unclassified|unclassified|Phycodnaviridae|Chlorovirus|Acanthocystis turfacea Chlorella virus Canal-1
FD1|contig_13881	U80885.1	75.768	293	71	0	222	514	1854	2146	7.25e-51	209	Other_virus	RNA	Viruses|unclassified|unclassified|unclassified|Flaviviridae|Pestivirus|Pestivirus A
FD1|contig_13885	MN204496.1	69.899	1774	517	8	257	2025	5152	3391	0	772	Phages	DNA	Viruses|unclassified|unclassified|Caudovirales|Siphoviridae|Bingvirus|Streptomyces phage Kardashian
FD1|contig_13903	MN065183.1	71.396	437	103	9	64	484	21590	22020	4.33e-50	205	Phages	DNA	Viruses|unclassified|unclassified|Caudovirales|Siphoviridae|unclassified|Bacillus phage vB_BthS-HD29phi
FD1|contig_13916	MH454084.1	66.221	598	152	20	59	643	21325	21885	4.79e-25	123	Phages	DNA	Viruses|unclassified|unclassified|Caudovirales|Siphoviridae|Sitaravirus|Paenibacillus phage Toothless
FD1|contig_13942	KY653129.1	71.056	805	233	0	1187	1991	10978	10174	1.26e-108	402	Phages	DNA	Viruses|unclassified|unclassified|Caudovirales|Siphoviridae|Phietavirus|Staphylococcus phage IME1365_01
FD1|contig_13952	GU233956.1	68.385	291	86	3	24	311	763	476	2.99e-19	103	Phages	DNA	Viruses|unclassified|unclassified|Caudovirales|Siphoviridae|unclassified|Bacillus phage 11143
FD1|contig_13961	AF165214.2	71.795	156	44	0	318	473	48916	49071	1.52e-13	84.2	Phages	DNA	Viruses|unclassified|unclassified|Caudovirales|Siphoviridae|Detrevirus|Pseudomonas virus D3
FD1|contig_13983	MK416017.1	69.828	348	97	4	134	477	32886	33229	1.22e-31	144	Phages	DNA	Viruses|unclassified|unclassified|Caudovirales|Siphoviridae|unclassified|Klebsiella phage ST101-KPC2phi6.3
FD1|contig_13984	KF692088.2	71.429	203	54	4	57	257	29689	29489	9.23e-16	91.5	Phages	DNA	Viruses|unclassified|unclassified|Caudovirales|Siphoviridae|unclassified|Arthrobacter phage vB_ArS-ArV2
FD1|contig_13994	KX456211.1	69.386	1140	316	15	3729	4850	16271	15147	3.03e-121	445	Phages	DNA	Viruses|unclassified|unclassified|Caudovirales|Siphoviridae|unclassified|Lactococcus phage 63301
FD1|contig_13996	MH445380.1	66.528	481	145	12	88	560	100918	100446	4.79e-19	103	Phages	DNA	Viruses|unclassified|unclassified|Caudovirales|Myoviridae|Punavirus|Escherichia virus P1
FD1|contig_13999	NC_041958.1	71.429	154	42	2	2587	2739	39907	39755	1.33e-09	73.4	Phages	DNA	Viruses|unclassified|unclassified|Caudovirales|Siphoviridae|Xiamenvirus|Roseobacter virus RDJL2
FD1|contig_140	Z48163.2	99.595	247	1	0	226	472	13174	13420	3.22e-121	442	Other_virus	RNA	Viruses|unclassified|unclassified|unclassified|Togaviridae|Alphavirus|Semliki Forest virus
FD1|contig_14000	MN234216.1	75.248	101	23	2	8462	8561	94425	94326	9.73e-06	63.5	Phages	DNA	Viruses|unclassified|unclassified|Caudovirales|Siphoviridae|unclassified|Streptomyces phage Gilgamesh
FD1|contig_14007	KX179905.1	73.118	186	46	4	4249	4432	7168	6985	4.53e-16	96.9	Phages	DNA	Viruses|unclassified|unclassified|unclassified|Inoviridae|Habenivirus|Ralstonia phage Rs551
FD1|contig_14019	MF782455.1	69.655	145	36	1	230	374	332473	332337	6.41e-08	67.1	Other_virus	DNA	Viruses|unclassified|unclassified|unclassified|Mimiviridae|Klosneuvirus|Bodo saltans virus
FD1|contig_14041	MG711465.1	72.683	205	56	0	41746	41950	12092	11888	5.38e-22	118	Phages	DNA	Viruses|unclassified|unclassified|Caudovirales|Myoviridae|unclassified|Faecalibacterium phage FP_Brigit
FD1|contig_14043	JX006077.1	72.435	1306	341	11	12387	13684	83289	81995	0	700	Phages	DNA	Viruses|unclassified|unclassified|Caudovirales|Siphoviridae|unclassified|Saccharomonospora phage PIS 136
FD1|contig_14058	DQ500118.1	67.776	571	172	9	183	747	45842	45278	2.77e-39	171	Phages	DNA	Viruses|unclassified|unclassified|Caudovirales|Siphoviridae|unclassified|Rhizobium phage 16-3
FD1|contig_1406	EF579802.1	68.482	771	201	16	192	932	42344	43102	4.73e-65	261	Phages	DNA	Viruses|unclassified|unclassified|Caudovirales|Siphoviridae|Minunavirus|Microbacterium virus Min1
FD1|contig_14115	MH153804.1	70.419	382	105	7	1446	1823	32115	32492	1.84e-34	156	Phages	DNA	Viruses|unclassified|unclassified|Caudovirales|Siphoviridae|unclassified|Rhodococcus phage Jace
FD1|contig_14122	DQ115822.1	71.81	1011	253	12	1664	2652	1555	555	5.34e-142	514	Phages	DNA	Viruses|unclassified|unclassified|Caudovirales|Myoviridae|unclassified|Cyanobacteria phage AS-1
FD1|contig_14125	DQ115842.1	72.685	216	50	5	97109	97323	124	331	7.69e-19	110	Phages	DNA	Viruses|unclassified|unclassified|Caudovirales|Myoviridae|unclassified|Cyanobacteria phage AS-1
FD1|contig_1413	KY653129.1	68.697	476	132	8	1395	1861	9890	9423	4.7e-38	167	Phages	DNA	Viruses|unclassified|unclassified|Caudovirales|Siphoviridae|Phietavirus|Staphylococcus phage IME1365_01
FD1|contig_14132	MN703414.1	70.811	555	147	7	1	546	62800	63348	4.7e-64	253	Phages	DNA	Viruses|unclassified|unclassified|Caudovirales|Siphoviridae|unclassified|Microbacterium phage Dewdrop
FD1|contig_14148	MK249238.1	99.072	431	4	0	181	611	503	73	0	760	Other_virus	DNA	Viruses|unclassified|unclassified|unclassified|Genomoviridae|unclassified|Finch associated genomovirus 7
FD1|contig_14151	MK422448.1	67.017	476	148	7	96	568	15759	16228	1.58e-26	128	Phages	DNA	Viruses|unclassified|unclassified|Caudovirales|Podoviridae|unclassified|Klebsiella phage ST512-KPC3phi13.3
FD1|contig_14153	KX534340.1	67.263	559	167	7	16	566	11693	12243	1.33e-38	167	Phages	DNA	Viruses|unclassified|unclassified|Caudovirales|Siphoviridae|unclassified|Phage Wrath
FD1|contig_14154	AB823818.1	80.556	108	14	3	386	493	15823	15723	2.01e-16	94.2	Phages	DNA	Viruses|unclassified|unclassified|Caudovirales|Myoviridae|unclassified|Thermus phage phi OH2
FD1|contig_14155	MN096267.1	80.208	192	36	2	268	458	18489	18679	1.66e-38	168	Phages	DNA	Viruses|unclassified|unclassified|Caudovirales|Siphoviridae|Detrevirus|Pseudomonas phage vB_PaS_IME307
FD1|contig_14166	MK892800.1	72.857	140	29	3	273	406	14232	14096	3.74e-11	77	Other_virus	DNA	Viruses|unclassified|unclassified|unclassified|unclassified|unclassified|Prokaryotic dsDNA virus sp.
FD1|contig_1417	KY203335.1	93.739	575	36	0	136	710	16879	17453	0	875	Phages	DNA	Viruses|unclassified|unclassified|Caudovirales|Siphoviridae|unclassified|Pasteurella phage PMP-GADVASU-IND
FD1|contig_14172	MK620894.1	74.312	109	27	1	4325	4432	129116	129224	9.69e-08	68	Phages	DNA	Viruses|unclassified|unclassified|Caudovirales|Siphoviridae|unclassified|Streptomyces phage Kradal
FD1|contig_14175	MN284904.1	68.601	1758	528	17	2056	3801	7063	8808	4.66e-176	627	Phages	DNA	Viruses|unclassified|unclassified|Caudovirales|Siphoviridae|unclassified|Gordonia phage Tanis
FD1|contig_14187	KR093641.1	70.538	353	104	0	2275	2627	5560	5912	6.33e-38	168	Phages	DNA	Viruses|unclassified|unclassified|Caudovirales|Siphoviridae|unclassified|Moraxella phage Mcat17
FD1|contig_14196	CP025901.1	68.353	1087	314	13	79522	80590	28422	29496	1.02e-99	379	Phages	DNA	Viruses|unclassified|unclassified|unclassified|unclassified|unclassified|Escherichia phage sp.
FD1|contig_14211	MH046811.1	70.629	143	40	2	247	388	40244	40385	3.07e-07	62.6	Other_virus	DNA	Viruses|unclassified|unclassified|unclassified|Mimiviridae|Mimivirus|Mimivirus sp. SH
FD1|contig_14214	MH271312.1	69.277	166	45	2	709	871	33606	33768	1.24e-07	67.1	Phages	DNA	Viruses|unclassified|unclassified|Caudovirales|Siphoviridae|unclassified|Microbacterium phage RobsFeet
FD1|contig_14220	AF191078.1	76.389	144	31	1	878	1018	22	165	1.6e-18	105	Other_virus	DNA	Viruses|unclassified|unclassified|Herpesvirales|Herpesviridae|Cytomegalovirus|Cercopithecine betaherpesvirus 5
FD1|contig_14227	KM209308.1	81.553	103	18	1	1	102	182	80	1.9e-17	97.8	Phages	DNA	Viruses|unclassified|unclassified|Caudovirales|Ackermannviridae|Limestonevirus|Dickeya phage phiDP23.1
FD1|contig_14242	MK672802.1	65.979	291	99	0	146	436	34980	35270	5.05e-12	79.7	Phages	DNA	Viruses|unclassified|unclassified|Caudovirales|Myoviridae|unclassified|Vibrio phage Va_90-11-286_p16
FD1|contig_14246	MN062712.1	78	100	22	0	325	424	18393	18294	1.56e-12	82.4	Phages	DNA	Viruses|unclassified|unclassified|Caudovirales|Siphoviridae|Fromanvirus|Mycobacterium phage Pocahontas
FD1|contig_14260	KY203335.1	91.885	419	32	2	128	545	21820	21403	7.96e-168	596	Phages	DNA	Viruses|unclassified|unclassified|Caudovirales|Siphoviridae|unclassified|Pasteurella phage PMP-GADVASU-IND
FD1|contig_1427	EF579802.1	68.421	190	60	0	6	195	41717	41528	2.72e-09	73.4	Phages	DNA	Viruses|unclassified|unclassified|Caudovirales|Siphoviridae|Minunavirus|Microbacterium virus Min1
FD1|contig_14272	MH077580.1	69.929	848	214	23	436	1250	43405	42566	5.27e-81	314	Phages	DNA	Viruses|unclassified|unclassified|Caudovirales|Siphoviridae|Cheoctovirus|Mycobacterium phage Melissauren88
FD1|contig_14287	MK892558.1	76.316	190	40	3	974	1159	21449	21261	3.23e-27	132	Other_virus	DNA	Viruses|unclassified|unclassified|unclassified|unclassified|unclassified|Prokaryotic dsDNA virus sp.
FD1|contig_1429	DQ115842.1	71.698	212	46	7	243	447	124	328	1.85e-16	94.2	Phages	DNA	Viruses|unclassified|unclassified|Caudovirales|Myoviridae|unclassified|Cyanobacteria phage AS-1
FD1|contig_14294	MK422448.1	73.029	241	63	2	15	254	6754	6515	6.77e-29	135	Phages	DNA	Viruses|unclassified|unclassified|Caudovirales|Podoviridae|unclassified|Klebsiella phage ST512-KPC3phi13.3
FD1|contig_143	LR745709.1	73.6	125	31	2	258	381	36456	36579	3.49e-09	70.7	Phages	DNA	Viruses|unclassified|unclassified|Caudovirales|Podoviridae|Teseptimavirus|Escherichia virus T7
FD1|contig_143	AC146851.1	97.087	103	2	1	532	633	71944	72046	4.36e-39	169	Other_virus	DNA	Viruses|unclassified|unclassified|Herpesvirales|Herpesviridae|Cytomegalovirus|Human betaherpesvirus 5
FD1|contig_14304	MN094788.1	72.269	119	29	2	1557	1673	77534	77650	5.27e-06	61.7	Phages	DNA	Viruses|unclassified|unclassified|Caudovirales|Myoviridae|Mieseafarmvirus|Achromobacter phage Motura
FD1|contig_14329	MK524501.1	68.95	438	124	7	70094	70525	40347	40778	3.73e-33	157	Phages	DNA	Viruses|unclassified|unclassified|Caudovirales|Siphoviridae|Smoothievirus|Gordonia phage BrutonGaster
FD1|contig_14356	KT995479.1	70.599	551	148	7	1	544	45004	45547	5.7e-62	245	Phages	DNA	Viruses|unclassified|unclassified|Caudovirales|Myoviridae|unclassified|Bacillus phage BM5
FD1|contig_14361	MH910041.1	69.459	370	96	7	465	827	710	1069	4.46e-30	142	Phages	DNA	Viruses|unclassified|unclassified|Caudovirales|Siphoviridae|unclassified|Arthrobacter phage Seahorse
FD1|contig_14364	KR093630.1	71.429	126	36	0	133	258	12590	12465	1.03e-07	66.2	Phages	DNA	Viruses|unclassified|unclassified|Caudovirales|Siphoviridae|unclassified|Moraxella phage Mcat6
FD1|contig_14366	MN096362.1	74.684	158	40	0	22	179	32726	32883	4.68e-20	105	Phages	DNA	Viruses|unclassified|unclassified|Caudovirales|Myoviridae|unclassified|Arthrobacter phage Vibaki
FD1|contig_14368	MG711463.1	71.749	223	61	2	201	422	20292	20513	6.4e-22	112	Phages	DNA	Viruses|unclassified|unclassified|Caudovirales|Siphoviridae|unclassified|Faecalibacterium phage FP_oengus
FD1|contig_14369	KX268652.1	94.745	647	34	0	1	647	24316	24962	0	1014	Phages	DNA	Viruses|unclassified|unclassified|Caudovirales|Siphoviridae|Vieuvirus|Acinetobacter phage vB_AbaS_TRS1
FD1|contig_14375	MG543995.1	73.75	160	38	4	73	230	78870	79027	2.74e-14	86	Phages	DNA	Viruses|unclassified|unclassified|Caudovirales|Siphoviridae|unclassified|Staphylococcus phage UPMK_1
FD1|contig_14383	MK448753.1	71.889	217	52	7	923	1134	3291	3503	5.39e-16	94.2	Phages	DNA	Viruses|unclassified|unclassified|Caudovirales|Siphoviridae|unclassified|Streptococcus phage Javan407
FD1|contig_14390	AM265638.1	73.529	102	27	0	253	354	23238	23339	4.44e-07	63.5	Phages	DNA	Viruses|unclassified|unclassified|Caudovirales|Podoviridae|Phikmvvirus|Pseudomonas phage LKD16
FD1|contig_14399	KJ746502.1	68.534	1071	284	25	79059	80104	27682	28724	1.14e-90	348	Phages	DNA	Viruses|unclassified|unclassified|Caudovirales|Myoviridae|unclassified|Rhizobium phage vB_RleM_PPF1
FD1|contig_14416	KP836356.2	70.667	300	86	2	407	705	5044	5342	1.01e-29	138	Phages	DNA	Viruses|unclassified|unclassified|Caudovirales|Siphoviridae|unclassified|Marinitoga camini virus 2
FD1|contig_14423	DQ115851.1	70.432	903	219	25	4392	5267	1031	150	8.22e-94	356	Phages	DNA	Viruses|unclassified|unclassified|Caudovirales|Myoviridae|unclassified|Cyanobacteria phage AS-1
FD1|contig_14425	CP025900.1	68.444	225	71	0	38	262	38889	39113	2.41e-14	86.9	Phages	DNA	Viruses|unclassified|unclassified|unclassified|unclassified|unclassified|Escherichia phage sp.
FD1|contig_14431	JX483878.1	68.726	518	155	4	6380	6892	5393	4878	1.8e-44	193	Phages	DNA	Viruses|unclassified|unclassified|Caudovirales|Myoviridae|Kleczkowskavirus|Rhizobium phage RHEph06
FD1|contig_14453	MH539650.1	79.167	192	34	2	199	390	38577	38762	1.42e-37	163	Phages	DNA	Viruses|unclassified|unclassified|Caudovirales|Siphoviridae|unclassified|Siphoviridae sp.
FD1|contig_1446	MK765653.1	72.803	239	65	0	4	242	1320	1082	5.74e-29	139	Phages	DNA	Viruses|unclassified|unclassified|unclassified|Microviridae|unclassified|Tortoise microvirus 100
FD1|contig_14493	KT968832.1	77.876	113	25	0	337	449	37602	37714	1.47e-15	92.4	Phages	DNA	Viruses|unclassified|unclassified|Caudovirales|Siphoviridae|Casadabanvirus|Pseudomonas virus PA1KOR
FD1|contig_1450	KY940711.1	75.229	327	79	2	34384	34709	31288	31613	1.1e-51	218	Phages	DNA	Viruses|unclassified|unclassified|Caudovirales|Myoviridae|unclassified|Bradyrhizobium phage BDU-MI-1
FD1|contig_14503	KT429161.1	69.802	1063	276	18	1765	2813	39052	40083	5.1e-117	430	Phages	DNA	Viruses|unclassified|unclassified|Caudovirales|Siphoviridae|unclassified|Staphylococcus phage StB20-like
FD1|contig_14505	MN586007.1	68.056	288	59	11	177	449	16063	15794	3.01e-14	86	Phages	DNA	Viruses|unclassified|unclassified|Caudovirales|Siphoviridae|unclassified|Microbacterium phage Smarties
FD1|contig_14512	DQ115842.1	73.077	182	40	3	6852	7027	1128	1306	1.95e-17	103	Phages	DNA	Viruses|unclassified|unclassified|Caudovirales|Myoviridae|unclassified|Cyanobacteria phage AS-1
FD1|contig_14514	KT264759.1	75.978	1457	330	10	849	2293	2129	681	0	1023	Phages	DNA	Viruses|unclassified|unclassified|unclassified|Microviridae|unclassified|Gokushovirus WZ-2015a
FD1|contig_14523	KM209306.1	70.548	146	43	0	1161	1306	8	153	6.51e-09	70.7	Phages	DNA	Viruses|unclassified|unclassified|Caudovirales|Ackermannviridae|Limestonevirus|Dickeya phage phiDP23.1
FD1|contig_14549	U27645.2	74.497	149	38	0	19	167	1575	1723	7.6e-18	98.7	Other_virus	DNA	Viruses|unclassified|unclassified|Herpesvirales|Herpesviridae|Cytomegalovirus|Cercopithecine betaherpesvirus 5
FD1|contig_14593	LR595864.1	69.478	249	76	0	84	332	26342	26590	1.74e-20	107	Phages	DNA	Viruses|unclassified|unclassified|unclassified|unclassified|unclassified|Escherichia virus Lambda_4A7
FD1|contig_14617	MK016490.1	67.92	399	115	9	546	936	9347	9740	1.2e-22	114	Phages	DNA	Viruses|unclassified|unclassified|Caudovirales|Podoviridae|unclassified|Arthrobacter phage Anjali
FD1|contig_14618	KY290957.1	66.16	263	89	0	1541	1803	7783	7521	8.7e-10	74.3	Phages	DNA	Viruses|unclassified|unclassified|Caudovirales|Myoviridae|Biquartavirus|Aeromonas phage Riv-10
FD1|contig_1463	KM209288.1	91.964	112	7	1	115	226	269	160	1.49e-36	159	Phages	DNA	Viruses|unclassified|unclassified|Caudovirales|Ackermannviridae|Limestonevirus|Dickeya phage phiDP23.1
FD1|contig_14664	MK416010.1	71.538	130	35	2	51	179	41477	41605	1.28e-06	61.7	Phages	DNA	Viruses|unclassified|unclassified|Caudovirales|Podoviridae|unclassified|Klebsiella phage ST11-OXA245phi3.2
FD1|contig_14667	MK422453.1	77.711	332	74	0	244	575	4662	4993	9.07e-68	266	Phages	DNA	Viruses|unclassified|unclassified|Caudovirales|Myoviridae|Peduovirus|Klebsiella phage ST13-OXA48phi12.1
FD1|contig_14672	LR588166.1	67.803	264	83	2	757	1019	101628	101366	8.71e-14	86.9	Phages	DNA	Viruses|unclassified|unclassified|Caudovirales|Myoviridae|unclassified|Pseudomonas phage vB_PaeM_MIJ3
FD1|contig_14676	DQ115822.1	68.864	546	149	13	20410	20940	1554	1015	1.37e-40	179	Phages	DNA	Viruses|unclassified|unclassified|Caudovirales|Myoviridae|unclassified|Cyanobacteria phage AS-1
FD1|contig_14707	KR093630.1	68.148	405	123	6	2481	2882	405	806	1.37e-25	128	Phages	DNA	Viruses|unclassified|unclassified|Caudovirales|Siphoviridae|unclassified|Moraxella phage Mcat6
FD1|contig_1471	NC_042040.1	66.926	1415	456	8	4963	6371	30231	28823	7.21e-113	417	Phages	DNA	Viruses|unclassified|unclassified|Caudovirales|Siphoviridae|Trinavirus|Rhodococcus virus Trina
FD1|contig_14717	KT594769.1	73.438	128	28	2	10592	10713	1068	1195	1.29e-09	75.2	Other_virus	DNA	Viruses|unclassified|unclassified|Herpesvirales|Herpesviridae|Simplexvirus|Macropodid alphaherpesvirus 1
FD1|contig_1474	AF191073.1	87.037	108	13	1	182	288	1369	1476	2.48e-27	129	Other_virus	DNA	Viruses|unclassified|unclassified|Herpesvirales|Herpesviridae|Cytomegalovirus|Cercopithecine betaherpesvirus 5
FD1|contig_14747	KR093630.1	76.438	365	86	0	394	758	2135	1771	5.68e-70	271	Phages	DNA	Viruses|unclassified|unclassified|Caudovirales|Siphoviridae|unclassified|Moraxella phage Mcat6
FD1|contig_14755	MH128984.1	73.896	249	51	6	393	637	3311	3073	8.45e-31	142	Phages	DNA	Viruses|unclassified|unclassified|Caudovirales|Podoviridae|unclassified|Burkholderia phage vB_BmuP_KL4
FD1|contig_14760	NC_009552.3	67.63	346	108	3	36	379	29501	29158	3.52e-21	110	Phages	DNA	Viruses|unclassified|unclassified|Caudovirales|Siphoviridae|unclassified|Geobacillus virus E2
FD1|contig_14766	MH834605.1	71.233	292	80	3	896	1185	41303	41014	2.87e-29	139	Phages	DNA	Viruses|unclassified|unclassified|Caudovirales|Siphoviridae|unclassified|Arthrobacter phage Constance
FD1|contig_14770	JX997155.1	71.915	235	52	9	43	270	197941	198168	6.98e-18	99.6	Other_virus	DNA	Viruses|unclassified|unclassified|unclassified|Phycodnaviridae|Chlorovirus|Acanthocystis turfacea Chlorella virus Br0604L
FD1|contig_14778	KT264764.1	90.909	946	86	0	1	946	4080	3135	0	1319	Phages	DNA	Viruses|unclassified|unclassified|unclassified|Microviridae|unclassified|Gokushovirus WZ-2015a
FD1|contig_14801	NC_041868.1	75.827	393	89	2	1700	2089	20885	20496	8.9e-71	278	Phages	DNA	Viruses|unclassified|unclassified|Caudovirales|Siphoviridae|Vhulanivirus|Paracoccus virus Shpa
FD1|contig_1481	JX997174.1	67.681	427	124	8	90279	90698	232438	232857	7.18e-24	125	Other_virus	DNA	Viruses|unclassified|unclassified|unclassified|Phycodnaviridae|Chlorovirus|Acanthocystis turfacea Chlorella virus MN0810.1
FD1|contig_14810	MK448843.1	75.61	123	26	2	18	138	23384	23264	4e-13	82.4	Phages	DNA	Viruses|unclassified|unclassified|Caudovirales|Siphoviridae|unclassified|Streptococcus phage Javan112
FD1|contig_14818	MK448869.1	72.549	204	56	0	1	204	20256	20459	1.44e-23	116	Phages	DNA	Viruses|unclassified|unclassified|Caudovirales|Siphoviridae|unclassified|Streptococcus phage Javan190
FD1|contig_14826	NC_021858.1	68.824	340	93	7	128	456	96991	96654	1.39e-22	116	Other_virus	DNA	Viruses|unclassified|unclassified|unclassified|unclassified|Pandoravirus|Pandoravirus dulcis
FD1|contig_14834	MK892735.1	82.562	281	49	0	126	406	39051	38771	4.6e-74	287	Other_virus	DNA	Viruses|unclassified|unclassified|unclassified|unclassified|unclassified|Prokaryotic dsDNA virus sp.
FD1|contig_14840	MK892735.1	82.918	281	48	0	16	296	39051	38771	9.92e-76	291	Other_virus	DNA	Viruses|unclassified|unclassified|unclassified|unclassified|unclassified|Prokaryotic dsDNA virus sp.
FD1|contig_14853	MK448890.1	70.435	230	68	0	583	812	5731	5960	4.41e-21	109	Phages	DNA	Viruses|unclassified|unclassified|Caudovirales|Siphoviridae|unclassified|Streptococcus phage Javan264
FD1|contig_14860	MN905546.1	68.421	342	97	4	12169	12500	99893	99553	3.55e-23	123	Phages	DNA	Viruses|unclassified|unclassified|Caudovirales|Myoviridae|unclassified|Pseudomonas phage PN05
FD1|contig_14863	MK500338.1	65.394	393	100	7	3884	4273	52590	52231	1.71e-16	97.8	Other_virus	DNA	Viruses|unclassified|unclassified|unclassified|Marseilleviridae|unclassified|Marseillevirus LCMAC103
FD1|contig_14869	AB823818.1	70.107	281	84	0	13	293	18066	17786	2.22e-27	129	Phages	DNA	Viruses|unclassified|unclassified|Caudovirales|Myoviridae|unclassified|Thermus phage phi OH2
FD1|contig_14886	MG592595.1	78.378	111	24	0	302	412	1242	1132	1.77e-16	93.3	Phages	DNA	Viruses|unclassified|unclassified|Caudovirales|Siphoviridae|unclassified|Vibrio phage 1.231.O._10N.261.49.F8
FD1|contig_14888	KX268652.1	95.918	245	10	0	1	245	9846	10090	2.78e-108	398	Phages	DNA	Viruses|unclassified|unclassified|Caudovirales|Siphoviridae|Vieuvirus|Acinetobacter phage vB_AbaS_TRS1
FD1|contig_14889	AB036666.1	68.085	329	102	2	91	416	7330	7002	7.21e-23	114	Phages	DNA	Viruses|unclassified|unclassified|Caudovirales|Myoviridae|unclassified|Wolbachia phage WO
FD1|contig_14896	DQ115807.1	66.667	462	138	13	692	1145	1245	1698	1.48e-16	96	Phages	DNA	Viruses|unclassified|unclassified|Caudovirales|Myoviridae|unclassified|Cyanobacteria phage AS-1
FD1|contig_14923	MG592671.1	69.643	224	68	0	116	339	207047	207270	4.4e-18	98.7	Phages	DNA	Viruses|unclassified|unclassified|Caudovirales|Myoviridae|unclassified|Vibrio phage 2.275.O._10N.286.54.E11
FD1|contig_14938	MH153800.1	67.834	314	93	4	3	312	19242	19551	1.05e-18	101	Phages	DNA	Viruses|unclassified|unclassified|Caudovirales|Siphoviridae|unclassified|Microbacterium phage Camille
FD1|contig_14950	LC193725.1	78.472	288	60	2	66	352	13110	12824	3.05e-58	233	Other_virus	DNA	Viruses|unclassified|unclassified|Herpesvirales|Herpesviridae|Varicellovirus|Equid alphaherpesvirus 1
FD1|contig_14953	MK061416.1	69.451	419	128	0	6974	7392	8757	9175	3.51e-41	179	Phages	DNA	Viruses|unclassified|unclassified|Caudovirales|Siphoviridae|unclassified|Rothia phage Spartoi
FD1|contig_14962	LC193725.1	76.736	288	65	2	66	352	13110	12824	3.36e-51	211	Other_virus	DNA	Viruses|unclassified|unclassified|Herpesvirales|Herpesviridae|Varicellovirus|Equid alphaherpesvirus 1
FD1|contig_14982	MK937608.1	70.093	749	212	7	44	786	2383	3125	1.3e-84	321	Phages	DNA	Viruses|unclassified|unclassified|Caudovirales|Siphoviridae|unclassified|Microbacterium phage Cressida
FD1|contig_150	U27645.2	74.074	189	49	0	111	299	5055	4867	1.24e-24	121	Other_virus	DNA	Viruses|unclassified|unclassified|Herpesvirales|Herpesviridae|Cytomegalovirus|Cercopithecine betaherpesvirus 5
FD1|contig_1500	KU160495.1	68.803	234	71	2	202	434	14006	13774	2.9e-14	86.9	Phages	DNA	Viruses|unclassified|unclassified|Caudovirales|Siphoviridae|unclassified|Exiguobacterium phage vB_EauS-123
FD1|contig_15003	DQ115816.1	69.767	258	78	0	4986	5243	1343	1086	7.03e-22	114	Phages	DNA	Viruses|unclassified|unclassified|Caudovirales|Myoviridae|unclassified|Cyanobacteria phage AS-1
FD1|contig_15010	MN586051.1	70	200	58	2	1460	1658	50851	50653	4.06e-13	84.2	Phages	DNA	Viruses|unclassified|unclassified|Caudovirales|Siphoviridae|Kostyavirus|Mycobacterium phage Myrale
FD1|contig_15014	NC_011335.1	71.875	128	36	0	1814	1941	118179	118306	2.97e-08	69.8	Other_virus	DNA	Viruses|unclassified|unclassified|unclassified|Ascoviridae|Toursvirus|Diadromus pulchellus toursvirus
FD1|contig_15017	MH384259.1	78.788	132	28	0	247	378	8499	8630	1.76e-22	113	Phages	DNA	Viruses|unclassified|unclassified|Caudovirales|Siphoviridae|Biseptimavirus|Staphylococcus phage SA1014ruMSSAST7
FD1|contig_1502	NC_041921.1	72.727	187	48	2	189	375	56390	56573	5.04e-19	102	Phages	DNA	Viruses|unclassified|unclassified|Caudovirales|Siphoviridae|Nanhaivirus|Dinoroseobacter virus D5C
FD1|contig_15021	DQ115851.1	72	250	66	4	43	290	400	153	2.01e-24	122	Phages	DNA	Viruses|unclassified|unclassified|Caudovirales|Myoviridae|unclassified|Cyanobacteria phage AS-1
FD1|contig_15023	MH382836.1	77.885	104	21	2	254	356	28573	28675	1.5e-10	77.9	Phages	DNA	Viruses|unclassified|unclassified|Caudovirales|Podoviridae|unclassified|Pseudomonas phage phCDa
FD1|contig_15039	MH153804.1	68.848	382	109	8	2570	2946	32491	32115	3.2e-25	126	Phages	DNA	Viruses|unclassified|unclassified|Caudovirales|Siphoviridae|unclassified|Rhodococcus phage Jace
FD1|contig_15055	MK075002.1	73.831	898	226	7	1283	2174	25833	24939	3.02e-149	537	Phages	DNA	Viruses|unclassified|unclassified|Caudovirales|Siphoviridae|Biseptimavirus|Staphylococcus phage phiSP38-1
FD1|contig_15056	MH113813.1	75.229	109	27	0	322	430	5219	5327	4.64e-11	76.1	Phages	DNA	Viruses|unclassified|unclassified|Caudovirales|Podoviridae|Zindervirus|Pseudomonas phage Nerthus
FD1|contig_15071	MH539650.1	80.62	129	25	0	2	130	25200	25072	2.56e-24	121	Phages	DNA	Viruses|unclassified|unclassified|Caudovirales|Siphoviridae|unclassified|Siphoviridae sp.
FD1|contig_15085	MH825712.1	65.957	470	136	11	173	630	1958	1501	9.16e-18	99.6	Phages	DNA	Viruses|unclassified|unclassified|Caudovirales|Siphoviridae|unclassified|Microbacterium phage ValentiniPuff
FD1|contig_15095	MK422448.1	70.091	438	131	0	2408	2845	6515	6952	1.26e-47	200	Phages	DNA	Viruses|unclassified|unclassified|Caudovirales|Podoviridae|unclassified|Klebsiella phage ST512-KPC3phi13.3
FD1|contig_15106	CP011103.1	65.69	1160	356	22	868	2006	20331	19193	3.44e-59	237	Phages	DNA	Viruses|unclassified|unclassified|Caudovirales|Siphoviridae|unclassified|Listeria phage LWP01
FD1|contig_15117	MN062720.1	73.826	298	69	5	16	307	13031	12737	2.29e-40	172	Phages	DNA	Viruses|unclassified|unclassified|Caudovirales|Siphoviridae|unclassified|Microbacterium phage FuzzBuster
FD1|contig_15120	KX557282.1	65.789	456	138	11	389	835	13243	12797	5.17e-14	86.9	Phages	DNA	Viruses|unclassified|unclassified|Caudovirales|Siphoviridae|Nyceiraevirus|Gordonia virus Nyceirae
FD1|contig_15136	KY940711.1	78.195	133	25	2	2667	2797	19688	19558	6.64e-19	104	Phages	DNA	Viruses|unclassified|unclassified|Caudovirales|Myoviridae|unclassified|Bradyrhizobium phage BDU-MI-1
FD1|contig_15141	MH445380.1	72.073	1307	363	2	1110	2415	68118	69423	0	705	Phages	DNA	Viruses|unclassified|unclassified|Caudovirales|Myoviridae|Punavirus|Escherichia virus P1
FD1|contig_15154	MK340941.1	76.699	103	22	2	264	365	14623	14724	5.27e-10	71.6	Phages	DNA	Viruses|unclassified|unclassified|Caudovirales|Myoviridae|unclassified|Acinetobacter phage AbTJ
FD1|contig_15169	MK075004.1	77.143	105	24	0	516	620	38617	38721	7.45e-13	82.4	Phages	DNA	Viruses|unclassified|unclassified|Caudovirales|Siphoviridae|Biseptimavirus|Staphylococcus phage phiSP119-1
FD1|contig_15170	NC_042040.1	71.795	195	53	2	439	632	17297	17104	1.3e-16	97.8	Phages	DNA	Viruses|unclassified|unclassified|Caudovirales|Siphoviridae|Trinavirus|Rhodococcus virus Trina
FD1|contig_15179	MF189175.1	70.732	246	72	0	170	415	51164	51409	1.47e-24	120	Phages	DNA	Viruses|unclassified|unclassified|Caudovirales|Siphoviridae|Mudcatvirus|Arthrobacter phage Tribby
FD1|contig_1518	KM209288.1	91.071	112	10	0	110	221	255	144	5.34e-36	158	Phages	DNA	Viruses|unclassified|unclassified|Caudovirales|Ackermannviridae|Limestonevirus|Dickeya phage phiDP23.1
FD1|contig_15188	NC_005284.1	70.604	381	108	4	73	451	4166	3788	4.47e-39	168	Phages	DNA	Viruses|unclassified|unclassified|Caudovirales|Siphoviridae|Stanholtvirus|Burkholderia virus phi1026b
FD1|contig_15199	JX006077.1	74.23	877	195	11	24	876	80690	81559	2.45e-151	542	Phages	DNA	Viruses|unclassified|unclassified|Caudovirales|Siphoviridae|unclassified|Saccharomonospora phage PIS 136
FD1|contig_152	KY523104.1	67.399	273	87	2	1	272	1389326	1389597	8e-14	85.1	Other_virus	DNA	Viruses|unclassified|unclassified|unclassified|Mimiviridae|Tupanvirus|Tupanvirus soda lake
FD1|contig_15225	DQ115842.1	70.787	178	50	2	11957	12133	328	152	5.84e-11	80.6	Phages	DNA	Viruses|unclassified|unclassified|Caudovirales|Myoviridae|unclassified|Cyanobacteria phage AS-1
FD1|contig_15241	JX006077.1	71.771	1417	354	21	24	1408	80690	82092	0	700	Phages	DNA	Viruses|unclassified|unclassified|Caudovirales|Siphoviridae|unclassified|Saccharomonospora phage PIS 136
FD1|contig_15246	MN586022.1	72.794	136	33	2	339	474	40567	40698	4.75e-10	74.3	Phages	DNA	Viruses|unclassified|unclassified|Caudovirales|Myoviridae|Bendigovirus|Gordonia phage Chidiebere
FD1|contig_15261	MK448989.1	80.303	132	26	0	2	133	4182	4051	5.53e-25	122	Phages	DNA	Viruses|unclassified|unclassified|Caudovirales|Siphoviridae|unclassified|Streptococcus phage Javan580
FD1|contig_15282	MH454084.1	72.143	280	74	4	89	366	20463	20186	4.25e-30	140	Phages	DNA	Viruses|unclassified|unclassified|Caudovirales|Siphoviridae|Sitaravirus|Paenibacillus phage Toothless
FD1|contig_15299	KP747440.1	73.267	101	27	0	2176	2276	62898	62998	7.38e-06	61.7	Other_virus	DNA	Viruses|unclassified|unclassified|unclassified|Baculoviridae|Alphabaculovirus|Dasychira pudibunda nucleopolyhedrovirus
FD1|contig_1530	KM209277.1	79.339	121	25	0	7	127	902	1022	2.59e-20	106	Phages	DNA	Viruses|unclassified|unclassified|Caudovirales|Ackermannviridae|Limestonevirus|Dickeya phage phiDP23.1
FD1|contig_1531	LR597653.1	68.413	649	203	2	534	1181	23592	24239	1.03e-59	240	Phages	DNA	Viruses|unclassified|unclassified|Caudovirales|Siphoviridae|Lambdavirus|Escherichia virus Lambda
FD1|contig_15320	NC_042128.1	71.956	731	184	8	92	804	19863	19136	5.69e-102	378	Phages	DNA	Viruses|unclassified|unclassified|Caudovirales|Myoviridae|Punavirus|Escherichia virus RCS47
FD1|contig_15331	AF065660.2	75.238	105	26	0	2405	2509	31	135	1.97e-09	73.4	Other_virus	DNA	Viruses|unclassified|unclassified|Herpesvirales|Herpesviridae|Cytomegalovirus|Cercopithecine betaherpesvirus 5
FD1|contig_15352	MK416018.1	79.167	696	137	4	6143	6834	28797	29488	5.37e-165	591	Phages	DNA	Viruses|unclassified|unclassified|Caudovirales|Myoviridae|Peduovirus|Klebsiella phage ST147-VIM1phi7.1
FD1|contig_1536	NC_031243.1	71.014	138	35	3	9	144	26300	26434	2.07e-06	60.8	Phages	DNA	Viruses|unclassified|unclassified|Caudovirales|Siphoviridae|Charlievirus|Mycobacterium virus Xeno
FD1|contig_15360	DQ115812.1	66.254	969	302	18	1284	2241	3	957	2.45e-52	215	Phages	DNA	Viruses|unclassified|unclassified|Caudovirales|Myoviridae|unclassified|Cyanobacteria phage AS-1
FD1|contig_1537	U27612.2	68.496	565	152	4	2	564	1127	587	2.37e-55	223	Other_virus	DNA	Viruses|unclassified|unclassified|Herpesvirales|Herpesviridae|Cytomegalovirus|Cercopithecine betaherpesvirus 5
FD1|contig_15381	JN116825.1	77.551	245	55	0	3653	3897	26498	26254	1.99e-45	195	Phages	DNA	Viruses|unclassified|unclassified|Caudovirales|Siphoviridae|unclassified|Rhodococcus phage REQ1
FD1|contig_15386	MH047631.1	73.013	604	149	4	397	993	42970	42374	5.51e-93	350	Phages	DNA	Viruses|unclassified|unclassified|Caudovirales|Siphoviridae|unclassified|Microbacterium phage Triscuit
FD1|contig_15394	MK422448.1	67.92	399	118	8	1	394	17622	18015	1.39e-23	116	Phages	DNA	Viruses|unclassified|unclassified|Caudovirales|Podoviridae|unclassified|Klebsiella phage ST512-KPC3phi13.3
FD1|contig_15425	NC_041884.1	74.497	149	35	3	2	148	191676	191529	1.33e-14	87.8	Phages	DNA	Viruses|unclassified|unclassified|Caudovirales|Myoviridae|Metrivirus|Acinetobacter virus ME3
FD1|contig_15436	DQ115807.1	74.4	125	30	2	3	126	1563	1686	4.4e-11	75.2	Phages	DNA	Viruses|unclassified|unclassified|Caudovirales|Myoviridae|unclassified|Cyanobacteria phage AS-1
FD1|contig_15440	AF191073.1	96.154	234	9	0	309	542	2742	2975	3.06e-103	382	Other_virus	DNA	Viruses|unclassified|unclassified|Herpesvirales|Herpesviridae|Cytomegalovirus|Cercopithecine betaherpesvirus 5
FD1|contig_15445	KF669658.1	72.086	326	91	0	2045	2370	38145	37820	3.82e-41	178	Phages	DNA	Viruses|unclassified|unclassified|Caudovirales|Podoviridae|unclassified|Acinetobacter phage Presley
FD1|contig_1545	KR093631.1	70	410	123	0	1031	1440	1588	1179	1.52e-43	186	Phages	DNA	Viruses|unclassified|unclassified|Caudovirales|Siphoviridae|unclassified|Moraxella phage Mcat7
FD1|contig_15487	KY940711.1	76.471	238	56	0	1316	1553	31271	31508	2.03e-41	178	Phages	DNA	Viruses|unclassified|unclassified|Caudovirales|Myoviridae|unclassified|Bradyrhizobium phage BDU-MI-1
FD1|contig_15501	CP025900.1	66.784	283	84	4	301	578	38853	39130	2.26e-11	78.8	Phages	DNA	Viruses|unclassified|unclassified|unclassified|unclassified|unclassified|Escherichia phage sp.
FD1|contig_15519	MK448721.1	70.874	206	60	0	270	475	18553	18348	4e-19	102	Phages	DNA	Viruses|unclassified|unclassified|Caudovirales|Siphoviridae|unclassified|Streptococcus phage Javan263
FD1|contig_15522	MK448755.1	70.854	398	104	5	242	633	20361	20752	2.47e-43	184	Phages	DNA	Viruses|unclassified|unclassified|Caudovirales|Siphoviridae|unclassified|Streptococcus phage Javan423
FD1|contig_15525	KY389063.1	73.096	197	45	3	712	904	15655	15463	2.07e-21	111	Phages	DNA	Viruses|unclassified|unclassified|Caudovirales|Siphoviridae|Biseptimavirus|Staphylococcus phage phi575
FD1|contig_1556	MK524516.1	68.44	282	83	2	1104	1382	98735	98457	3.51e-19	104	Phages	DNA	Viruses|unclassified|unclassified|Caudovirales|Siphoviridae|Omegavirus|Mycobacterium phage Bobby
FD1|contig_15568	MK061413.1	72.43	214	47	5	31123	31327	19965	19755	3.23e-19	109	Phages	DNA	Viruses|unclassified|unclassified|Caudovirales|Siphoviridae|unclassified|Arthrobacter phage Liebe
FD1|contig_15569	KR093630.1	72.807	114	31	0	2986	3099	12477	12590	2.21e-07	67.1	Phages	DNA	Viruses|unclassified|unclassified|Caudovirales|Siphoviridae|unclassified|Moraxella phage Mcat6
FD1|contig_15588	MN204496.1	68.46	409	125	2	202	608	7518	7112	2.7e-33	151	Phages	DNA	Viruses|unclassified|unclassified|Caudovirales|Siphoviridae|Bingvirus|Streptomyces phage Kardashian
FD1|contig_15595	MH643778.1	75.194	129	31	1	30074	30202	41168	41041	2.42e-12	86	Phages	DNA	Viruses|unclassified|unclassified|Caudovirales|Siphoviridae|Casadabanvirus|Pseudomonas phage YMC12/01/R24
FD1|contig_15605	JF974307.1	82.558	344	30	6	6666	7008	39878	40192	1.4e-92	351	Phages	DNA	Viruses|unclassified|unclassified|Caudovirales|Siphoviridae|unclassified|Rhodovulum phage RS1
FD1|contig_15611	KJ028219.1	67.598	537	156	13	15372	15899	32788	33315	2.01e-29	142	Phages	DNA	Viruses|unclassified|unclassified|Caudovirales|Siphoviridae|Trigintaduovirus|Mycobacterium virus 32HC
FD1|contig_15616	KU984980.1	98.67	1353	18	0	6527	7879	10278	8926	0	2360	Phages	DNA	Viruses|unclassified|unclassified|Caudovirales|Siphoviridae|Pulverervirus|Propionibacterium phage PFR2
FD1|contig_15621	DQ203855.1	70.596	806	235	2	4337	5141	43382	44186	7.33e-101	379	Phages	DNA	Viruses|unclassified|unclassified|Caudovirales|Siphoviridae|Stanholtvirus|Burkholderia phage Bcep176
FD1|contig_15641	KU160496.1	70.29	138	37	2	443	578	19803	19668	6.2e-06	59.9	Phages	DNA	Viruses|unclassified|unclassified|Caudovirales|Siphoviridae|unclassified|Bacillus phage vB_BhaS-171
FD1|contig_15674	KU984980.1	99.569	232	1	0	1	232	9052	8821	4.56e-112	415	Phages	DNA	Viruses|unclassified|unclassified|Caudovirales|Siphoviridae|Pulverervirus|Propionibacterium phage PFR2
FD1|contig_1569	KM209255.1	78.846	104	22	0	118	221	3875	3978	2.64e-15	89.7	Phages	DNA	Viruses|unclassified|unclassified|Caudovirales|Ackermannviridae|Limestonevirus|Dickeya phage phiDP10.3
FD1|contig_15705	AF065753.1	70.968	248	70	2	528	774	3	249	2.99e-23	116	Other_virus	DNA	Viruses|unclassified|unclassified|Herpesvirales|Herpesviridae|Cytomegalovirus|Cercopithecine betaherpesvirus 5
FD1|contig_15738	AF065753.1	70.565	248	71	2	2585	2831	3	249	4.6e-21	112	Other_virus	DNA	Viruses|unclassified|unclassified|Herpesvirales|Herpesviridae|Cytomegalovirus|Cercopithecine betaherpesvirus 5
FD1|contig_15759	MK422448.1	73.077	104	27	1	1	104	16690	16588	7.59e-06	59	Phages	DNA	Viruses|unclassified|unclassified|Caudovirales|Podoviridae|unclassified|Klebsiella phage ST512-KPC3phi13.3
FD1|contig_15772	MK340941.1	67.742	341	101	6	61	396	42231	41895	1.25e-18	101	Phages	DNA	Viruses|unclassified|unclassified|Caudovirales|Myoviridae|unclassified|Acinetobacter phage AbTJ
FD1|contig_15775	DQ115826.1	67.782	239	61	5	2865	3102	1070	847	1.32e-10	77	Phages	DNA	Viruses|unclassified|unclassified|Caudovirales|Myoviridae|unclassified|Cyanobacteria phage AS-1
FD1|contig_15792	KM209288.1	94.262	122	7	0	3	124	173	294	2.57e-45	189	Phages	DNA	Viruses|unclassified|unclassified|Caudovirales|Ackermannviridae|Limestonevirus|Dickeya phage phiDP23.1
FD1|contig_15798	MH469651.1	75.439	114	26	2	51	163	9405	9517	2.28e-10	73.4	Other_virus	RNA	Viruses|unclassified|unclassified|unclassified|Potyviridae|Potyvirus|Watermelon mosaic virus
FD1|contig_15837	MH001448.1	73.944	142	33	4	3424	3563	56285	56146	4.86e-10	76.1	Phages	DNA	Viruses|unclassified|unclassified|Caudovirales|Siphoviridae|Cheoctovirus|Mycobacterium phage UncleRicky
FD1|contig_1586	JX100810.1	78.125	160	27	4	2676	2831	172329	172484	1.53e-23	121	Phages	DNA	Viruses|unclassified|unclassified|Caudovirales|Siphoviridae|unclassified|Caulobacter phage CcrColossus
FD1|contig_15875	KF692088.2	79.091	110	17	3	311	417	37020	37126	8.12e-15	87.8	Phages	DNA	Viruses|unclassified|unclassified|Caudovirales|Siphoviridae|unclassified|Arthrobacter phage vB_ArS-ArV2
FD1|contig_15887	KM209306.1	71.042	259	72	3	6616	6872	344	87	2.4e-22	119	Phages	DNA	Viruses|unclassified|unclassified|Caudovirales|Ackermannviridae|Limestonevirus|Dickeya phage phiDP23.1
FD1|contig_15895	JX507079.1	75.182	137	31	3	481	615	21396	21531	2.11e-12	84.2	Phages	DNA	Viruses|unclassified|unclassified|Caudovirales|Myoviridae|unclassified|Acidithiobacillus phage AcaML1
FD1|contig_1590	MH445380.1	72.917	144	37	2	357	499	100757	100899	1.74e-11	77.9	Phages	DNA	Viruses|unclassified|unclassified|Caudovirales|Myoviridae|Punavirus|Escherichia virus P1
FD1|contig_15919	KX179905.1	76.147	109	25	1	402	510	6983	7090	9.69e-11	77	Phages	DNA	Viruses|unclassified|unclassified|unclassified|Inoviridae|Habenivirus|Ralstonia phage Rs551
FD1|contig_1592	NC_022098.1	73.077	182	46	1	225	403	2175490	2175309	9.32e-20	106	Other_virus	DNA	Viruses|unclassified|unclassified|unclassified|unclassified|Pandoravirus|Pandoravirus salinus
FD1|contig_15920	MH910037.1	67.589	253	76	2	649	898	36997	37246	1.98e-13	84.2	Phages	DNA	Viruses|unclassified|unclassified|Caudovirales|Siphoviridae|unclassified|Arthrobacter phage Isolde
FD1|contig_15930	KT968832.1	80.531	113	22	0	16297	16409	37602	37714	1.33e-18	105	Phages	DNA	Viruses|unclassified|unclassified|Caudovirales|Siphoviridae|Casadabanvirus|Pseudomonas virus PA1KOR
FD1|contig_1594	JN564907.1	74.545	110	28	0	6688	6797	14179	14288	5.58e-09	73.4	Phages	DNA	Viruses|unclassified|unclassified|Caudovirales|Siphoviridae|Ahduovirus|Burkholderia virus AH2
FD1|contig_1595	U38906.1	69.622	609	175	7	238	841	18506	17903	3.8e-61	242	Phages	DNA	Viruses|unclassified|unclassified|Caudovirales|Siphoviridae|unclassified|Lactococcus phage r1t
FD1|contig_15952	JX507079.1	66.968	221	69	2	164	382	54911	54693	7.76e-08	65.3	Phages	DNA	Viruses|unclassified|unclassified|Caudovirales|Myoviridae|unclassified|Acidithiobacillus phage AcaML1
FD1|contig_15959	KY940711.1	79.87	154	27	2	1	152	19537	19688	3.05e-28	133	Phages	DNA	Viruses|unclassified|unclassified|Caudovirales|Myoviridae|unclassified|Bradyrhizobium phage BDU-MI-1
FD1|contig_1596	MK012486.1	67.424	264	74	5	165	425	5364	5618	1.75e-11	77.9	Phages	DNA	Viruses|unclassified|unclassified|unclassified|Microviridae|unclassified|Microviridae sp.
FD1|contig_1597	MG711465.1	70.545	275	75	4	8233	8504	11839	12110	9.9e-23	119	Phages	DNA	Viruses|unclassified|unclassified|Caudovirales|Myoviridae|unclassified|Faecalibacterium phage FP_Brigit
FD1|contig_1599	KM209255.1	76.608	171	39	1	274	443	3676	3506	4.99e-26	125	Phages	DNA	Viruses|unclassified|unclassified|Caudovirales|Ackermannviridae|Limestonevirus|Dickeya phage phiDP10.3
FD1|contig_15998	MN617843.1	69.773	440	113	8	12668	13103	2273	1850	1.14e-39	177	Phages	DNA	Viruses|unclassified|unclassified|Caudovirales|Siphoviridae|unclassified|Mycobacterium phage Quesadilla
FD1|contig_16071	KU160495.1	68.277	476	141	4	17	487	11892	11422	4.34e-39	169	Phages	DNA	Viruses|unclassified|unclassified|Caudovirales|Siphoviridae|unclassified|Exiguobacterium phage vB_EauS-123
FD1|contig_16078	S52495.1	77.181	298	62	4	1	294	356	61	1.87e-54	219	Other_virus	DNA	Viruses|unclassified|unclassified|unclassified|unclassified|unclassified|Phage 16
FD1|contig_16089	MH727550.1	71.091	339	92	6	385	720	29145	28810	1.22e-32	149	Phages	DNA	Viruses|unclassified|unclassified|Caudovirales|Siphoviridae|unclassified|Corynebacterium phage Juicebox
FD1|contig_16091	MN693256.1	72.5	120	33	0	84462	84581	26960	27079	1.68e-06	68.9	Other_virus	DNA	Viruses|unclassified|unclassified|unclassified|unclassified|unclassified|Marine virus AFVG_25M339
FD1|contig_16129	AF065712.1	72.917	144	39	0	1313	1456	190	47	7.34e-13	85.1	Other_virus	DNA	Viruses|unclassified|unclassified|Herpesvirales|Herpesviridae|Cytomegalovirus|Cercopithecine betaherpesvirus 5
FD1|contig_1613	KM209277.1	78.947	190	40	0	165	354	1300	1111	9.78e-38	163	Phages	DNA	Viruses|unclassified|unclassified|Caudovirales|Ackermannviridae|Limestonevirus|Dickeya phage phiDP23.1
FD1|contig_16139	MG711463.1	66.786	840	255	12	402	1232	42997	43821	2.64e-55	225	Phages	DNA	Viruses|unclassified|unclassified|Caudovirales|Siphoviridae|unclassified|Faecalibacterium phage FP_oengus
FD1|contig_16140	KU052038.1	77.228	101	19	3	122	218	3205	3105	1.46e-09	69.8	Phages	DNA	Viruses|unclassified|unclassified|unclassified|unclassified|unclassified|Escherichia phage SerU-LTIIb
FD1|contig_16145	MH454084.1	69.231	260	80	0	9	268	19935	19676	3.17e-21	109	Phages	DNA	Viruses|unclassified|unclassified|Caudovirales|Siphoviridae|Sitaravirus|Paenibacillus phage Toothless
FD1|contig_16149	MK279853.1	72.8	125	16	6	147	253	81763	81639	2.24e-06	62.6	Phages	DNA	Viruses|unclassified|unclassified|Caudovirales|Myoviridae|Bendigovirus|Gordonia phage Gray
FD1|contig_16166	KU760857.1	66.825	630	189	12	1850	2469	59762	59143	3.07e-35	159	Phages	DNA	Viruses|unclassified|unclassified|Caudovirales|Myoviridae|Punavirus|Salmonella virus SJ46
FD1|contig_16167	MH643778.1	65.802	810	207	34	10511	11288	40538	41309	1.43e-23	123	Phages	DNA	Viruses|unclassified|unclassified|Caudovirales|Siphoviridae|Casadabanvirus|Pseudomonas phage YMC12/01/R24
FD1|contig_16172	MN905546.1	72.897	107	21	2	1	101	189134	189030	9.3e-07	61.7	Phages	DNA	Viruses|unclassified|unclassified|Caudovirales|Myoviridae|unclassified|Pseudomonas phage PN05
FD1|contig_16174	MN694132.1	75.163	153	38	0	103	255	41664	41816	4.46e-20	105	Other_virus	DNA	Viruses|unclassified|unclassified|unclassified|unclassified|unclassified|Marine virus AFVG_250M1196
FD1|contig_1618	KM209288.1	90.551	127	12	0	314	440	124	250	1.89e-41	176	Phages	DNA	Viruses|unclassified|unclassified|Caudovirales|Ackermannviridae|Limestonevirus|Dickeya phage phiDP23.1
FD1|contig_1619	KR011061.1	82.558	172	30	0	1	172	37015	37186	5.95e-41	176	Phages	DNA	Viruses|unclassified|unclassified|Caudovirales|Siphoviridae|unclassified|Skermania phage SPI1
FD1|contig_16213	EF579802.1	67.345	885	256	15	89	947	43131	42254	5.23e-64	256	Phages	DNA	Viruses|unclassified|unclassified|Caudovirales|Siphoviridae|Minunavirus|Microbacterium virus Min1
FD1|contig_1623	KM209277.1	82.979	188	32	0	37	224	1135	1322	1.54e-47	196	Phages	DNA	Viruses|unclassified|unclassified|Caudovirales|Ackermannviridae|Limestonevirus|Dickeya phage phiDP23.1
FD1|contig_16241	JQ011317.1	99.292	424	3	0	1	424	14336	14759	0	752	Phages	DNA	Viruses|unclassified|unclassified|Caudovirales|Podoviridae|Uetakevirus|Escherichia phage TL-2011b
FD1|contig_16256	AF191073.1	92.029	276	20	2	168	443	2746	3019	1.41e-106	392	Other_virus	DNA	Viruses|unclassified|unclassified|Herpesvirales|Herpesviridae|Cytomegalovirus|Cercopithecine betaherpesvirus 5
FD1|contig_1626	DQ115853.1	77.997	659	135	4	645	1298	380	1033	2.06e-145	526	Phages	DNA	Viruses|unclassified|unclassified|Caudovirales|Myoviridae|unclassified|Cyanobacteria phage AS-1
FD1|contig_1627	JX997186.1	67.354	291	93	2	515	804	63653	63364	3.79e-14	90.6	Other_virus	DNA	Viruses|unclassified|unclassified|unclassified|Phycodnaviridae|Chlorovirus|Acanthocystis turfacea Chlorella virus TN603.4.2
FD1|contig_16280	NC_037666.1	69.643	168	35	6	775	931	101726	101888	2.87e-06	61.7	Other_virus	DNA	Viruses|unclassified|unclassified|unclassified|unclassified|Pandoravirus|Pandoravirus neocaledonia
FD1|contig_16283	JX997158.1	68.308	325	99	3	42323	42645	264882	264560	2.51e-20	113	Other_virus	DNA	Viruses|unclassified|unclassified|unclassified|Phycodnaviridae|Chlorovirus|Acanthocystis turfacea Chlorella virus Canal-1
FD1|contig_16286	MK765590.1	69.53	489	128	9	64	549	4644	5114	3.79e-45	189	Phages	DNA	Viruses|unclassified|unclassified|unclassified|Microviridae|unclassified|Tortoise microvirus 40
FD1|contig_16296	DQ840344.2	72.358	246	66	2	249	493	11285	11041	1.08e-27	131	Phages	DNA	Viruses|unclassified|unclassified|Caudovirales|Myoviridae|Svunavirus|Bacillus virus 1
FD1|contig_16300	KP735928.1	81.308	107	20	0	945	1051	37730	37624	2.96e-19	104	Phages	DNA	Viruses|unclassified|unclassified|Caudovirales|Siphoviridae|Biseptimavirus|Staphylococcus phage IME-SA4
FD1|contig_16303	JN116824.1	70.182	275	82	0	227	501	20586	20860	2.54e-26	127	Phages	DNA	Viruses|unclassified|unclassified|Caudovirales|Siphoviridae|unclassified|Rhodococcus phage REQ3
FD1|contig_1631	MK892679.1	69.714	175	48	3	26639	26812	42985	43155	5.71e-07	68.9	Other_virus	DNA	Viruses|unclassified|unclassified|unclassified|unclassified|unclassified|Prokaryotic dsDNA virus sp.
FD1|contig_16314	MK892549.1	70.541	370	101	3	33	395	11939	12307	1.55e-39	170	Other_virus	DNA	Viruses|unclassified|unclassified|unclassified|unclassified|unclassified|Prokaryotic dsDNA virus sp.
FD1|contig_16315	MK510991.1	65.666	999	324	11	164	1151	2572	1582	5.22e-55	224	Phages	DNA	Viruses|unclassified|unclassified|Caudovirales|Siphoviridae|unclassified|Pseudomonas phage vB_Pae_BR141a
FD1|contig_16319	MK643151.1	66.505	412	124	9	114	515	1473	1066	2.71e-16	94.2	Other_virus	DNA	Viruses|unclassified|unclassified|unclassified|Parvoviridae|unclassified|Haematobia irritans densovirus
FD1|contig_16325	CP025901.1	68.859	745	221	5	24	764	29161	28424	6.73e-74	286	Phages	DNA	Viruses|unclassified|unclassified|unclassified|unclassified|unclassified|Escherichia phage sp.
FD1|contig_16333	DQ115846.1	70.769	195	52	4	19645	19837	1103	912	1.69e-11	82.4	Phages	DNA	Viruses|unclassified|unclassified|Caudovirales|Myoviridae|unclassified|Cyanobacteria phage AS-1
FD1|contig_16334	JX483873.1	66.841	573	155	19	174	733	39668	39118	6.11e-25	123	Phages	DNA	Viruses|unclassified|unclassified|Caudovirales|Podoviridae|unclassified|Rhizobium phage RHEph01
FD1|contig_16364	MN703414.1	73.711	194	51	0	2282	2475	47204	47397	7.64e-24	121	Phages	DNA	Viruses|unclassified|unclassified|Caudovirales|Siphoviridae|unclassified|Microbacterium phage Dewdrop
FD1|contig_16367	MH153813.1	71.739	138	39	0	3	140	26345	26208	1.8e-10	74.3	Phages	DNA	Viruses|unclassified|unclassified|Caudovirales|Siphoviridae|unclassified|Microbacterium phage Squash
FD1|contig_16368	AB775548.1	76.471	170	37	1	841	1007	23744	23575	3.77e-25	125	Phages	DNA	Viruses|unclassified|unclassified|Caudovirales|Myoviridae|Jilinvirus|Pseudomonas phage PPpW-3
FD1|contig_1638	MH341451.1	70.898	323	90	4	131	451	35811	36131	3.63e-32	145	Phages	DNA	Viruses|unclassified|unclassified|Caudovirales|Siphoviridae|unclassified|Listeria phage PSU-VKH-LP019
FD1|contig_16389	MN703414.1	72.68	194	53	0	2282	2475	47204	47397	3.96e-21	112	Phages	DNA	Viruses|unclassified|unclassified|Caudovirales|Siphoviridae|unclassified|Microbacterium phage Dewdrop
FD1|contig_1640	JQ809663.1	72.826	4346	1055	55	91832	96112	960	5244	0	2379	Phages	DNA	Viruses|unclassified|unclassified|Caudovirales|Myoviridae|Peduovirus|Stenotrophomonas phage Smp131
FD1|contig_16405	NC_042132.1	72.581	124	34	0	91	214	16589	16712	2.32e-09	71.6	Phages	DNA	Viruses|unclassified|unclassified|Caudovirales|Siphoviridae|Sourvirus|Gordonia virus Sour
FD1|contig_16406	KR093631.1	69.554	381	78	9	672	1027	505	138	4.18e-35	159	Phages	DNA	Viruses|unclassified|unclassified|Caudovirales|Siphoviridae|unclassified|Moraxella phage Mcat7
FD1|contig_16410	LN610585.1	66.122	490	148	11	36230	36710	37103	36623	3.95e-17	103	Phages	DNA	Viruses|unclassified|unclassified|Caudovirales|Siphoviridae|Abidjanvirus|Pseudomonas virus Ab18
FD1|contig_16432	NC_040810.1	70.755	212	48	4	4	204	703	911	4.12e-18	98.7	Other_virus	DNA	Viruses|unclassified|unclassified|unclassified|Smacoviridae|Porprismacovirus|Cattle blood-associated circovirus-like virus
FD1|contig_16439	KC960489.1	67.353	340	88	12	3577	3898	9124	9458	2.18e-11	80.6	Phages	DNA	Viruses|unclassified|unclassified|Caudovirales|Siphoviridae|unclassified|Mycobacterium phage Adler
FD1|contig_16446	KM209277.1	78.74	127	27	0	469	595	486	360	1.11e-20	108	Phages	DNA	Viruses|unclassified|unclassified|Caudovirales|Ackermannviridae|Limestonevirus|Dickeya phage phiDP23.1
FD1|contig_16451	MK510991.1	70.58	707	205	3	130	835	2688	3392	9.48e-87	327	Phages	DNA	Viruses|unclassified|unclassified|Caudovirales|Siphoviridae|unclassified|Pseudomonas phage vB_Pae_BR141a
FD1|contig_16455	HM144385.1	75	136	34	0	1	136	265	400	3.09e-16	93.3	Phages	DNA	Viruses|unclassified|unclassified|Caudovirales|Siphoviridae|unclassified|Brochothrix phage NF5
FD1|contig_16483	EF579802.1	72.362	398	103	3	12093	12489	4146	4537	7.13e-52	215	Phages	DNA	Viruses|unclassified|unclassified|Caudovirales|Siphoviridae|Minunavirus|Microbacterium virus Min1
FD1|contig_16500	KJ507100.1	65.6	375	111	9	1	368	45748	46111	5.49e-10	71.6	Phages	DNA	Viruses|unclassified|unclassified|Caudovirales|Siphoviridae|unclassified|Pseudomonas phage phiPSA1
FD1|contig_16507	DQ115856.1	69.182	159	41	2	2545	2699	1018	864	1.69e-06	65.3	Phages	DNA	Viruses|unclassified|unclassified|Caudovirales|Myoviridae|unclassified|Cyanobacteria phage AS-1
FD1|contig_16514	MK422450.1	68.852	183	53	2	229	409	51052	50872	8.1e-09	68.9	Phages	DNA	Viruses|unclassified|unclassified|Caudovirales|Siphoviridae|unclassified|Klebsiella phage ST13-OXA48phi12.4
FD1|contig_16521	MH539650.1	77.064	109	25	0	258	366	39551	39659	1.09e-13	85.1	Phages	DNA	Viruses|unclassified|unclassified|Caudovirales|Siphoviridae|unclassified|Siphoviridae sp.
FD1|contig_16531	MN234216.1	73.016	126	34	0	218	343	94309	94434	1.24e-10	75.2	Phages	DNA	Viruses|unclassified|unclassified|Caudovirales|Siphoviridae|unclassified|Streptomyces phage Gilgamesh
FD1|contig_1656	MG986485.1	68.333	360	95	8	379	730	43186	42838	3.12e-22	117	Phages	DNA	Viruses|unclassified|unclassified|Caudovirales|Podoviridae|Traversvirus|Escherichia phage SH2026Stx1
FD1|contig_16563	MF595878.1	70.984	193	29	6	212	383	24714	24900	1.53e-16	94.2	Phages	DNA	Viruses|unclassified|unclassified|Caudovirales|Siphoviridae|unclassified|Caldibacillus phage CBP1
FD1|contig_16564	NC_021858.1	67.719	285	81	5	1330	1604	96937	96654	5.6e-14	87.8	Other_virus	DNA	Viruses|unclassified|unclassified|unclassified|unclassified|Pandoravirus|Pandoravirus dulcis
FD1|contig_16582	CP025901.1	73.799	229	60	0	293	521	28792	29020	2.19e-31	143	Phages	DNA	Viruses|unclassified|unclassified|unclassified|unclassified|unclassified|Escherichia phage sp.
FD1|contig_16589	JX483873.1	69.707	307	81	7	14982	15282	39668	39368	3.27e-21	114	Phages	DNA	Viruses|unclassified|unclassified|Caudovirales|Podoviridae|unclassified|Rhizobium phage RHEph01
FD1|contig_1659	KM209288.1	90.984	122	11	0	477	598	322	201	1.53e-39	171	Phages	DNA	Viruses|unclassified|unclassified|Caudovirales|Ackermannviridae|Limestonevirus|Dickeya phage phiDP23.1
FD1|contig_16603	JQ965645.1	69.549	266	73	4	197	458	79545	79806	5.56e-19	104	Phages	DNA	Viruses|unclassified|unclassified|Caudovirales|Siphoviridae|Nickievirus|Salmonella phage SSU5
FD1|contig_16620	NC_042128.1	64.034	1279	383	36	3	1240	18548	17306	4.12e-30	141	Phages	DNA	Viruses|unclassified|unclassified|Caudovirales|Myoviridae|Punavirus|Escherichia virus RCS47
FD1|contig_16623	AF191073.1	85.714	126	15	2	1	126	1324	1202	1.4e-30	141	Other_virus	DNA	Viruses|unclassified|unclassified|Herpesvirales|Herpesviridae|Cytomegalovirus|Cercopithecine betaherpesvirus 5
FD1|contig_16675	MN034051.1	74.757	103	26	0	2214	2316	450	348	5.79e-08	69.8	Other_virus	RNA	Viruses|unclassified|unclassified|unclassified|Narnaviridae|Mitovirus|Mitovirus sp.
FD1|contig_16696	MF431616.1	69.554	404	120	2	1	404	11792	11392	2.57e-39	168	Phages	DNA	Viruses|unclassified|unclassified|Caudovirales|Podoviridae|unclassified|Lentibacter virus vB_LenP_ICBM2
FD1|contig_16705	LN610585.1	74.265	136	35	0	338	473	26909	26774	1.1e-14	88.7	Phages	DNA	Viruses|unclassified|unclassified|Caudovirales|Siphoviridae|Abidjanvirus|Pseudomonas virus Ab18
FD1|contig_16716	MK448230.1	67.606	213	57	3	6481	6687	273	479	1.71e-08	71.6	Phages	DNA	Viruses|unclassified|unclassified|Caudovirales|Myoviridae|unclassified|Klebsiella phage ST16-OXA48phi5.2
FD1|contig_1672	MN034851.1	70.803	274	77	1	2525	2798	71	341	1.53e-26	132	Other_virus	RNA	Viruses|unclassified|unclassified|unclassified|Narnaviridae|Mitovirus|Mitovirus sp.
FD1|contig_16725	JX997180.1	68.182	550	162	8	3256	3794	307531	308078	7.73e-41	179	Other_virus	DNA	Viruses|unclassified|unclassified|unclassified|Phycodnaviridae|Chlorovirus|Acanthocystis turfacea Chlorella virus NTS-1
FD1|contig_16733	MK291442.1	68.678	348	102	3	17	360	21915	22259	2.17e-27	130	Phages	DNA	Viruses|unclassified|unclassified|Caudovirales|Siphoviridae|unclassified|Paracoccus phage vB_PkoS_Pkon1
FD1|contig_16740	KY940711.1	77.236	123	28	0	767	889	31271	31393	3.05e-17	96.9	Phages	DNA	Viruses|unclassified|unclassified|Caudovirales|Myoviridae|unclassified|Bradyrhizobium phage BDU-MI-1
FD1|contig_16747	MK422448.1	67.344	738	229	6	99078	99809	6946	6215	1.02e-54	229	Phages	DNA	Viruses|unclassified|unclassified|Caudovirales|Podoviridae|unclassified|Klebsiella phage ST512-KPC3phi13.3
FD1|contig_16751	KR093627.1	64.972	531	178	6	2647	3173	4279	3753	1.36e-17	100	Phages	DNA	Viruses|unclassified|unclassified|Caudovirales|Siphoviridae|unclassified|Moraxella phage Mcat3
FD1|contig_16755	MN062720.1	66.452	310	98	2	671	977	20202	20508	4.08e-14	87.8	Phages	DNA	Viruses|unclassified|unclassified|Caudovirales|Siphoviridae|unclassified|Microbacterium phage FuzzBuster
FD1|contig_16759	MN586024.1	82.03	946	167	3	9549	10493	58643	59586	0	930	Phages	DNA	Viruses|unclassified|unclassified|Caudovirales|Siphoviridae|Bongovirus|Mycobacterium phage TyDawg
FD1|contig_16761	NC_023498.1	68.801	1109	299	23	41286	42363	55821	56913	1.26e-100	379	Phages	DNA	Viruses|unclassified|unclassified|Caudovirales|Siphoviridae|Timquatrovirus|Mycobacterium phage Validus
FD1|contig_16764	MK892685.1	68.24	466	140	6	4096	4557	6059	6520	1.6e-33	154	Other_virus	DNA	Viruses|unclassified|unclassified|unclassified|unclassified|unclassified|Prokaryotic dsDNA virus sp.
FD1|contig_16797	MH910037.1	68.475	295	81	8	370	658	9392	9104	1.16e-14	88.7	Phages	DNA	Viruses|unclassified|unclassified|Caudovirales|Siphoviridae|unclassified|Arthrobacter phage Isolde
FD1|contig_16836	JN638751.1	69.088	537	155	5	2	531	188854	189386	3.92e-51	208	Phages	DNA	Viruses|unclassified|unclassified|Caudovirales|Myoviridae|unclassified|Bacillus virus G
FD1|contig_16846	NC_028802.1	73.705	502	115	6	123	608	4223	4723	9.21e-78	299	Phages	DNA	Viruses|unclassified|unclassified|Caudovirales|Siphoviridae|Fromanvirus|Mycobacterium phage UnionJack
FD1|contig_16849	JX507079.1	70.033	307	85	5	1	303	2206	2509	7.3e-26	123	Phages	DNA	Viruses|unclassified|unclassified|Caudovirales|Myoviridae|unclassified|Acidithiobacillus phage AcaML1
FD1|contig_16862	KT995479.1	70.29	138	41	0	44	181	70403	70540	7.85e-08	65.3	Phages	DNA	Viruses|unclassified|unclassified|Caudovirales|Myoviridae|unclassified|Bacillus phage BM5
FD1|contig_16874	MK801721.1	72.024	168	47	0	1362	1529	40661	40828	3.39e-15	92.4	Phages	DNA	Viruses|unclassified|unclassified|Caudovirales|Siphoviridae|unclassified|Gordonia phage William
FD1|contig_16875	MN234233.1	67.582	546	169	6	46345	46886	26952	26411	1.14e-36	168	Phages	DNA	Viruses|unclassified|unclassified|Caudovirales|Siphoviridae|Poushouvirus|Corynebacterium phage Colleen
FD1|contig_16879	MN693858.1	69.216	510	145	8	1286	1786	28416	28922	5.68e-44	187	Other_virus	DNA	Viruses|unclassified|unclassified|unclassified|unclassified|unclassified|Marine virus AFVG_250M1106
FD1|contig_1690	MG009575.1	73.077	208	54	2	223	429	56195	55989	1.52e-23	116	Phages	DNA	Viruses|unclassified|unclassified|Caudovirales|Siphoviridae|unclassified|Mycobacterium phage Kumao
FD1|contig_16902	FN429076.1	67.411	224	52	8	7	214	154641	154423	3.62e-06	59	Other_virus	DNA	Viruses|unclassified|unclassified|unclassified|Phycodnaviridae|Coccolithovirus|Emiliania huxleyi virus 99B1
FD1|contig_16914	AY616446.1	70.049	818	224	8	116	930	22396	21597	8.07e-95	354	Phages	DNA	Viruses|unclassified|unclassified|Caudovirales|Siphoviridae|unclassified|Bacillus phage BCJA1c
FD1|contig_16938	DQ115821.1	66.477	352	96	9	840	1180	714	1054	7.72e-12	83.3	Phages	DNA	Viruses|unclassified|unclassified|Caudovirales|Myoviridae|unclassified|Cyanobacteria phage AS-1
FD1|contig_1695	MN184887.1	69.242	2097	601	23	437	2511	109638	107564	0	810	Phages	DNA	Viruses|unclassified|unclassified|Caudovirales|Myoviridae|unclassified|Erwinia phage pEp_SNUABM_01
FD1|contig_16960	DQ115820.1	69.69	452	108	13	35355	35793	988	1423	1.22e-35	166	Phages	DNA	Viruses|unclassified|unclassified|Caudovirales|Myoviridae|unclassified|Cyanobacteria phage AS-1
FD1|contig_16965	NC_041921.1	74.783	115	28	1	132	245	69361	69247	1.48e-10	74.3	Phages	DNA	Viruses|unclassified|unclassified|Caudovirales|Siphoviridae|Nanhaivirus|Dinoroseobacter virus D5C
FD1|contig_16973	MN862068.1	74.955	1673	386	11	94560	96205	53941	52275	0	1109	Phages	DNA	Viruses|unclassified|unclassified|Caudovirales|Siphoviridae|unclassified|Brevundimonas phage vB_BsubS-Delta
FD1|contig_1698	MK416017.1	67.77	453	140	5	3765	4214	32874	33323	5.48e-30	142	Phages	DNA	Viruses|unclassified|unclassified|Caudovirales|Siphoviridae|unclassified|Klebsiella phage ST101-KPC2phi6.3
FD1|contig_16991	JX181826.1	70.95	179	50	2	369	546	286	109	8.87e-13	82.4	Phages	DNA	Viruses|unclassified|unclassified|Caudovirales|Myoviridae|Viunavirus|Salmonella virus STML131
FD1|contig_17010	MK016490.1	75	164	35	2	796	956	4112	3952	1.82e-20	108	Phages	DNA	Viruses|unclassified|unclassified|Caudovirales|Podoviridae|unclassified|Arthrobacter phage Anjali
FD1|contig_17016	MN428065.1	71.918	146	41	0	106264	106409	113222	113077	1.19e-09	79.7	Phages	DNA	Viruses|unclassified|unclassified|Caudovirales|Myoviridae|Bixzunavirus|Mycobacterium phage Cactojaque
FD1|contig_1703	NC_042091.1	66.008	1062	317	24	115044	116089	69699	70732	6.89e-52	220	Phages	DNA	Viruses|unclassified|unclassified|Caudovirales|Siphoviridae|Nickievirus|Pseudomonas virus nickie
FD1|contig_17033	KF147891.1	76.77	452	91	5	39166	39613	35452	35893	2.3e-86	333	Phages	DNA	Viruses|unclassified|unclassified|Caudovirales|Myoviridae|unclassified|Pseudomonas phage PaBG
FD1|contig_17044	MN234211.1	68.705	278	79	4	691	964	16858	16585	3.23e-17	99.6	Phages	DNA	Viruses|unclassified|unclassified|Caudovirales|Siphoviridae|unclassified|Arthrobacter phage Mimi
FD1|contig_17084	MN524844.1	69.375	160	40	3	5805	5958	13948	13792	4.47e-06	63.5	Phages	DNA	Viruses|unclassified|unclassified|Caudovirales|Podoviridae|unclassified|Bacillus phage vB_Bpu_PumA1
FD1|contig_17086	JQ809663.1	78.708	12258	2488	74	80416	92610	960	13158	0	10116	Phages	DNA	Viruses|unclassified|unclassified|Caudovirales|Myoviridae|Peduovirus|Stenotrophomonas phage Smp131
FD1|contig_17103	AP018399.1	82.178	101	17	1	38	137	29948	30048	2.59e-16	98.7	Phages	DNA	Viruses|unclassified|unclassified|Caudovirales|Myoviridae|unclassified|Xanthomonas phage XacN1
FD1|contig_17107	MH590603.1	74.39	164	34	4	1350	1506	52951	52789	5.34e-17	96.9	Phages	DNA	Viruses|unclassified|unclassified|Caudovirales|Siphoviridae|Bantamvirus|Gordonia phage Daredevil
FD1|contig_17109	DQ115859.1	71.074	121	35	0	314	434	655	535	1.82e-06	61.7	Phages	DNA	Viruses|unclassified|unclassified|Caudovirales|Myoviridae|unclassified|Cyanobacteria phage AS-1
FD1|contig_17116	MH590603.1	73.78	164	35	4	1348	1504	52951	52789	2.27e-15	92.4	Phages	DNA	Viruses|unclassified|unclassified|Caudovirales|Siphoviridae|Bantamvirus|Gordonia phage Daredevil
FD1|contig_17124	KX534340.1	68.108	4233	1191	59	2325	6483	2444	6591	0	1425	Phages	DNA	Viruses|unclassified|unclassified|Caudovirales|Siphoviridae|unclassified|Phage Wrath
FD1|contig_17130	DQ115807.1	68.783	189	55	2	1	187	1476	1290	1.41e-09	70.7	Phages	DNA	Viruses|unclassified|unclassified|Caudovirales|Myoviridae|unclassified|Cyanobacteria phage AS-1
FD1|contig_17153	MN586063.1	74.194	155	38	2	189	342	17554	17707	2.22e-16	93.3	Phages	DNA	Viruses|unclassified|unclassified|Caudovirales|Siphoviridae|Fromanvirus|Mycobacterium phage Isca
FD1|contig_17155	EF579802.1	65.862	621	181	14	770	1373	42254	42860	8.51e-27	130	Phages	DNA	Viruses|unclassified|unclassified|Caudovirales|Siphoviridae|Minunavirus|Microbacterium virus Min1
FD1|contig_17181	MH341452.1	69.106	246	74	2	652	896	36457	36701	2.27e-16	95.1	Phages	DNA	Viruses|unclassified|unclassified|Caudovirales|Siphoviridae|unclassified|Listeria phage PSU-VKH-LP040
FD1|contig_17182	KY747489.1	68.384	563	150	16	734	1282	6205	6753	9.97e-38	167	Other_virus	DNA	Viruses|unclassified|unclassified|unclassified|Phycodnaviridae|Prasinovirus|Dishui lake phycodnavirus 1
FD1|contig_17192	MH675927.1	71.963	107	30	0	717	823	27042	26936	7.5e-06	59	Phages	DNA	Viruses|unclassified|unclassified|Caudovirales|Myoviridae|unclassified|Escherichia phage vB_vPM_PD114
FD1|contig_17203	AB823818.1	78.621	145	31	0	218	362	15425	15281	4.4e-25	123	Phages	DNA	Viruses|unclassified|unclassified|Caudovirales|Myoviridae|unclassified|Thermus phage phi OH2
FD1|contig_1724	DQ115851.1	69.886	352	92	8	8835	9179	1030	686	1.34e-27	134	Phages	DNA	Viruses|unclassified|unclassified|Caudovirales|Myoviridae|unclassified|Cyanobacteria phage AS-1
FD1|contig_17254	NC_041927.1	68.615	325	94	4	5450	5770	32533	32213	5.03e-22	116	Phages	DNA	Viruses|unclassified|unclassified|Caudovirales|Siphoviridae|Lacusarxvirus|Sphingobium virus Lacusarx
FD1|contig_1728	JX100810.1	67.773	422	132	4	21714	22133	110917	111336	3.35e-27	134	Phages	DNA	Viruses|unclassified|unclassified|Caudovirales|Siphoviridae|unclassified|Caulobacter phage CcrColossus
FD1|contig_17302	MK660713.1	70.69	174	47	2	317	488	16737	16566	5.21e-12	79.7	Phages	DNA	Viruses|unclassified|unclassified|Caudovirales|Siphoviridae|unclassified|Microbacterium phage Theresita
FD1|contig_17304	KM573767.1	67.507	357	92	11	693	1034	508	855	5.01e-16	94.2	Other_virus	DNA	Viruses|unclassified|unclassified|unclassified|Circoviridae|unclassified|Dromedary stool-associated circular ssDNA virus
FD1|contig_17305	MK448702.1	72.47	247	66	2	173	418	21350	21105	1.91e-28	132	Phages	DNA	Viruses|unclassified|unclassified|Caudovirales|Siphoviridae|unclassified|Streptococcus phage Javan199
FD1|contig_17314	AF065721.1	71.176	170	49	0	423	592	198	29	1.34e-13	86.9	Other_virus	DNA	Viruses|unclassified|unclassified|Herpesvirales|Herpesviridae|Cytomegalovirus|Cercopithecine betaherpesvirus 5
FD1|contig_17324	MK291445.1	69.588	194	49	5	806	994	46373	46561	2.07e-09	71.6	Phages	DNA	Viruses|unclassified|unclassified|Caudovirales|Myoviridae|unclassified|Paracoccus phage vB_PyeM_Pyei1
FD1|contig_17327	MK075006.1	69.399	183	52	2	175	355	44041	43861	2.26e-10	73.4	Phages	DNA	Viruses|unclassified|unclassified|Caudovirales|Siphoviridae|unclassified|Staphylococcus phage phiSP119-3
FD1|contig_17329	MK500337.1	67.541	610	188	6	9894	10498	57793	57189	2.58e-44	190	Other_virus	DNA	Viruses|unclassified|unclassified|unclassified|Marseilleviridae|unclassified|Marseillevirus LCMAC103
FD1|contig_17342	KY940711.1	68.534	2285	539	39	15193	17348	30728	28495	0	866	Phages	DNA	Viruses|unclassified|unclassified|Caudovirales|Myoviridae|unclassified|Bradyrhizobium phage BDU-MI-1
FD1|contig_17351	KR093630.1	74.561	114	29	0	48015	48128	12590	12477	5.9e-09	76.1	Phages	DNA	Viruses|unclassified|unclassified|Caudovirales|Siphoviridae|unclassified|Moraxella phage Mcat6
FD1|contig_17361	MH643778.1	78.571	126	27	0	2002	2127	41172	41047	1.52e-19	106	Phages	DNA	Viruses|unclassified|unclassified|Caudovirales|Siphoviridae|Casadabanvirus|Pseudomonas phage YMC12/01/R24
FD1|contig_17377	NC_037666.1	72.093	129	34	2	3984	4111	385920	386047	1.07e-06	64.4	Other_virus	DNA	Viruses|unclassified|unclassified|unclassified|unclassified|Pandoravirus|Pandoravirus neocaledonia
FD1|contig_17378	MK448838.1	73.282	131	33	2	206	335	4160	4031	7.72e-10	72.5	Phages	DNA	Viruses|unclassified|unclassified|Caudovirales|Siphoviridae|unclassified|Streptococcus phage Javan100
FD1|contig_1739	AF191073.1	80.531	113	21	1	12	124	1730	1619	2.79e-19	102	Other_virus	DNA	Viruses|unclassified|unclassified|Herpesvirales|Herpesviridae|Cytomegalovirus|Cercopithecine betaherpesvirus 5
FD1|contig_17394	U80885.1	83.908	348	56	0	342	689	2146	1799	2.3e-101	376	Other_virus	RNA	Viruses|unclassified|unclassified|unclassified|Flaviviridae|Pestivirus|Pestivirus A
FD1|contig_17398	KY555147.1	68.927	177	47	3	12859	13028	145721	145546	8.34e-07	66.2	Phages	DNA	Viruses|unclassified|unclassified|Caudovirales|Siphoviridae|Phicbkvirus|Caulobacter phage Ccr34
FD1|contig_17404	DQ115822.1	70.27	740	195	9	2	727	1304	576	1.01e-85	325	Phages	DNA	Viruses|unclassified|unclassified|Caudovirales|Myoviridae|unclassified|Cyanobacteria phage AS-1
FD1|contig_17406	MK059749.1	75.194	129	28	4	6	132	67236	67110	9.61e-11	75.2	Phages	DNA	Viruses|unclassified|unclassified|Caudovirales|Siphoviridae|unclassified|Mycobacterium phage CRB2
FD1|contig_17438	MG592671.1	68.981	216	62	4	4	218	207180	206969	7.9e-11	75.2	Phages	DNA	Viruses|unclassified|unclassified|Caudovirales|Myoviridae|unclassified|Vibrio phage 2.275.O._10N.286.54.E11
FD1|contig_17440	KR093630.1	68.468	222	60	6	638	854	1877	2093	1.47e-08	68	Phages	DNA	Viruses|unclassified|unclassified|Caudovirales|Siphoviridae|unclassified|Moraxella phage Mcat6
FD1|contig_17443	AB711120.1	71.308	237	68	0	325	561	30493	30729	7.27e-25	122	Phages	DNA	Viruses|unclassified|unclassified|Caudovirales|Siphoviridae|Saundersvirus|Bacillus phage PM1
FD1|contig_17445	LR596902.1	68.786	173	54	0	121	293	42879	42707	2.92e-09	69.8	Phages	DNA	Viruses|unclassified|unclassified|unclassified|unclassified|unclassified|Roseburia phage Jekyll
FD1|contig_17446	MG009575.1	70.098	612	172	3	156	763	56181	55577	6.05e-71	276	Phages	DNA	Viruses|unclassified|unclassified|Caudovirales|Siphoviridae|unclassified|Mycobacterium phage Kumao
FD1|contig_17467	MN703414.1	66.892	888	234	20	9295	10170	59691	60530	1.43e-59	241	Phages	DNA	Viruses|unclassified|unclassified|Caudovirales|Siphoviridae|unclassified|Microbacterium phage Dewdrop
FD1|contig_1747	MN862068.1	81.481	162	28	2	821	981	53941	53781	1.75e-33	150	Phages	DNA	Viruses|unclassified|unclassified|Caudovirales|Siphoviridae|unclassified|Brevundimonas phage vB_BsubS-Delta
FD1|contig_1748	KU686196.1	74.257	101	26	0	799	899	126934	126834	5.24e-08	66.2	Phages	DNA	Viruses|unclassified|unclassified|Caudovirales|Myoviridae|unclassified|Synechococcus phage S-CAM1
FD1|contig_17481	MF595878.1	74.83	147	37	0	343	489	22674	22528	6.52e-18	99.6	Phages	DNA	Viruses|unclassified|unclassified|Caudovirales|Siphoviridae|unclassified|Caldibacillus phage CBP1
FD1|contig_17486	KT970645.1	68.406	345	109	0	2606	2950	21248	20904	1.16e-26	132	Phages	DNA	Viruses|unclassified|unclassified|Caudovirales|Siphoviridae|unclassified|Bacillus phage phi4J1
FD1|contig_17493	KY555147.1	70.339	354	101	4	502	853	145905	145554	2.04e-33	151	Phages	DNA	Viruses|unclassified|unclassified|Caudovirales|Siphoviridae|Phicbkvirus|Caulobacter phage Ccr34
FD1|contig_175	MN234216.1	74.766	107	27	0	3038	3144	94415	94309	1.12e-08	72.5	Phages	DNA	Viruses|unclassified|unclassified|Caudovirales|Siphoviridae|unclassified|Streptomyces phage Gilgamesh
FD1|contig_175	KR093640.1	80.711	197	38	0	187	383	3806	4002	4.71e-44	185	Phages	DNA	Viruses|unclassified|unclassified|Caudovirales|Siphoviridae|unclassified|Moraxella phage Mcat16
FD1|contig_17511	AF448724.1	72.034	118	33	0	444	561	48794	48677	2.1e-07	65.3	Phages	DNA	Viruses|unclassified|unclassified|Caudovirales|Podoviridae|unclassified|Sinorhizobium phage PBC5
FD1|contig_17515	MK898813.1	97.792	317	6	1	1	317	2493	2178	5.31e-150	537	Other_virus	DNA	Viruses|unclassified|unclassified|unclassified|Polyomaviridae|unclassified|Cat associated lyon-IARC polyomavirus
FD1|contig_1752	KU686196.1	74.257	101	26	0	222	322	126934	126834	1.77e-08	66.2	Phages	DNA	Viruses|unclassified|unclassified|Caudovirales|Myoviridae|unclassified|Synechococcus phage S-CAM1
FD1|contig_17531	KF147891.1	69	200	46	5	170	367	105105	105290	5.34e-09	74.3	Phages	DNA	Viruses|unclassified|unclassified|Caudovirales|Myoviridae|unclassified|Pseudomonas phage PaBG
FD1|contig_17543	DQ115859.1	69.788	566	161	10	1205	1765	203	763	7.04e-51	214	Phages	DNA	Viruses|unclassified|unclassified|Caudovirales|Myoviridae|unclassified|Cyanobacteria phage AS-1
FD1|contig_17562	JF412298.1	65.403	1055	324	13	4600	5623	1776	2820	1.05e-57	236	Phages	DNA	Viruses|unclassified|unclassified|Caudovirales|Siphoviridae|unclassified|EBPR siphovirus 3
FD1|contig_17573	MK376953.1	65.84	524	164	6	183	698	16414	16930	2.42e-25	125	Phages	DNA	Viruses|unclassified|unclassified|Caudovirales|Siphoviridae|unclassified|Gordonia phage Rickmore
FD1|contig_17576	MK290764.1	67.031	549	168	6	1	538	22139	22685	1.83e-36	159	Phages	DNA	Viruses|unclassified|unclassified|Caudovirales|Siphoviridae|Phietavirus|Staphylococcus virus B122
FD1|contig_17585	DQ115859.1	72.951	122	31	2	3540	3660	533	653	4.89e-06	65.3	Phages	DNA	Viruses|unclassified|unclassified|Caudovirales|Myoviridae|unclassified|Cyanobacteria phage AS-1
FD1|contig_17587	NC_041997.1	66.96	227	67	4	623	845	154275	154053	3e-06	61.7	Phages	DNA	Viruses|unclassified|unclassified|Caudovirales|Myoviridae|Busanvirus|Acidovorax virus ACP17
FD1|contig_17610	MF541410.1	64.77	738	193	17	48	750	38621	37916	7.16e-30	143	Phages	DNA	Viruses|unclassified|unclassified|Caudovirales|Siphoviridae|Likavirus|Streptomyces phage Ozzie
FD1|contig_17621	DQ115834.1	69.591	171	50	2	36	205	890	721	1.83e-08	68	Phages	DNA	Viruses|unclassified|unclassified|Caudovirales|Myoviridae|unclassified|Cyanobacteria phage AS-1
FD1|contig_1763	MK291445.1	66.993	409	94	9	1262	1641	17496	17892	4.63e-25	126	Phages	DNA	Viruses|unclassified|unclassified|Caudovirales|Myoviridae|unclassified|Paracoccus phage vB_PyeM_Pyei1
FD1|contig_17630	KP869108.1	98.243	1309	22	1	1	1308	24237	22929	0	2254	Phages	DNA	Viruses|unclassified|unclassified|Caudovirales|Podoviridae|Uetakevirus|Escherichia coli O157 typing phage 10
FD1|contig_17635	JN116824.1	68.435	377	113	1	2	372	18594	18970	8.65e-32	145	Phages	DNA	Viruses|unclassified|unclassified|Caudovirales|Siphoviridae|unclassified|Rhodococcus phage REQ3
FD1|contig_17637	MK892815.1	69.302	215	66	0	207	421	42382	42168	7.33e-16	91.5	Other_virus	DNA	Viruses|unclassified|unclassified|unclassified|unclassified|unclassified|Prokaryotic dsDNA virus sp.
FD1|contig_1770	MH834598.1	68.475	387	120	2	208	593	11008	11393	6.63e-31	141	Phages	DNA	Viruses|unclassified|unclassified|Caudovirales|Siphoviridae|unclassified|Arthrobacter phage Auxilium
FD1|contig_17714	MK942064.1	71.074	242	64	2	476	714	18600	18838	2.04e-23	118	Phages	DNA	Viruses|unclassified|unclassified|Caudovirales|Podoviridae|unclassified|Caulobacter phage Jess A
FD1|contig_1772	MN862068.1	75.388	1674	379	12	1766	3412	52274	53941	0	1138	Phages	DNA	Viruses|unclassified|unclassified|Caudovirales|Siphoviridae|unclassified|Brevundimonas phage vB_BsubS-Delta
FD1|contig_17731	DQ115865.1	72.664	717	162	15	33412	34108	1	703	4.47e-98	373	Phages	DNA	Viruses|unclassified|unclassified|Caudovirales|Myoviridae|unclassified|Cyanobacteria phage AS-1
FD1|contig_17759	JX997171.1	71.429	133	38	0	2308	2440	272470	272338	2.94e-08	69.8	Other_virus	DNA	Viruses|unclassified|unclassified|unclassified|Phycodnaviridae|Chlorovirus|Paramecium bursaria Chlorella virus KS1B
FD1|contig_17765	KX898399.1	67.169	332	97	6	969	1294	29539	29214	2.23e-14	92.4	Phages	DNA	Viruses|unclassified|unclassified|Caudovirales|Siphoviridae|Nipunavirus|Pseudomonas phage JG012
FD1|contig_17769	KF589919.1	72.152	158	44	0	211	368	41115	40958	1.12e-14	87.8	Phages	DNA	Viruses|unclassified|unclassified|Caudovirales|Siphoviridae|Biseptimavirus|Staphylococcus phage phiRS7
FD1|contig_1777	KX156762.1	70.103	194	47	8	423	612	7767	7953	1.28e-06	63.5	Phages	DNA	Viruses|unclassified|unclassified|Caudovirales|Siphoviridae|unclassified|Staphylococcus phage vB_SauS_IMEP5
FD1|contig_17790	MH450123.1	67.5	280	82	1	1130	1400	4505	4784	7.33e-17	99.6	Phages	DNA	Viruses|unclassified|unclassified|Caudovirales|Siphoviridae|unclassified|Arthrobacter phage MargaretKali
FD1|contig_17794	KY940711.1	69.268	1884	470	36	2645	4445	28867	30724	0	724	Phages	DNA	Viruses|unclassified|unclassified|Caudovirales|Myoviridae|unclassified|Bradyrhizobium phage BDU-MI-1
FD1|contig_1780	MH552552.2	70.37	432	117	6	1746	2170	1592	1165	5.83e-43	186	Phages	DNA	Viruses|unclassified|unclassified|unclassified|Microviridae|unclassified|Microviridae sp.
FD1|contig_17810	MN586021.1	70.37	162	28	6	3674	3825	57201	57352	8.48e-08	68	Phages	DNA	Viruses|unclassified|unclassified|Caudovirales|Siphoviridae|unclassified|Arthrobacter phage Beagle
FD1|contig_17812	DQ115807.1	70.09	1003	278	9	3072	4061	1804	811	1.71e-117	436	Phages	DNA	Viruses|unclassified|unclassified|Caudovirales|Myoviridae|unclassified|Cyanobacteria phage AS-1
FD1|contig_17832	AY368235.2	75.373	134	33	0	1271	1404	5946	5813	9.15e-16	94.2	Phages	DNA	Viruses|unclassified|unclassified|Caudovirales|Myoviridae|Vidavervirus|Burkholderia virus Bcep43
FD1|contig_1789	KM209255.1	72.897	107	18	3	7	103	332	227	3.11e-06	59.9	Phages	DNA	Viruses|unclassified|unclassified|Caudovirales|Ackermannviridae|Limestonevirus|Dickeya phage phiDP10.3
FD1|contig_1790	LN610585.1	69.88	332	84	10	270	593	36691	37014	6.23e-24	118	Phages	DNA	Viruses|unclassified|unclassified|Caudovirales|Siphoviridae|Abidjanvirus|Pseudomonas virus Ab18
FD1|contig_17901	DQ115817.1	76.547	614	138	3	9029	9639	1118	1728	1.7e-122	451	Phages	DNA	Viruses|unclassified|unclassified|Caudovirales|Myoviridae|unclassified|Cyanobacteria phage AS-1
FD1|contig_1791	KX456211.1	68.627	1020	301	8	3256	4264	16157	15146	3.19e-101	379	Phages	DNA	Viruses|unclassified|unclassified|Caudovirales|Siphoviridae|unclassified|Lactococcus phage 63301
FD1|contig_17925	MK448237.1	68.166	289	86	4	407	692	5197	5482	1.53e-15	95.1	Phages	DNA	Viruses|unclassified|unclassified|Caudovirales|Siphoviridae|unclassified|Klebsiella phage ST974-OXA48phi18.2
FD1|contig_1794	KM209277.1	77.778	126	28	0	316	441	918	1043	3.42e-19	102	Phages	DNA	Viruses|unclassified|unclassified|Caudovirales|Ackermannviridae|Limestonevirus|Dickeya phage phiDP23.1
FD1|contig_17947	KT070867.1	73.438	192	51	0	574	765	57335	57526	4.21e-23	117	Phages	DNA	Viruses|unclassified|unclassified|Caudovirales|Siphoviridae|unclassified|Bacillus phage PBC2
FD1|contig_17948	MH744418.1	70.978	317	69	11	10030	10342	4757	5054	7.5e-26	129	Phages	DNA	Viruses|unclassified|unclassified|Caudovirales|Siphoviridae|unclassified|Streptomyces phage JustBecause
FD1|contig_17953	MK422450.1	66.667	1095	351	12	5957	7044	45873	46960	3.54e-73	288	Phages	DNA	Viruses|unclassified|unclassified|Caudovirales|Siphoviridae|unclassified|Klebsiella phage ST13-OXA48phi12.4
FD1|contig_17962	AF065743.1	72.566	113	31	0	501	613	2	114	2.57e-07	65.3	Other_virus	DNA	Viruses|unclassified|unclassified|Herpesvirales|Herpesviridae|Cytomegalovirus|Cercopithecine betaherpesvirus 5
FD1|contig_17975	MH341451.1	72.222	198	53	2	148	344	19559	19755	6.08e-19	103	Phages	DNA	Viruses|unclassified|unclassified|Caudovirales|Siphoviridae|unclassified|Listeria phage PSU-VKH-LP019
FD1|contig_18008	MK032706.1	87.295	488	62	0	93	580	1327	840	1.94e-169	601	Other_virus	DNA	Viruses|unclassified|unclassified|unclassified|Genomoviridae|unclassified|Genomoviridae sp.
FD1|contig_18018	MK500338.1	72.993	137	33	4	1108	1242	22109	21975	1.67e-07	67.1	Other_virus	DNA	Viruses|unclassified|unclassified|unclassified|Marseilleviridae|unclassified|Marseillevirus LCMAC103
FD1|contig_1803	MK733609.1	73.262	187	44	2	3	186	96448	96631	3.02e-21	109	Other_virus	DNA	Viruses|unclassified|unclassified|Herpesvirales|Herpesviridae|Rhadinovirus|Human gammaherpesvirus 8
FD1|contig_18080	MK075005.1	75.895	726	170	3	412	1133	8195	8919	1.67e-141	512	Phages	DNA	Viruses|unclassified|unclassified|Caudovirales|Siphoviridae|unclassified|Staphylococcus phage phiSP119-2
FD1|contig_18084	MN175603.1	79.923	518	93	4	2215	2731	41407	41914	3.41e-125	458	Phages	DNA	Viruses|unclassified|unclassified|Caudovirales|Siphoviridae|unclassified|Microbacterium phage Tyrumbra
FD1|contig_1811	KR093630.1	68.524	359	105	5	82491	82845	491	845	2.32e-23	123	Phages	DNA	Viruses|unclassified|unclassified|Caudovirales|Siphoviridae|unclassified|Moraxella phage Mcat6
FD1|contig_1814	KX599352.1	87.16	514	66	0	216	729	5443	4930	5.08e-178	630	Other_virus	RNA	Viruses|unclassified|unclassified|unclassified|Astroviridae|Mamastrovirus|Canine astrovirus
FD1|contig_18140	JN116825.1	83.594	128	18	2	175	299	26240	26367	8.41e-28	131	Phages	DNA	Viruses|unclassified|unclassified|Caudovirales|Siphoviridae|unclassified|Rhodococcus phage REQ1
FD1|contig_1816	AP012537.1	99.699	332	1	0	259	590	52489	52820	2.93e-167	595	Phages	DNA	Viruses|unclassified|unclassified|Caudovirales|Siphoviridae|unclassified|Stx2-converting phage Stx2a_WGPS2
FD1|contig_18171	AF447491.1	68.696	1265	357	23	74	1322	33392	34633	5.95e-117	428	Phages	DNA	Viruses|unclassified|unclassified|Caudovirales|Siphoviridae|Stanholtvirus|Burkholderia virus phiE125
FD1|contig_18172	MK448818.1	67.12	368	109	5	389	750	28266	27905	1.49e-20	107	Phages	DNA	Viruses|unclassified|unclassified|Caudovirales|Siphoviridae|unclassified|Streptococcus phage Javan597
FD1|contig_18173	KR093631.1	72	225	63	0	661	885	109	333	8.81e-25	123	Phages	DNA	Viruses|unclassified|unclassified|Caudovirales|Siphoviridae|unclassified|Moraxella phage Mcat7
FD1|contig_18190	MK490927.1	69.369	1505	447	9	5264	6763	13347	11852	1.78e-170	609	Phages	DNA	Viruses|unclassified|unclassified|Caudovirales|Siphoviridae|unclassified|Phage Altai3
FD1|contig_1820	KM209313.1	99.219	128	1	0	206	333	255	128	1.88e-56	227	Phages	DNA	Viruses|unclassified|unclassified|Caudovirales|Ackermannviridae|Limestonevirus|Dickeya phage phiDP23.1
FD1|contig_18210	MK496724.1	73.585	106	25	1	384	489	1395	1293	9.75e-08	64.4	Phages	DNA	Viruses|unclassified|unclassified|unclassified|Microviridae|unclassified|Capybara microvirus Cap1_SP_141
FD1|contig_18214	MG969427.1	68.75	496	146	3	144	630	17515	18010	1.47e-45	191	Phages	DNA	Viruses|unclassified|unclassified|Caudovirales|Siphoviridae|unclassified|Anoxybacillus phage A403
FD1|contig_18217	DQ115833.1	67.884	794	233	11	52516	53293	152	939	6.51e-62	253	Phages	DNA	Viruses|unclassified|unclassified|Caudovirales|Myoviridae|unclassified|Cyanobacteria phage AS-1
FD1|contig_18250	MH552536.1	69.492	236	52	11	19	246	1562	1785	4.61e-09	70.7	Other_virus	DNA	Viruses|unclassified|unclassified|unclassified|unclassified|unclassified|CRESS virus sp.
FD1|contig_1826	KT724718.1	72.078	154	41	2	72	224	13345	13193	1.08e-11	77.9	Phages	DNA	Viruses|unclassified|unclassified|Caudovirales|Siphoviridae|unclassified|Brucella phage BiPBO1
FD1|contig_18293	KR093645.1	71.711	152	36	5	275	422	21088	20940	3.46e-07	65.3	Phages	DNA	Viruses|unclassified|unclassified|Caudovirales|Siphoviridae|unclassified|Moraxella phage Mcat21
FD1|contig_18295	DQ115855.1	75.728	103	23	1	841	941	120	18	3.51e-09	71.6	Phages	DNA	Viruses|unclassified|unclassified|Caudovirales|Myoviridae|unclassified|Cyanobacteria phage AS-1
FD1|contig_18296	MH643778.1	67.159	271	77	7	3204	3465	40515	40782	6.99e-08	68	Phages	DNA	Viruses|unclassified|unclassified|Caudovirales|Siphoviridae|Casadabanvirus|Pseudomonas phage YMC12/01/R24
FD1|contig_18311	KM209251.1	71.182	347	94	5	3263	3606	347	4	1.4e-34	159	Phages	DNA	Viruses|unclassified|unclassified|Caudovirales|Ackermannviridae|Limestonevirus|Dickeya phage phiDP10.3
FD1|contig_18339	KX641266.1	72.483	149	37	4	32253	32397	24180	24328	2.5e-07	70.7	Phages	DNA	Viruses|unclassified|unclassified|Caudovirales|Siphoviridae|Liefievirus|Mycobacterium phage Terror
FD1|contig_18345	JN116825.1	86.207	116	15	1	311	425	26252	26367	3.39e-28	134	Phages	DNA	Viruses|unclassified|unclassified|Caudovirales|Siphoviridae|unclassified|Rhodococcus phage REQ1
FD1|contig_18349	NC_041887.1	70.186	161	44	3	794	952	27283	27125	2.67e-07	65.3	Phages	DNA	Viruses|unclassified|unclassified|Caudovirales|Siphoviridae|Weaselvirus|Rhodococcus virus Weasel
FD1|contig_18350	MK765590.1	69.763	549	132	13	12	552	1222	1744	1.36e-52	214	Phages	DNA	Viruses|unclassified|unclassified|unclassified|Microviridae|unclassified|Tortoise microvirus 40
FD1|contig_18366	KU199710.1	71.633	490	132	4	8	492	16873	17360	2.07e-62	246	Phages	DNA	Viruses|unclassified|unclassified|Caudovirales|Siphoviridae|unclassified|Pseudomonas phage JBD44
FD1|contig_1837	MN096358.1	71.429	301	78	5	628	921	11021	11320	3.4e-30	141	Phages	DNA	Viruses|unclassified|unclassified|Caudovirales|Siphoviridae|unclassified|Microbacterium phage LeeroyJenkins
FD1|contig_18388	MK977699.1	72.694	271	64	3	18542	18810	29509	29771	8.18e-32	151	Phages	DNA	Viruses|unclassified|unclassified|Caudovirales|Siphoviridae|unclassified|Gordonia Phage Lollipop1437
FD1|contig_18406	JN116824.1	70.016	3035	826	30	1142	4112	15917	18931	0	1312	Phages	DNA	Viruses|unclassified|unclassified|Caudovirales|Siphoviridae|unclassified|Rhodococcus phage REQ3
FD1|contig_1841	KM209318.1	91.089	101	6	2	332	431	464	366	1.82e-29	136	Phages	DNA	Viruses|unclassified|unclassified|Caudovirales|Ackermannviridae|Limestonevirus|Dickeya phage phiDP23.1
FD1|contig_18423	NC_042140.1	75.918	245	59	0	659	903	140891	140647	4.27e-41	177	Phages	DNA	Viruses|unclassified|unclassified|Caudovirales|Herelleviridae|Caeruleovirus|Bacillus virus BM15
FD1|contig_18437	MH643778.1	71.318	129	37	0	7	135	40340	40212	6.49e-08	67.1	Phages	DNA	Viruses|unclassified|unclassified|Caudovirales|Siphoviridae|Casadabanvirus|Pseudomonas phage YMC12/01/R24
FD1|contig_18438	MN187550.1	98.566	1325	17	2	60	1383	18563	17240	0	2297	Phages	DNA	Viruses|unclassified|unclassified|Caudovirales|Podoviridae|Uetakevirus|Escherichia phage phiv142-3
FD1|contig_1844	KM209318.1	85.897	156	20	2	37	191	1408	1562	1.33e-41	176	Phages	DNA	Viruses|unclassified|unclassified|Caudovirales|Ackermannviridae|Limestonevirus|Dickeya phage phiDP23.1
FD1|contig_18449	MH910036.1	70.149	134	37	1	60	193	33819	33689	1.04e-06	60.8	Phages	DNA	Viruses|unclassified|unclassified|Caudovirales|Siphoviridae|unclassified|Arthrobacter phage Hestia
FD1|contig_18473	MG711464.1	68.937	367	107	3	24709	25069	15715	15350	2.5e-29	141	Phages	DNA	Viruses|unclassified|unclassified|Caudovirales|Siphoviridae|unclassified|Faecalibacterium phage FP_Lugh
FD1|contig_18477	MK448723.1	73.109	119	32	0	40	158	18266	18384	6.82e-10	71.6	Phages	DNA	Viruses|unclassified|unclassified|Caudovirales|Siphoviridae|unclassified|Streptococcus phage Javan271
FD1|contig_18479	AY526909.1	73.759	141	37	0	676	816	1234	1094	1.99e-14	88.7	Phages	DNA	Viruses|unclassified|unclassified|Caudovirales|Podoviridae|Rauchvirus|Bordetella virus BPP1
FD1|contig_18488	KU984980.1	71.193	243	70	0	813	1055	9598	9356	4.9e-24	123	Phages	DNA	Viruses|unclassified|unclassified|Caudovirales|Siphoviridae|Pulverervirus|Propionibacterium phage PFR2
FD1|contig_18496	MN062712.1	81.188	101	19	0	251	351	18291	18391	1.37e-17	97.8	Phages	DNA	Viruses|unclassified|unclassified|Caudovirales|Siphoviridae|Fromanvirus|Mycobacterium phage Pocahontas
FD1|contig_18509	MN062720.1	69.519	187	51	3	172	355	18718	18901	3.88e-10	73.4	Phages	DNA	Viruses|unclassified|unclassified|Caudovirales|Siphoviridae|unclassified|Microbacterium phage FuzzBuster
FD1|contig_18533	MN703414.1	75.862	696	153	5	3545	4231	83996	83307	1.11e-134	489	Phages	DNA	Viruses|unclassified|unclassified|Caudovirales|Siphoviridae|unclassified|Microbacterium phage Dewdrop
FD1|contig_18535	MN096362.1	67.619	315	100	2	202	515	31659	31346	1.15e-18	102	Phages	DNA	Viruses|unclassified|unclassified|Caudovirales|Myoviridae|unclassified|Arthrobacter phage Vibaki
FD1|contig_18552	GU580941.1	75.926	108	26	0	1	108	50644	50751	3.97e-12	78.8	Phages	DNA	Viruses|unclassified|unclassified|Caudovirales|Siphoviridae|Pepyhexavirus|Rhodococcus virus Pepy6
FD1|contig_1857	KM209288.1	91.713	181	15	0	1194	1374	236	56	9.08e-66	260	Phages	DNA	Viruses|unclassified|unclassified|Caudovirales|Ackermannviridae|Limestonevirus|Dickeya phage phiDP23.1
FD1|contig_18579	DQ115823.1	67.955	802	222	19	22	804	615	1400	4.46e-58	234	Phages	DNA	Viruses|unclassified|unclassified|Caudovirales|Myoviridae|unclassified|Cyanobacteria phage AS-1
FD1|contig_1860	KM209318.1	90	140	8	2	1	134	658	797	9.11e-45	187	Phages	DNA	Viruses|unclassified|unclassified|Caudovirales|Ackermannviridae|Limestonevirus|Dickeya phage phiDP23.1
FD1|contig_1861	MK977714.1	72.765	481	112	7	22	497	42804	42338	2.16e-66	263	Phages	DNA	Viruses|unclassified|unclassified|Caudovirales|Siphoviridae|unclassified|Corynebacterium phage Bran
FD1|contig_18645	MK672802.1	69.54	174	49	2	297	468	24487	24658	3.15e-09	70.7	Phages	DNA	Viruses|unclassified|unclassified|Caudovirales|Myoviridae|unclassified|Vibrio phage Va_90-11-286_p16
FD1|contig_1865	KY417925.1	67.413	1117	349	11	192451	193561	41725	40618	1.25e-87	338	Phages	DNA	Viruses|unclassified|unclassified|Caudovirales|Podoviridae|unclassified|Ochrobactrum phage POI1126
FD1|contig_18656	DQ840344.2	68.142	226	61	4	1278	1496	1449	1228	4.17e-10	76.1	Phages	DNA	Viruses|unclassified|unclassified|Caudovirales|Myoviridae|Svunavirus|Bacillus virus 1
FD1|contig_18668	MN096362.1	66.862	341	107	4	1627	1964	31298	31635	1.5e-15	94.2	Phages	DNA	Viruses|unclassified|unclassified|Caudovirales|Myoviridae|unclassified|Arthrobacter phage Vibaki
FD1|contig_18670	KR093631.1	70.904	354	101	2	4	356	2719	2367	1.33e-38	168	Phages	DNA	Viruses|unclassified|unclassified|Caudovirales|Siphoviridae|unclassified|Moraxella phage Mcat7
FD1|contig_18689	MK977709.1	73.054	167	45	0	374	540	35274	35440	5.5e-18	99.6	Phages	DNA	Viruses|unclassified|unclassified|Caudovirales|Siphoviridae|Cheoctovirus|Mycobacterium phage ThetaBob
FD1|contig_18691	LN889756.1	71.818	110	31	0	270	379	32218	32109	4.52e-06	59.9	Phages	DNA	Viruses|unclassified|unclassified|Caudovirales|Podoviridae|Teseptimavirus|Pseudomonas phage shl2
FD1|contig_18705	NC_040648.1	69.71	241	53	5	18	239	350	111	7.46e-19	102	Other_virus	DNA	Viruses|unclassified|unclassified|unclassified|unclassified|unclassified|Bovine serum-associated circular virus
FD1|contig_18726	DQ840344.2	65.315	715	238	4	204	913	10528	11237	3.03e-37	163	Phages	DNA	Viruses|unclassified|unclassified|Caudovirales|Myoviridae|Svunavirus|Bacillus virus 1
FD1|contig_18736	D00735.1	74.545	110	17	3	133	232	1054	946	1.74e-09	69.8	Other_virus	DNA	Viruses|unclassified|unclassified|unclassified|Papillomaviridae|Alphapapillomavirus|Alphapapillomavirus 9
FD1|contig_18751	MK376959.1	71.818	110	31	0	102	211	60116	60007	4.88e-06	59.9	Phages	DNA	Viruses|unclassified|unclassified|Caudovirales|Siphoviridae|Smoothievirus|Gordonia phage Aphelion
FD1|contig_18770	DQ115859.1	76.642	137	28	3	65499	65634	643	510	3.35e-14	94.2	Phages	DNA	Viruses|unclassified|unclassified|Caudovirales|Myoviridae|unclassified|Cyanobacteria phage AS-1
FD1|contig_18782	KR093639.1	70	200	60	0	9432	9631	2931	2732	6.98e-14	91.5	Phages	DNA	Viruses|unclassified|unclassified|Caudovirales|Siphoviridae|unclassified|Moraxella phage Mcat15
FD1|contig_1881	KM209255.1	73.469	147	17	2	189	314	187	332	8.44e-19	101	Phages	DNA	Viruses|unclassified|unclassified|Caudovirales|Ackermannviridae|Limestonevirus|Dickeya phage phiDP10.3
FD1|contig_1882	KM209318.1	89.474	114	12	0	20	133	1148	1261	1.6e-34	152	Phages	DNA	Viruses|unclassified|unclassified|Caudovirales|Ackermannviridae|Limestonevirus|Dickeya phage phiDP23.1
FD1|contig_1883	KX179905.1	76.577	111	24	2	1037	1146	7074	6965	1.58e-10	77	Phages	DNA	Viruses|unclassified|unclassified|unclassified|Inoviridae|Habenivirus|Ralstonia phage Rs551
FD1|contig_1883	KR093640.1	88.679	106	12	0	119	224	3760	3655	3.91e-30	138	Phages	DNA	Viruses|unclassified|unclassified|Caudovirales|Siphoviridae|unclassified|Moraxella phage Mcat16
FD1|contig_18830	KR052482.1	68.398	231	62	3	2998	3218	108742	108971	9.26e-13	85.1	Phages	DNA	Viruses|unclassified|unclassified|Caudovirales|Myoviridae|Emdodecavirus|Sinorhizobium virus N3
FD1|contig_18843	KX268652.1	93.256	519	24	6	246	754	23733	24250	0	762	Phages	DNA	Viruses|unclassified|unclassified|Caudovirales|Siphoviridae|Vieuvirus|Acinetobacter phage vB_AbaS_TRS1
FD1|contig_18854	MF150911.1	67.562	447	128	7	56	501	39947	39517	1.97e-29	137	Phages	DNA	Viruses|unclassified|unclassified|Caudovirales|Podoviridae|unclassified|Ralstonia phage DU_RP_II
FD1|contig_18905	MK075005.1	66.338	609	185	15	136	734	17745	18343	7.84e-26	125	Phages	DNA	Viruses|unclassified|unclassified|Caudovirales|Siphoviridae|unclassified|Staphylococcus phage phiSP119-2
FD1|contig_18909	DQ115859.1	73.95	119	22	3	8143	8258	536	648	4.58e-08	70.7	Phages	DNA	Viruses|unclassified|unclassified|Caudovirales|Myoviridae|unclassified|Cyanobacteria phage AS-1
FD1|contig_18910	MH669006.1	67.222	180	59	0	232	411	9657	9836	4.54e-06	59.9	Phages	DNA	Viruses|unclassified|unclassified|Caudovirales|Siphoviridae|Scapunavirus|Streptomyces phage LibertyBell
FD1|contig_18928	DQ115823.1	72.609	230	61	2	1587	1815	896	668	6.96e-25	124	Phages	DNA	Viruses|unclassified|unclassified|Caudovirales|Myoviridae|unclassified|Cyanobacteria phage AS-1
FD1|contig_18946	MH884648.1	68.887	1051	311	11	9034	10076	11969	10927	5.1e-103	387	Phages	DNA	Viruses|unclassified|unclassified|Caudovirales|Siphoviridae|unclassified|Caulobacter phage Kronos
FD1|contig_18976	AM265638.1	76.699	103	24	0	172	274	23340	23238	7.13e-12	78.8	Phages	DNA	Viruses|unclassified|unclassified|Caudovirales|Podoviridae|Phikmvvirus|Pseudomonas phage LKD16
FD1|contig_18981	KT588073.1	99.206	252	2	0	1	252	62391	62642	6.53e-123	446	Phages	DNA	Viruses|unclassified|unclassified|Caudovirales|Siphoviridae|Vieuvirus|Acinetobacter phage Ab105-3phi
FD1|contig_18984	JX997158.1	73.432	271	70	2	4827	5096	264547	264816	9.2e-35	158	Other_virus	DNA	Viruses|unclassified|unclassified|unclassified|Phycodnaviridae|Chlorovirus|Acanthocystis turfacea Chlorella virus Canal-1
FD1|contig_18987	KP790011.1	74.457	184	47	0	36301	36484	23594	23411	2.74e-22	121	Phages	DNA	Viruses|unclassified|unclassified|Caudovirales|Siphoviridae|Gesputvirus|Gordonia virus Gsput1
FD1|contig_18988	GU557055.1	68.828	401	123	2	118	517	14186	14585	2.56e-34	153	Phages	DNA	Viruses|unclassified|unclassified|Caudovirales|Podoviridae|unclassified|Puniceispirillum phage HMO-2011
FD1|contig_1900	JX006077.1	72.861	409	109	2	1241	1648	78426	78019	1.05e-56	231	Phages	DNA	Viruses|unclassified|unclassified|Caudovirales|Siphoviridae|unclassified|Saccharomonospora phage PIS 136
FD1|contig_19006	MN703414.1	67.905	296	89	3	471	763	19102	18810	1.04e-17	98.7	Phages	DNA	Viruses|unclassified|unclassified|Caudovirales|Siphoviridae|unclassified|Microbacterium phage Dewdrop
FD1|contig_1902	KM209318.1	94.783	115	6	0	13	127	748	634	3.43e-43	181	Phages	DNA	Viruses|unclassified|unclassified|Caudovirales|Ackermannviridae|Limestonevirus|Dickeya phage phiDP23.1
FD1|contig_1905	KY940711.1	76.151	239	51	3	176	411	30728	30493	1.07e-38	167	Phages	DNA	Viruses|unclassified|unclassified|Caudovirales|Myoviridae|unclassified|Bradyrhizobium phage BDU-MI-1
FD1|contig_19066	MK376956.1	74.576	118	24	4	4553	4670	48352	48241	3.03e-07	66.2	Phages	DNA	Viruses|unclassified|unclassified|Caudovirales|Siphoviridae|Smoothievirus|Gordonia phage WilliamBoone
FD1|contig_19072	MK490927.1	65.799	576	185	5	187	756	21901	22470	1.24e-29	140	Phages	DNA	Viruses|unclassified|unclassified|Caudovirales|Siphoviridae|unclassified|Phage Altai3
FD1|contig_19093	MK524510.1	68.651	252	65	6	24	268	52915	53159	8.06e-14	85.1	Phages	DNA	Viruses|unclassified|unclassified|Caudovirales|Siphoviridae|unclassified|Microbacterium phage Fireman
FD1|contig_19096	MK291445.1	69.154	201	52	5	2805	3003	50028	49836	9.21e-08	70.7	Phages	DNA	Viruses|unclassified|unclassified|Caudovirales|Myoviridae|unclassified|Paracoccus phage vB_PyeM_Pyei1
FD1|contig_19102	EU822883.1	73.636	110	27	1	129	236	15620	15729	4.47e-08	66.2	Phages	DNA	Viruses|unclassified|unclassified|Caudovirales|Myoviridae|unclassified|Burkholderia phage KS10
FD1|contig_19111	KM199771.1	66.197	497	138	15	3285	3766	11634	12115	6.06e-17	99.6	Phages	DNA	Viruses|unclassified|unclassified|Caudovirales|Podoviridae|unclassified|Mesorhizobium phage vB_MloP_Lo5R7ANS
FD1|contig_19117	JX997174.1	75	104	22	3	963	1064	281142	281243	2.65e-06	61.7	Other_virus	DNA	Viruses|unclassified|unclassified|unclassified|Phycodnaviridae|Chlorovirus|Acanthocystis turfacea Chlorella virus MN0810.1
FD1|contig_19155	KR053195.1	70.608	296	74	5	38	325	5088	4798	6.16e-28	132	Phages	DNA	Viruses|unclassified|unclassified|Caudovirales|Siphoviridae|unclassified|Gordonia phage GMA1
FD1|contig_19164	U27645.2	68.478	184	58	0	13613	13796	4454	4271	2.31e-08	71.6	Other_virus	DNA	Viruses|unclassified|unclassified|Herpesvirales|Herpesviridae|Cytomegalovirus|Cercopithecine betaherpesvirus 5
FD1|contig_19167	MK016501.1	65.32	594	180	9	890	1479	6446	5875	1.13e-25	126	Phages	DNA	Viruses|unclassified|unclassified|Caudovirales|Siphoviridae|Gaiavirus|Mycobacterium phage Nebkiss
FD1|contig_19177	MK448896.1	66.767	331	85	8	114	431	9744	10062	7.62e-15	88.7	Phages	DNA	Viruses|unclassified|unclassified|Caudovirales|Siphoviridae|unclassified|Streptococcus phage Javan278
FD1|contig_19194	DQ115851.1	80.165	121	18	3	955	1072	154	271	1.05e-18	103	Phages	DNA	Viruses|unclassified|unclassified|Caudovirales|Myoviridae|unclassified|Cyanobacteria phage AS-1
FD1|contig_19201	MK075001.1	73.554	121	30	1	1412	1530	1817	1697	2.49e-09	72.5	Phages	DNA	Viruses|unclassified|unclassified|Caudovirales|Siphoviridae|Biseptimavirus|Staphylococcus phage phiSP15-1
FD1|contig_19203	MN812837.1	71.852	135	32	2	5108	5239	443454	443585	4.74e-08	69.8	Other_virus	DNA	Viruses|unclassified|unclassified|unclassified|unclassified|unclassified|Mollivirus kamchatka
FD1|contig_19238	AY954958.1	68.201	239	76	0	752	990	30622	30860	6.85e-15	89.7	Phages	DNA	Viruses|unclassified|unclassified|Caudovirales|Siphoviridae|Phietavirus|Staphylococcus virus 37
FD1|contig_1928	JX100810.1	68.581	296	87	6	819	1111	110917	111209	4.96e-16	94.2	Phages	DNA	Viruses|unclassified|unclassified|Caudovirales|Siphoviridae|unclassified|Caulobacter phage CcrColossus
FD1|contig_19299	DQ115859.1	74.483	145	35	2	2141	2284	489	632	8.41e-14	88.7	Phages	DNA	Viruses|unclassified|unclassified|Caudovirales|Myoviridae|unclassified|Cyanobacteria phage AS-1
FD1|contig_19306	KM199770.1	77.165	127	21	2	1334	1459	19265	19384	1.3e-16	97.8	Phages	DNA	Viruses|unclassified|unclassified|Caudovirales|Ackermannviridae|unclassified|Rhizobium phage vB_RleM_P10VF
FD1|contig_1931	KM209313.1	78.505	107	18	4	236	340	228	125	1.21e-11	77	Phages	DNA	Viruses|unclassified|unclassified|Caudovirales|Ackermannviridae|Limestonevirus|Dickeya phage phiDP23.1
FD1|contig_19356	MK448997.1	76.975	443	102	0	1	443	13673	14115	8.84e-91	340	Phages	DNA	Viruses|unclassified|unclassified|Caudovirales|Siphoviridae|unclassified|Streptococcus phage Javan630
FD1|contig_19402	KX507343.1	69.444	2772	744	49	4598	7305	41486	38754	0	1053	Phages	DNA	Viruses|unclassified|unclassified|Caudovirales|Siphoviridae|Likavirus|Streptomyces phage Lorelei
FD1|contig_19406	MH910036.1	72.31	1394	377	5	364	1754	2289	902	0	760	Phages	DNA	Viruses|unclassified|unclassified|Caudovirales|Siphoviridae|unclassified|Arthrobacter phage Hestia
FD1|contig_1941	MK672805.1	70.879	182	53	0	3	184	48862	48681	4.83e-15	90.6	Phages	DNA	Viruses|unclassified|unclassified|Caudovirales|Myoviridae|unclassified|Vibrio phage Va_PF430-3_p42
FD1|contig_19418	KY940711.1	71.676	346	92	2	432	774	31613	31271	5.49e-42	179	Phages	DNA	Viruses|unclassified|unclassified|Caudovirales|Myoviridae|unclassified|Bradyrhizobium phage BDU-MI-1
FD1|contig_19428	MK643151.1	67.188	256	80	3	105	358	2289	2036	2.2e-10	74.3	Other_virus	DNA	Viruses|unclassified|unclassified|unclassified|Parvoviridae|unclassified|Haematobia irritans densovirus
FD1|contig_1943	NC_040341.1	72.989	174	39	2	62	231	4810	4641	2.18e-18	101	Phages	DNA	Viruses|unclassified|unclassified|unclassified|Microviridae|unclassified|Lepus americanus faeces associated microvirus SHP1 6472
FD1|contig_19468	KX532239.1	66.144	319	108	0	69	387	79565	79247	1.89e-15	89.7	Phages	DNA	Viruses|unclassified|unclassified|Caudovirales|Herelleviridae|Silviavirus|Staphylococcus phage StAP1
FD1|contig_19478	MK892800.1	72.993	137	34	1	887	1020	14096	14232	2.04e-11	79.7	Other_virus	DNA	Viruses|unclassified|unclassified|unclassified|unclassified|unclassified|Prokaryotic dsDNA virus sp.
FD1|contig_19481	KX227759.1	66.374	455	131	14	22	465	9219	9662	8.15e-15	88.7	Phages	DNA	Viruses|unclassified|unclassified|Caudovirales|Siphoviridae|Cecivirus|Bacillus phage PfIS075
FD1|contig_19486	KY653125.1	67.453	212	52	4	297	507	8159	7964	3.68e-09	69.8	Phages	DNA	Viruses|unclassified|unclassified|Caudovirales|Siphoviridae|Biseptimavirus|Staphylococcus phage IME1346_01
FD1|contig_19488	MG596800.2	67.358	386	102	10	1630	2000	457	81	1.66e-19	105	Phages	DNA	Viruses|unclassified|unclassified|Caudovirales|Siphoviridae|unclassified|Pseudomonas phage PMBT14
FD1|contig_1949	LR597641.1	99.387	163	1	0	25	187	22773	22935	8.51e-76	290	Phages	DNA	Viruses|unclassified|unclassified|Caudovirales|Siphoviridae|unclassified|Escherichia phage mEp460
FD1|contig_19494	MF172979.1	67.521	234	74	2	2197	2429	5808	5576	2.15e-09	73.4	Phages	DNA	Viruses|unclassified|unclassified|Caudovirales|Siphoviridae|unclassified|Erysipelothrix phage phi1605
FD1|contig_1951	MK075003.1	69.318	440	135	0	3977	4416	517	956	4.87e-43	186	Phages	DNA	Viruses|unclassified|unclassified|Caudovirales|Siphoviridae|unclassified|Staphylococcus phage phiSP44-1
FD1|contig_19545	MK416018.1	71.813	855	223	10	320	1165	33230	34075	4.91e-115	427	Phages	DNA	Viruses|unclassified|unclassified|Caudovirales|Myoviridae|Peduovirus|Klebsiella phage ST147-VIM1phi7.1
FD1|contig_19547	KR093643.1	65.946	555	153	16	169	702	7390	7929	5.44e-21	110	Phages	DNA	Viruses|unclassified|unclassified|Caudovirales|Siphoviridae|unclassified|Moraxella phage Mcat19
FD1|contig_19549	KR093630.1	66.998	503	154	8	10	506	11637	11141	9.5e-29	134	Phages	DNA	Viruses|unclassified|unclassified|Caudovirales|Siphoviridae|unclassified|Moraxella phage Mcat6
FD1|contig_19551	MK524505.1	71.179	229	58	6	46	270	28514	28738	1.38e-17	96.9	Phages	DNA	Viruses|unclassified|unclassified|Caudovirales|Siphoviridae|Nyceiraevirus|Gordonia phage Dogfish
FD1|contig_19558	AP018486.1	78.218	101	19	3	327	426	9551	9649	1.38e-09	73.4	Phages	DNA	Viruses|unclassified|unclassified|Caudovirales|Siphoviridae|Fromanvirus|Mycobacterium phage PP
FD1|contig_19559	MH001448.1	78.33	1449	286	10	3277	4707	23788	22350	0	1178	Phages	DNA	Viruses|unclassified|unclassified|Caudovirales|Siphoviridae|Cheoctovirus|Mycobacterium phage UncleRicky
FD1|contig_19567	KM359505.1	71.763	641	169	6	197	831	183587	184221	1.32e-85	324	Phages	DNA	Viruses|unclassified|unclassified|Caudovirales|Myoviridae|unclassified|Prochlorococcus phage P-TIM68
FD1|contig_19580	MN812211.1	68.627	153	48	0	57	209	10672	10824	1.45e-06	60.8	Phages	DNA	Viruses|unclassified|unclassified|Caudovirales|Siphoviridae|Unahavirus|Flavobacterium phage vB_FspS_laban6-1
FD1|contig_19600	MH643778.1	73.2	1153	280	15	3757	4896	40250	41386	0	645	Phages	DNA	Viruses|unclassified|unclassified|Caudovirales|Siphoviridae|Casadabanvirus|Pseudomonas phage YMC12/01/R24
FD1|contig_19604	MK448706.1	70.717	321	92	2	74	393	17546	17227	2.33e-33	149	Phages	DNA	Viruses|unclassified|unclassified|Caudovirales|Siphoviridae|unclassified|Streptococcus phage Javan221
FD1|contig_19631	GU233956.1	74.803	127	26	5	35	158	37239	37116	8.35e-09	68.9	Phages	DNA	Viruses|unclassified|unclassified|Caudovirales|Siphoviridae|unclassified|Bacillus phage 11143
FD1|contig_19647	MH910036.1	68.814	295	82	4	333	622	26513	26224	5.96e-21	109	Phages	DNA	Viruses|unclassified|unclassified|Caudovirales|Siphoviridae|unclassified|Arthrobacter phage Hestia
FD1|contig_19655	MK016500.1	68.734	387	113	7	16317	16699	3747	3365	1.15e-25	129	Phages	DNA	Viruses|unclassified|unclassified|Caudovirales|Podoviridae|unclassified|Arthrobacter phage Mendel
FD1|contig_19663	DQ115869.1	69.378	209	62	2	658	865	372	165	4.61e-11	82.4	Phages	DNA	Viruses|unclassified|unclassified|Caudovirales|Myoviridae|unclassified|Cyanobacteria phage AS-1
FD1|contig_19665	MK422450.1	64.569	2066	654	43	220	2246	45873	47899	4.79e-77	303	Phages	DNA	Viruses|unclassified|unclassified|Caudovirales|Siphoviridae|unclassified|Klebsiella phage ST13-OXA48phi12.4
FD1|contig_19677	MK448896.1	67.485	326	90	4	1152	1465	2281	2602	8.94e-20	107	Phages	DNA	Viruses|unclassified|unclassified|Caudovirales|Siphoviridae|unclassified|Streptococcus phage Javan278
FD1|contig_19687	NC_041930.1	67.684	393	119	4	419	804	30956	30565	8.23e-26	126	Phages	DNA	Viruses|unclassified|unclassified|Caudovirales|Myoviridae|Marthavirus|Arthrobacter virus Brent
FD1|contig_1969	KT372714.1	71.605	162	46	0	1039	1200	28231	28070	1e-13	86	Phages	DNA	Viruses|unclassified|unclassified|Caudovirales|Siphoviridae|unclassified|Bacillus phage vB_BtS_BMBtp16
FD1|contig_19692	MH616711.1	70.894	1443	369	21	3479	4889	8	1431	0	661	Phages	DNA	Viruses|unclassified|unclassified|unclassified|Inoviridae|unclassified|Inoviridae sp.
FD1|contig_19693	KC960489.1	72	200	50	4	178	372	46126	46324	1.1e-15	96.9	Phages	DNA	Viruses|unclassified|unclassified|Caudovirales|Siphoviridae|unclassified|Mycobacterium phage Adler
FD1|contig_19695	JN700520.2	70.27	222	63	2	100	318	26816	27037	1.97e-17	97.8	Phages	DNA	Viruses|unclassified|unclassified|Caudovirales|Siphoviridae|Phietavirus|Staphylococcus phage StB12
FD1|contig_19715	KX156762.1	67.55	302	88	4	587	883	28533	28237	2.32e-16	95.1	Phages	DNA	Viruses|unclassified|unclassified|Caudovirales|Siphoviridae|unclassified|Staphylococcus phage vB_SauS_IMEP5
FD1|contig_19724	MK765590.1	67.715	477	134	13	4489	4955	5524	5058	4.53e-25	126	Phages	DNA	Viruses|unclassified|unclassified|unclassified|Microviridae|unclassified|Tortoise microvirus 40
FD1|contig_19726	MG969427.1	69.935	153	46	0	544	696	8247	8095	8.96e-09	69.8	Phages	DNA	Viruses|unclassified|unclassified|Caudovirales|Siphoviridae|unclassified|Anoxybacillus phage A403
FD1|contig_1974	AF065660.2	70	930	271	6	298383	299308	2647	1722	8.62e-106	400	Other_virus	DNA	Viruses|unclassified|unclassified|Herpesvirales|Herpesviridae|Cytomegalovirus|Cercopithecine betaherpesvirus 5
FD1|contig_19751	MK448681.1	72.072	222	60	2	42	262	40577	40797	6.78e-23	114	Phages	DNA	Viruses|unclassified|unclassified|Caudovirales|Siphoviridae|unclassified|Streptococcus phage Javan141
FD1|contig_19761	AB111967.1	84.135	208	33	0	196	403	4390	4597	1.94e-56	227	Other_virus	RNA	Viruses|unclassified|unclassified|unclassified|Flaviviridae|Pestivirus|Pestivirus A
FD1|contig_19780	MG745875.1	78.226	248	54	0	523	770	84424	84671	7.47e-50	205	Other_virus	DNA	Viruses|unclassified|unclassified|unclassified|Mimiviridae|unclassified|Namao virus
FD1|contig_19826	MN234216.1	74.766	107	27	0	4004	4110	94309	94415	6.54e-09	72.5	Phages	DNA	Viruses|unclassified|unclassified|Caudovirales|Siphoviridae|unclassified|Streptomyces phage Gilgamesh
FD1|contig_19827	DQ115859.1	74.419	129	29	2	390	516	497	623	1.58e-11	79.7	Phages	DNA	Viruses|unclassified|unclassified|Caudovirales|Myoviridae|unclassified|Cyanobacteria phage AS-1
FD1|contig_1983	MK416010.1	74.306	144	35	2	45	187	44944	45086	2.45e-14	86.9	Phages	DNA	Viruses|unclassified|unclassified|Caudovirales|Podoviridae|unclassified|Klebsiella phage ST11-OXA245phi3.2
FD1|contig_19833	MH992207.1	71.795	117	33	0	156	272	1748	1864	3.37e-07	63.5	Phages	DNA	Viruses|unclassified|unclassified|unclassified|Microviridae|unclassified|Apis mellifera associated microvirus 25
FD1|contig_19838	MH115576.1	95.725	772	33	0	1	772	10762	9991	0	1244	Phages	DNA	Viruses|unclassified|unclassified|Caudovirales|Siphoviridae|Vieuvirus|Acinetobacter phage AM106
FD1|contig_19849	MK308676.1	74.545	110	24	2	607	715	207881	207775	1.26e-08	68	Phages	DNA	Viruses|unclassified|unclassified|Caudovirales|Myoviridae|unclassified|Vibrio phage vB_VmeM-Yong MS31
FD1|contig_1985	DQ115850.1	73.183	1018	252	8	97134	98145	1003	1	2.31e-163	589	Phages	DNA	Viruses|unclassified|unclassified|Caudovirales|Myoviridae|unclassified|Cyanobacteria phage AS-1
FD1|contig_19875	MN234178.1	75	112	28	0	106	217	4842	4953	1.37e-11	77	Phages	DNA	Viruses|unclassified|unclassified|Caudovirales|Siphoviridae|unclassified|Arthrobacter phage TripleJ
FD1|contig_19904	AF191073.1	79.439	107	21	1	180	285	1945	1839	5.71e-16	91.5	Other_virus	DNA	Viruses|unclassified|unclassified|Herpesvirales|Herpesviridae|Cytomegalovirus|Cercopithecine betaherpesvirus 5
FD1|contig_19911	DQ115859.1	66.968	442	124	11	2268	2698	315	745	6.45e-20	110	Phages	DNA	Viruses|unclassified|unclassified|Caudovirales|Myoviridae|unclassified|Cyanobacteria phage AS-1
FD1|contig_1992	KJ746502.1	71.371	248	58	8	82	324	28724	28485	7.41e-20	104	Phages	DNA	Viruses|unclassified|unclassified|Caudovirales|Myoviridae|unclassified|Rhizobium phage vB_RleM_PPF1
FD1|contig_19921	KT898134.1	75.221	113	28	0	308	420	37446	37334	3.79e-12	78.8	Phages	DNA	Viruses|unclassified|unclassified|Caudovirales|Podoviridae|unclassified|Aeromonas phage phiARM81mr
FD1|contig_19926	EU304328.2	69.65	257	66	6	52	302	10992	10742	1.75e-17	96.9	Other_virus	DNA	Viruses|unclassified|unclassified|unclassified|Phycodnaviridae|Prasinovirus|Ostreococcus tauri virus OtV5
FD1|contig_19930	KU984980.1	82.699	289	47	1	43378	43663	9109	8821	3.64e-75	295	Phages	DNA	Viruses|unclassified|unclassified|Caudovirales|Siphoviridae|Pulverervirus|Propionibacterium phage PFR2
FD1|contig_1994	KM209313.1	82.11	218	39	0	24	241	532	749	4.99e-54	218	Phages	DNA	Viruses|unclassified|unclassified|Caudovirales|Ackermannviridae|Limestonevirus|Dickeya phage phiDP23.1
FD1|contig_19955	KP869108.1	99.187	615	5	0	1	615	28182	28796	0	1087	Phages	DNA	Viruses|unclassified|unclassified|Caudovirales|Podoviridae|Uetakevirus|Escherichia coli O157 typing phage 10
FD1|contig_1997	U27894.2	70	180	52	2	101	279	6372	6550	1.18e-11	77	Other_virus	DNA	Viruses|unclassified|unclassified|Herpesvirales|Herpesviridae|Cytomegalovirus|Cercopithecine betaherpesvirus 5
FD1|contig_19971	MH153807.1	78.44	218	43	2	324	539	15246	15461	4.39e-41	177	Phages	DNA	Viruses|unclassified|unclassified|Caudovirales|Siphoviridae|Weaselvirus|Rhodococcus phage Peregrin
FD1|contig_19978	KY555147.1	70.504	139	39	2	23	160	146139	146276	5.65e-06	59.9	Phages	DNA	Viruses|unclassified|unclassified|Caudovirales|Siphoviridae|Phicbkvirus|Caulobacter phage Ccr34
FD1|contig_19982	MK892840.1	66.006	959	296	12	5792	6738	16439	15499	2.6e-57	233	Other_virus	DNA	Viruses|unclassified|unclassified|unclassified|unclassified|unclassified|Prokaryotic dsDNA virus sp.
FD1|contig_19990	AJ421990.1	72.504	571	151	4	1	568	92	659	2.97e-81	310	Other_virus	DNA	Viruses|unclassified|unclassified|unclassified|unclassified|unclassified|Agaricus bisporus virus X
FD1|contig_2	KM209318.1	84.167	120	15	3	177	294	1017	1134	3.5e-25	122	Phages	DNA	Viruses|unclassified|unclassified|Caudovirales|Ackermannviridae|Limestonevirus|Dickeya phage phiDP23.1
FD1|contig_20006	DQ115853.1	73.985	665	159	8	6254	6911	1036	379	4.69e-106	397	Phages	DNA	Viruses|unclassified|unclassified|Caudovirales|Myoviridae|unclassified|Cyanobacteria phage AS-1
FD1|contig_20012	AY616446.1	72.739	1592	410	16	15084	16666	20766	19190	0	865	Phages	DNA	Viruses|unclassified|unclassified|Caudovirales|Siphoviridae|unclassified|Bacillus phage BCJA1c
FD1|contig_20013	EU822883.1	72.727	110	28	1	129	236	15620	15729	1.22e-06	61.7	Phages	DNA	Viruses|unclassified|unclassified|Caudovirales|Myoviridae|unclassified|Burkholderia phage KS10
FD1|contig_20014	MF001304.1	69.193	409	118	5	109	513	37245	37649	7.32e-35	155	Other_virus	DNA	Viruses|unclassified|unclassified|unclassified|Poxviridae|Centapoxvirus|Murmansk poxvirus
FD1|contig_20026	DQ115821.1	66.187	278	90	4	279	554	1066	791	1.13e-07	64.4	Phages	DNA	Viruses|unclassified|unclassified|Caudovirales|Myoviridae|unclassified|Cyanobacteria phage AS-1
FD1|contig_20034	KU204984.2	70.238	168	50	0	5557	5724	30659	30492	6.01e-11	78.8	Phages	DNA	Viruses|unclassified|unclassified|Caudovirales|Siphoviridae|Pamexvirus|Pseudomonas phage AAT-1
FD1|contig_20035	MK892685.1	72.543	346	86	6	2	342	29007	28666	5e-42	178	Other_virus	DNA	Viruses|unclassified|unclassified|unclassified|unclassified|unclassified|Prokaryotic dsDNA virus sp.
FD1|contig_20036	MN586022.1	73.418	158	39	1	7120	7277	40557	40711	2.24e-15	95.1	Phages	DNA	Viruses|unclassified|unclassified|Caudovirales|Myoviridae|Bendigovirus|Gordonia phage Chidiebere
FD1|contig_20043	MK524516.1	73.78	164	40	1	102262	102422	98253	98416	4.44e-16	101	Phages	DNA	Viruses|unclassified|unclassified|Caudovirales|Siphoviridae|Omegavirus|Mycobacterium phage Bobby
FD1|contig_20048	KY653127.1	66.843	567	173	4	55	615	21544	22101	1.16e-39	171	Phages	DNA	Viruses|unclassified|unclassified|Caudovirales|Siphoviridae|unclassified|Corynebacterium phage IME1320_01
FD1|contig_20051	JN700521.1	72.951	122	33	0	86	207	28126	28247	5.63e-10	72.5	Phages	DNA	Viruses|unclassified|unclassified|Caudovirales|Siphoviridae|unclassified|Staphylococcus phage StB20
FD1|contig_20054	KT264763.1	81.168	839	133	6	324	1151	2831	2007	0	797	Phages	DNA	Viruses|unclassified|unclassified|unclassified|Microviridae|unclassified|Gokushovirus WZ-2015a
FD1|contig_20057	MK422451.1	69.903	206	62	0	3151	3356	67129	66924	3.65e-15	93.3	Phages	DNA	Viruses|unclassified|unclassified|Caudovirales|Siphoviridae|Nickievirus|Klebsiella phage ST13-OXA48phi12.3
FD1|contig_20063	MK249289.1	94.045	403	24	0	1	403	1018	616	4.89e-175	619	Other_virus	DNA	Viruses|unclassified|unclassified|unclassified|Genomoviridae|unclassified|Finch associated genomovirus 7
FD1|contig_20066	NC_028671.2	65.574	244	84	0	248	491	8839	9082	4.97e-07	62.6	Phages	DNA	Viruses|unclassified|unclassified|Caudovirales|Siphoviridae|unclassified|Enterococcus phage vB_EfaS_IME197
FD1|contig_20069	MN234161.1	71.023	176	39	2	240	403	40080	40255	3.77e-15	90.6	Phages	DNA	Viruses|unclassified|unclassified|Caudovirales|Siphoviridae|unclassified|Gordonia phage Toast
FD1|contig_20074	MF490239.1	72.941	170	38	6	194	359	10654	10819	1.17e-12	80.6	Phages	DNA	Viruses|unclassified|unclassified|Caudovirales|Siphoviridae|Yuavirus|Pseudomonas phage vB_PaeS_S218
FD1|contig_20084	DQ115833.1	79.033	1407	277	8	3378	4769	97	1500	0	1188	Phages	DNA	Viruses|unclassified|unclassified|Caudovirales|Myoviridae|unclassified|Cyanobacteria phage AS-1
FD1|contig_20092	NC_021858.1	73.171	123	31	2	235	356	344182	344303	3.03e-08	67.1	Other_virus	DNA	Viruses|unclassified|unclassified|unclassified|unclassified|Pandoravirus|Pandoravirus dulcis
FD1|contig_2013	NC_041847.1	76.106	113	19	3	1589	1700	43073	42968	1.56e-10	77	Phages	DNA	Viruses|unclassified|unclassified|Caudovirales|Siphoviridae|Cheoctovirus|Mycobacterium virus Mutaforma13
FD1|contig_20149	EU874396.1	68.496	492	127	13	1	476	24056	24535	2.05e-35	156	Phages	DNA	Viruses|unclassified|unclassified|Caudovirales|Siphoviridae|Cecivirus|Bacillus virus IEBH
FD1|contig_20152	MK892844.1	66.982	2114	667	12	12645	14746	35124	33030	6.2e-179	640	Other_virus	DNA	Viruses|unclassified|unclassified|unclassified|unclassified|unclassified|Prokaryotic dsDNA virus sp.
FD1|contig_20158	MH617271.1	74.783	115	27	2	189	302	1206	1319	8.96e-09	70.7	Other_virus	DNA	Viruses|unclassified|unclassified|unclassified|unclassified|unclassified|CRESS virus sp.
FD1|contig_20167	DQ115842.1	84.737	190	29	0	61499	61688	1129	1318	4.12e-50	213	Phages	DNA	Viruses|unclassified|unclassified|Caudovirales|Myoviridae|unclassified|Cyanobacteria phage AS-1
FD1|contig_20187	MK765653.1	70	380	114	0	4583	4962	1493	1114	2.78e-39	172	Phages	DNA	Viruses|unclassified|unclassified|unclassified|Microviridae|unclassified|Tortoise microvirus 100
FD1|contig_20199	NC_040329.1	90.672	2755	257	0	653	3407	1	2755	0	3810	Phages	DNA	Viruses|unclassified|unclassified|unclassified|Microviridae|unclassified|Lynx canadensis associated microvirus CLP 9413
FD1|contig_20209	DQ115839.1	68.639	169	53	0	12063	12231	892	724	9.44e-07	67.1	Phages	DNA	Viruses|unclassified|unclassified|Caudovirales|Myoviridae|unclassified|Cyanobacteria phage AS-1
FD1|contig_20219	MH000604.1	70.221	272	71	5	96	362	26099	26365	2.12e-22	113	Phages	DNA	Viruses|unclassified|unclassified|Caudovirales|Siphoviridae|Moineauvirus|Streptococcus phage D1811
FD1|contig_20234	KY684084.1	68.927	177	55	0	210	386	175804	175628	5.07e-10	72.5	Other_virus	DNA	Viruses|unclassified|unclassified|unclassified|Mimiviridae|Catovirus|Catovirus CTV1
FD1|contig_20239	NC_038858.1	97.561	451	8	1	122	569	3159	2709	0	763	Other_virus	RNA	Viruses|unclassified|unclassified|Ortervirales|Retroviridae|Gammaretrovirus|Finkel-Biskis-Jinkins murine sarcoma virus
FD1|contig_20243	MN586022.1	72.785	158	40	1	7127	7284	40557	40711	8.51e-14	90.6	Phages	DNA	Viruses|unclassified|unclassified|Caudovirales|Myoviridae|Bendigovirus|Gordonia phage Chidiebere
FD1|contig_20249	EU826466.1	65.577	520	148	15	377	879	11848	12353	2.07e-15	92.4	Phages	DNA	Viruses|unclassified|unclassified|Caudovirales|Myoviridae|unclassified|Mycobacterium phage Myrna
FD1|contig_20257	NC_042116.1	69.492	177	47	3	667	843	107036	106867	7.56e-09	69.8	Phages	DNA	Viruses|unclassified|unclassified|Caudovirales|Myoviridae|Eneladusvirus|Yersinia virus Yen9-04
FD1|contig_2027	MK416013.1	70.707	297	85	2	10752	11047	9958	10253	5.66e-28	137	Phages	DNA	Viruses|unclassified|unclassified|Caudovirales|Siphoviridae|unclassified|Klebsiella phage ST16-OXA48phi5.1
FD1|contig_20272	NC_041879.1	71.818	110	31	0	40	149	10659	10768	3.88e-06	59.9	Phages	DNA	Viruses|unclassified|unclassified|Caudovirales|Siphoviridae|Magadivirus|Bacillus virus Mgbh1
FD1|contig_203	AP018495.1	73.295	176	47	0	193	368	30360	30185	2.69e-20	106	Other_virus	DNA	Viruses|unclassified|unclassified|unclassified|unclassified|unclassified|Acanthamoeba castellanii medusavirus
FD1|contig_20316	KR093627.1	69.73	185	53	3	246	429	4029	4211	8.83e-10	71.6	Phages	DNA	Viruses|unclassified|unclassified|Caudovirales|Siphoviridae|unclassified|Moraxella phage Mcat3
FD1|contig_20335	DQ840344.2	67.797	767	224	10	196	949	12534	11778	5.27e-62	246	Phages	DNA	Viruses|unclassified|unclassified|Caudovirales|Myoviridae|Svunavirus|Bacillus virus 1
FD1|contig_20339	MG925349.1	78.974	195	39	2	17298	17491	31028	31221	6.67e-35	160	Phages	DNA	Viruses|unclassified|unclassified|Caudovirales|Siphoviridae|Bernalvirus|Mycobacterium phage Mendokysei
FD1|contig_20341	MN032815.1	68.924	576	159	9	82659	83224	252	817	2.11e-49	210	Other_virus	RNA	Viruses|unclassified|unclassified|unclassified|Partitiviridae|unclassified|Partitiviridae sp.
FD1|contig_20347	KU998245.1	68.715	358	92	8	60	407	42475	42128	9.96e-26	123	Phages	DNA	Viruses|unclassified|unclassified|Caudovirales|Siphoviridae|Smoothievirus|Gordonia virus OneUp
FD1|contig_2035	KT968832.1	75.214	117	29	0	52	168	37598	37714	8.53e-12	81.5	Phages	DNA	Viruses|unclassified|unclassified|Caudovirales|Siphoviridae|Casadabanvirus|Pseudomonas virus PA1KOR
FD1|contig_20350	MH230879.1	70.711	478	138	2	407	883	29057	29533	2.04e-55	224	Phages	DNA	Viruses|unclassified|unclassified|Caudovirales|Siphoviridae|unclassified|Mycobacterium phage Xavia
FD1|contig_20355	HQ268735.1	67.241	290	95	0	640	929	33185	32896	1.28e-15	96	Phages	DNA	Viruses|unclassified|unclassified|Caudovirales|Siphoviridae|unclassified|Streptococcus phage Dp-1
FD1|contig_2036	AF191073.1	74.4	125	31	1	1	125	864	987	3.04e-12	78.8	Other_virus	DNA	Viruses|unclassified|unclassified|Herpesvirales|Herpesviridae|Cytomegalovirus|Cercopithecine betaherpesvirus 5
FD1|contig_20362	MG571900.1	83.916	143	20	3	32	172	1781	1922	1.41e-31	144	Other_virus	DNA	Viruses|unclassified|unclassified|unclassified|unclassified|unclassified|unidentified circular ssDNA virus
FD1|contig_20369	MF497827.1	72.662	139	38	0	953	1091	594	732	5.65e-12	80.6	Other_virus	DNA	Viruses|unclassified|unclassified|unclassified|Circoviridae|Circovirus|Bamboo rat circovirus
FD1|contig_20401	MH341453.1	70.861	151	44	0	98	248	35338	35488	9.07e-11	75.2	Phages	DNA	Viruses|unclassified|unclassified|Caudovirales|Myoviridae|unclassified|Listeria phage PSU-VKH-LP041
FD1|contig_20405	HG424323.1	65.772	298	98	3	1325	1620	1945	2240	4.18e-08	68.9	Phages	DNA	Viruses|unclassified|unclassified|Caudovirales|Siphoviridae|Brussowvirus|Streptococcus phage 20617
FD1|contig_20412	AY616446.1	65.343	3249	1003	50	24714	27912	25799	28974	0	669	Phages	DNA	Viruses|unclassified|unclassified|Caudovirales|Siphoviridae|unclassified|Bacillus phage BCJA1c
FD1|contig_20423	MF490237.1	71.479	284	77	4	19	300	5403	5684	1.16e-27	133	Phages	DNA	Viruses|unclassified|unclassified|Caudovirales|Podoviridae|Hollowayvirus|Pseudomonas phage vB_PaeP_E220
FD1|contig_20426	KJ743987.1	75	120	21	3	905	1018	35264	35380	5.94e-11	77	Phages	DNA	Viruses|unclassified|unclassified|Caudovirales|Siphoviridae|unclassified|Sinorhizobium phage phiLM21
FD1|contig_20427	MN703414.1	74.151	383	82	8	30	399	30847	31225	6.72e-56	224	Phages	DNA	Viruses|unclassified|unclassified|Caudovirales|Siphoviridae|unclassified|Microbacterium phage Dewdrop
FD1|contig_2043	LC513943.1	71.622	222	58	3	586	803	38323	38543	7.94e-20	108	Phages	DNA	Viruses|unclassified|unclassified|Caudovirales|Siphoviridae|Efquatrovirus|Enterococcus phage vB_EfaS-DELF1
FD1|contig_20433	AB711120.1	72.65	117	30	2	679	794	33322	33207	2.84e-06	60.8	Phages	DNA	Viruses|unclassified|unclassified|Caudovirales|Siphoviridae|Saundersvirus|Bacillus phage PM1
FD1|contig_20467	MK012486.1	68.981	1080	305	12	2595	3666	2602	3659	7.63e-111	411	Phages	DNA	Viruses|unclassified|unclassified|unclassified|Microviridae|unclassified|Microviridae sp.
FD1|contig_20474	MH617474.1	69.676	587	139	17	1	563	427	998	5.78e-53	215	Other_virus	DNA	Viruses|unclassified|unclassified|unclassified|unclassified|unclassified|CRESS virus sp.
FD1|contig_20481	KM209313.1	90.345	145	14	0	121	265	806	662	1.44e-48	199	Phages	DNA	Viruses|unclassified|unclassified|Caudovirales|Ackermannviridae|Limestonevirus|Dickeya phage phiDP23.1
FD1|contig_20490	AY616446.1	71.859	199	50	6	2	197	23326	23521	5.33e-13	86	Phages	DNA	Viruses|unclassified|unclassified|Caudovirales|Siphoviridae|unclassified|Bacillus phage BCJA1c
FD1|contig_20493	MK672805.1	64.219	1185	389	22	12293	13458	47706	48874	1.79e-34	159	Phages	DNA	Viruses|unclassified|unclassified|Caudovirales|Myoviridae|unclassified|Vibrio phage Va_PF430-3_p42
FD1|contig_2050	DQ115846.1	68.947	190	59	0	1608	1797	1121	932	7.52e-11	77.9	Phages	DNA	Viruses|unclassified|unclassified|Caudovirales|Myoviridae|unclassified|Cyanobacteria phage AS-1
FD1|contig_20504	NC_023744.1	68.103	348	102	4	154	494	55843	56188	6.65e-24	118	Phages	DNA	Viruses|unclassified|unclassified|Caudovirales|Siphoviridae|unclassified|Mycobacterium phage DS6A
FD1|contig_20513	MK765590.1	70.301	266	68	9	4170	4428	5004	5265	2.69e-15	94.2	Phages	DNA	Viruses|unclassified|unclassified|unclassified|Microviridae|unclassified|Tortoise microvirus 40
FD1|contig_20515	MK016500.1	65.273	550	171	11	2	538	5704	6246	2.08e-18	100	Phages	DNA	Viruses|unclassified|unclassified|Caudovirales|Podoviridae|unclassified|Arthrobacter phage Mendel
FD1|contig_2054	MK560763.1	68.856	533	157	6	1777	2305	34400	33873	5.09e-46	195	Phages	DNA	Viruses|unclassified|unclassified|Caudovirales|Siphoviridae|unclassified|Virgibacillus phage Mimir87
FD1|contig_20579	MG710528.1	74.772	2414	602	3	485	2896	33515	31107	0	1601	Phages	DNA	Viruses|unclassified|unclassified|Caudovirales|Podoviridae|Oslovirus|Escherichia phage GER2
FD1|contig_20581	MK291445.1	71.384	636	164	9	205	832	49438	50063	7.69e-79	303	Phages	DNA	Viruses|unclassified|unclassified|Caudovirales|Myoviridae|unclassified|Paracoccus phage vB_PyeM_Pyei1
FD1|contig_20585	DQ115859.1	70.053	187	47	3	1856	2039	533	713	9.42e-12	80.6	Phages	DNA	Viruses|unclassified|unclassified|Caudovirales|Myoviridae|unclassified|Cyanobacteria phage AS-1
FD1|contig_20613	MH616676.1	74.254	536	118	12	135	660	4673	4148	2.13e-80	309	Other_virus	DNA	Viruses|unclassified|unclassified|unclassified|unclassified|unclassified|CRESS virus sp.
FD1|contig_20621	MK032724.1	70.608	296	75	8	843	1132	1299	1010	8.5e-23	117	Other_virus	DNA	Viruses|unclassified|unclassified|unclassified|Genomoviridae|unclassified|Genomoviridae sp.
FD1|contig_20622	DQ115859.1	68.05	241	59	9	18252	18486	761	533	6.25e-06	64.4	Phages	DNA	Viruses|unclassified|unclassified|Caudovirales|Myoviridae|unclassified|Cyanobacteria phage AS-1
FD1|contig_20625	MG727697.1	69.945	732	195	11	2784	3504	25830	25113	1.99e-78	302	Phages	DNA	Viruses|unclassified|unclassified|Caudovirales|Siphoviridae|Vegasvirus|Paenibacillus phage Dragolir
FD1|contig_20640	MK672805.1	64.339	1203	394	23	11905	13088	47706	48892	4.1e-36	164	Phages	DNA	Viruses|unclassified|unclassified|Caudovirales|Myoviridae|unclassified|Vibrio phage Va_PF430-3_p42
FD1|contig_20642	MN812211.1	75.926	108	26	0	875	982	12581	12474	1.04e-11	78.8	Phages	DNA	Viruses|unclassified|unclassified|Caudovirales|Siphoviridae|Unahavirus|Flavobacterium phage vB_FspS_laban6-1
FD1|contig_20646	MN585966.1	73.585	106	19	3	2012	2111	33636	33738	7.15e-06	60.8	Phages	DNA	Viruses|unclassified|unclassified|Caudovirales|Siphoviridae|unclassified|Gordonia phage Faith5x5
FD1|contig_20658	MK490927.1	70.327	428	127	0	10	437	13407	13834	1.66e-48	200	Phages	DNA	Viruses|unclassified|unclassified|Caudovirales|Siphoviridae|unclassified|Phage Altai3
FD1|contig_20659	NC_040648.1	69.945	183	44	4	260	441	413	241	9.83e-11	75.2	Other_virus	DNA	Viruses|unclassified|unclassified|unclassified|unclassified|unclassified|Bovine serum-associated circular virus
FD1|contig_20676	MK967380.1	64.931	288	101	0	9	296	39159	39446	5.49e-07	65.3	Phages	DNA	Viruses|unclassified|unclassified|Caudovirales|Siphoviridae|unclassified|Rhodococcus phage Sleepyhead
FD1|contig_20677	KM573765.1	74.908	813	192	8	1	807	951	145	8.1e-145	522	Other_virus	DNA	Viruses|unclassified|unclassified|unclassified|Circoviridae|unclassified|Dromedary stool-associated circular ssDNA virus
FD1|contig_20688	MH782427.1	84.935	385	37	11	341	712	954	1330	2.11e-109	403	Other_virus	DNA	Viruses|unclassified|unclassified|unclassified|Circoviridae|unclassified|Circoviridae sp.
FD1|contig_20693	MK448882.1	73	200	48	2	107	303	19557	19361	5.81e-23	114	Phages	DNA	Viruses|unclassified|unclassified|Caudovirales|Siphoviridae|unclassified|Streptococcus phage Javan242
FD1|contig_20700	AY954958.1	69.585	1519	431	15	20525	22030	1666	166	1.01e-172	618	Phages	DNA	Viruses|unclassified|unclassified|Caudovirales|Siphoviridae|Phietavirus|Staphylococcus virus 37
FD1|contig_20705	NC_041953.1	69.419	327	100	0	90	416	45191	44865	1.36e-30	140	Phages	DNA	Viruses|unclassified|unclassified|Caudovirales|Siphoviridae|Nipunavirus|Pseudomonas virus PaMx25
FD1|contig_20706	GU229986.1	65.706	347	111	4	91	433	6894	7236	5.11e-12	79.7	Phages	DNA	Viruses|unclassified|unclassified|Caudovirales|Siphoviridae|Cecivirus|Bacillus virus 250
FD1|contig_20713	KP133080.1	99.588	1458	6	0	1	1458	742	2199	0	2603	Other_virus	DNA	Viruses|unclassified|unclassified|unclassified|Genomoviridae|Gemykibivirus|Human associated gemykibivirus 2
FD1|contig_20721	MK858258.1	66.803	244	68	4	712	953	1337	1105	5.49e-09	69.8	Other_virus	DNA	Viruses|unclassified|unclassified|unclassified|unclassified|unclassified|Gopherus associated circular DNA virus 8
FD1|contig_20737	MH552519.1	67.442	344	112	0	1458	1801	602	259	2.39e-22	116	Phages	DNA	Viruses|unclassified|unclassified|unclassified|Inoviridae|unclassified|Inoviridae sp.
FD1|contig_2075	KM209255.1	79.447	253	52	0	35	287	852	1104	1.65e-55	223	Phages	DNA	Viruses|unclassified|unclassified|Caudovirales|Ackermannviridae|Limestonevirus|Dickeya phage phiDP10.3
FD1|contig_20755	MF497829.1	98.722	2113	25	2	7	2118	1	2112	0	3682	Other_virus	DNA	Viruses|unclassified|unclassified|unclassified|Circoviridae|Circovirus|Bamboo rat circovirus
FD1|contig_208	KM236247.1	68.996	229	65	2	59	284	28647	28872	2.77e-15	90.6	Phages	DNA	Viruses|unclassified|unclassified|Caudovirales|Podoviridae|Pagevirus|Bacillus virus Pascal
FD1|contig_208	MG883709.1	68.901	373	90	10	278	640	4349	3993	6.31e-27	129	Phages	DNA	Viruses|unclassified|unclassified|unclassified|Microviridae|unclassified|Microviridae sp.
FD1|contig_2080	AF065755.1	85.714	147	19	2	1	147	112	256	8.52e-38	164	Other_virus	DNA	Viruses|unclassified|unclassified|Herpesvirales|Herpesviridae|Cytomegalovirus|Cercopithecine betaherpesvirus 5
FD1|contig_20802	NC_040648.1	69.231	325	80	5	474	779	419	96	1.52e-27	132	Other_virus	DNA	Viruses|unclassified|unclassified|unclassified|unclassified|unclassified|Bovine serum-associated circular virus
FD1|contig_20812	NC_040648.1	69.565	276	64	5	12	268	111	385	1.17e-22	115	Other_virus	DNA	Viruses|unclassified|unclassified|unclassified|unclassified|unclassified|Bovine serum-associated circular virus
FD1|contig_20818	KM573776.1	73.504	234	57	3	908	1137	803	571	1.95e-28	134	Other_virus	DNA	Viruses|unclassified|unclassified|unclassified|Circoviridae|unclassified|Dromedary stool-associated circular ssDNA virus
FD1|contig_20824	NC_040648.1	67.647	272	78	5	202	468	241	507	2.22e-12	81.5	Other_virus	DNA	Viruses|unclassified|unclassified|unclassified|unclassified|unclassified|Bovine serum-associated circular virus
FD1|contig_20834	DQ115859.1	67.778	540	142	15	15201	15724	712	189	8.42e-32	151	Phages	DNA	Viruses|unclassified|unclassified|Caudovirales|Myoviridae|unclassified|Cyanobacteria phage AS-1
FD1|contig_20838	JQ680350.1	72.222	144	40	0	1470	1613	26087	25944	7.57e-12	80.6	Phages	DNA	Viruses|unclassified|unclassified|unclassified|unclassified|unclassified|Bacteriophage sp.
FD1|contig_20839	DQ115820.1	70.197	557	135	16	25609	26151	1518	979	2.19e-50	213	Phages	DNA	Viruses|unclassified|unclassified|Caudovirales|Myoviridae|unclassified|Cyanobacteria phage AS-1
FD1|contig_2085	KM209288.1	94.262	122	7	0	4	125	322	201	3.43e-45	189	Phages	DNA	Viruses|unclassified|unclassified|Caudovirales|Ackermannviridae|Limestonevirus|Dickeya phage phiDP23.1
FD1|contig_20877	MH445380.1	100	882	0	0	1269	2150	89707	88826	0	1591	Phages	DNA	Viruses|unclassified|unclassified|Caudovirales|Myoviridae|Punavirus|Escherichia virus P1
FD1|contig_20922	NC_040648.1	71.336	307	70	6	448	739	414	111	2.01e-32	147	Other_virus	DNA	Viruses|unclassified|unclassified|unclassified|unclassified|unclassified|Bovine serum-associated circular virus
FD1|contig_20927	JF974315.1	68.254	567	173	5	1262	1826	36827	36266	3.94e-46	196	Phages	DNA	Viruses|unclassified|unclassified|Caudovirales|Myoviridae|unclassified|Rhizobium phage RR1-B
FD1|contig_20931	DQ115842.1	73.656	186	35	3	2673	2851	1128	1306	5.46e-22	114	Phages	DNA	Viruses|unclassified|unclassified|Caudovirales|Myoviridae|unclassified|Cyanobacteria phage AS-1
FD1|contig_20933	MH618129.1	99.024	205	2	0	1	205	779	983	3.45e-97	361	Other_virus	DNA	Viruses|unclassified|unclassified|unclassified|unclassified|unclassified|Circular genetic element sp.
FD1|contig_20937	NC_040648.1	68.09	398	90	12	308	676	390	1	6.63e-26	125	Other_virus	DNA	Viruses|unclassified|unclassified|unclassified|unclassified|unclassified|Bovine serum-associated circular virus
FD1|contig_20939	MH510277.1	69.841	189	57	0	27	215	9748	9560	1.19e-13	85.1	Phages	DNA	Viruses|unclassified|unclassified|Caudovirales|Podoviridae|unclassified|Podoviridae sp. ctfa10
FD1|contig_20947	U38906.1	66.772	945	294	13	1998	2932	17533	18467	2.66e-62	249	Phages	DNA	Viruses|unclassified|unclassified|Caudovirales|Siphoviridae|unclassified|Lactococcus phage r1t
FD1|contig_2095	MN892485.1	67.202	436	126	7	15984	16418	1652	1233	1.31e-24	126	Phages	DNA	Viruses|unclassified|unclassified|Caudovirales|Siphoviridae|unclassified|Gordonia phage Kuwabara
FD1|contig_20956	AB366653.2	75.49	102	25	0	559	660	25118	25017	1.1e-09	72.5	Phages	DNA	Viruses|unclassified|unclassified|Caudovirales|Myoviridae|Mieseafarmvirus|Ralstonia virus RSL1
FD1|contig_2098	JX006077.1	72.623	1304	342	8	1015	2312	83289	81995	0	720	Phages	DNA	Viruses|unclassified|unclassified|Caudovirales|Siphoviridae|unclassified|Saccharomonospora phage PIS 136
FD1|contig_210	KM209255.1	85.263	190	26	2	34	221	852	1041	1.11e-51	210	Phages	DNA	Viruses|unclassified|unclassified|Caudovirales|Ackermannviridae|Limestonevirus|Dickeya phage phiDP10.3
FD1|contig_21010	NC_040648.1	66.151	517	128	17	27	506	1	507	4.98e-21	110	Other_virus	DNA	Viruses|unclassified|unclassified|unclassified|unclassified|unclassified|Bovine serum-associated circular virus
FD1|contig_2102	KM209255.1	91.228	171	15	0	42	212	1098	928	4.93e-61	242	Phages	DNA	Viruses|unclassified|unclassified|Caudovirales|Ackermannviridae|Limestonevirus|Dickeya phage phiDP10.3
FD1|contig_21020	MK377659.1	69.484	213	55	6	1034	1241	231	438	5.56e-10	74.3	Other_virus	DNA	Viruses|unclassified|unclassified|unclassified|Circoviridae|Circovirus|Circovirus sp.
FD1|contig_21021	MK416017.1	69.402	1438	415	15	63319	64744	37290	38714	2.08e-156	565	Phages	DNA	Viruses|unclassified|unclassified|Caudovirales|Siphoviridae|unclassified|Klebsiella phage ST101-KPC2phi6.3
FD1|contig_21023	NC_040648.1	66.129	310	85	3	305	598	414	109	1.34e-15	91.5	Other_virus	DNA	Viruses|unclassified|unclassified|unclassified|unclassified|unclassified|Bovine serum-associated circular virus
FD1|contig_2105	KM209255.1	81.343	134	25	0	192	325	935	1068	1.78e-27	130	Phages	DNA	Viruses|unclassified|unclassified|Caudovirales|Ackermannviridae|Limestonevirus|Dickeya phage phiDP10.3
FD1|contig_21053	HQ728266.1	74.059	239	52	3	100	333	17316	17083	8.08e-33	148	Phages	DNA	Viruses|unclassified|unclassified|Caudovirales|Podoviridae|unclassified|Erwinia phage vB_EamP-S6
FD1|contig_21060	MN862068.1	73.498	649	145	8	674	1298	53941	53296	2.18e-103	384	Phages	DNA	Viruses|unclassified|unclassified|Caudovirales|Siphoviridae|unclassified|Brevundimonas phage vB_BsubS-Delta
FD1|contig_2107	KX669658.1	78.443	167	36	0	7220	7386	26707	26541	2.8e-29	140	Phages	DNA	Viruses|unclassified|unclassified|Caudovirales|Myoviridae|unclassified|Ochrobactrum phage POA1180
FD1|contig_21094	MN062719.1	65.994	347	99	7	42	380	13104	12769	9.75e-13	80.6	Phages	DNA	Viruses|unclassified|unclassified|Caudovirales|Siphoviridae|unclassified|Microbacterium phage PiperSansNom
FD1|contig_21108	MK308676.1	72.258	155	39	4	631	783	207744	207896	3.38e-09	72.5	Phages	DNA	Viruses|unclassified|unclassified|Caudovirales|Myoviridae|unclassified|Vibrio phage vB_VmeM-Yong MS31
FD1|contig_21156	EU307293.1	80	130	26	0	3	132	4315	4444	1.28e-21	118	Phages	DNA	Viruses|unclassified|unclassified|Caudovirales|Myoviridae|unclassified|Burkholderia phage Bups phi1
FD1|contig_21166	KX227759.1	66.406	1277	393	18	645	1909	8842	10094	5.42e-84	321	Phages	DNA	Viruses|unclassified|unclassified|Caudovirales|Siphoviridae|Cecivirus|Bacillus phage PfIS075
FD1|contig_21171	KY684083.1	78.302	106	19	3	663	766	231702	231805	1.28e-11	78.8	Other_virus	DNA	Viruses|unclassified|unclassified|unclassified|Mimiviridae|Catovirus|Catovirus CTV1
FD1|contig_2118	JQ067087.2	67.179	390	122	6	4360	4746	5812	6198	5.24e-19	105	Phages	DNA	Viruses|unclassified|unclassified|Caudovirales|Siphoviridae|Abidjanvirus|Pseudomonas virus PaMx11
FD1|contig_21211	MK560763.1	75.301	166	39	2	189	354	41202	41365	8.98e-21	108	Phages	DNA	Viruses|unclassified|unclassified|Caudovirales|Siphoviridae|unclassified|Virgibacillus phage Mimir87
FD1|contig_2123	KM209318.1	80.556	216	33	7	608	818	1238	1027	1.04e-41	178	Phages	DNA	Viruses|unclassified|unclassified|Caudovirales|Ackermannviridae|Limestonevirus|Dickeya phage phiDP23.1
FD1|contig_2124	KM209313.1	86.239	109	12	2	107	215	734	629	1.02e-25	123	Phages	DNA	Viruses|unclassified|unclassified|Caudovirales|Ackermannviridae|Limestonevirus|Dickeya phage phiDP23.1
FD1|contig_21251	KY747489.1	67.2	375	105	10	4182	4548	6266	6630	3.55e-15	94.2	Other_virus	DNA	Viruses|unclassified|unclassified|unclassified|Phycodnaviridae|Prasinovirus|Dishui lake phycodnavirus 1
FD1|contig_21254	EF579802.1	69.207	328	90	6	157	477	27801	28124	1.71e-24	120	Phages	DNA	Viruses|unclassified|unclassified|Caudovirales|Siphoviridae|Minunavirus|Microbacterium virus Min1
FD1|contig_21263	MK765590.1	78.049	451	97	2	81	530	5591	5142	9.8e-97	361	Phages	DNA	Viruses|unclassified|unclassified|unclassified|Microviridae|unclassified|Tortoise microvirus 40
FD1|contig_21273	KU640380.1	74	150	39	0	496	645	33612	33463	7.8e-17	96	Phages	DNA	Viruses|unclassified|unclassified|Caudovirales|Herelleviridae|unclassified|Bacillus virus Shbh1
FD1|contig_21292	KC960489.1	63.894	565	176	13	143	687	9124	9680	3.78e-07	67.1	Phages	DNA	Viruses|unclassified|unclassified|Caudovirales|Siphoviridae|unclassified|Mycobacterium phage Adler
FD1|contig_213	MK291444.1	82.916	2558	433	4	10	2565	3052	5607	0	2629	Phages	DNA	Viruses|unclassified|unclassified|Caudovirales|Siphoviridae|unclassified|Paracoccus phage vB_PthS_Pthi1
FD1|contig_2130	JF412295.1	68.421	399	113	8	384	777	32353	31963	1.84e-26	128	Phages	DNA	Viruses|unclassified|unclassified|Caudovirales|Podoviridae|unclassified|EBPR podovirus 2
FD1|contig_21310	JQ067087.2	69.307	303	83	4	24	321	6117	5820	4.77e-24	119	Phages	DNA	Viruses|unclassified|unclassified|Caudovirales|Siphoviridae|Abidjanvirus|Pseudomonas virus PaMx11
FD1|contig_21318	MH588545.1	71.223	139	36	3	2453	2589	200445	200581	7.85e-06	61.7	Phages	DNA	Viruses|unclassified|unclassified|Caudovirales|Siphoviridae|unclassified|Caulobacter phage CcrPW
FD1|contig_21340	DQ115828.1	75.168	298	74	0	8347	8644	344	641	1.9e-48	205	Phages	DNA	Viruses|unclassified|unclassified|Caudovirales|Myoviridae|unclassified|Cyanobacteria phage AS-1
FD1|contig_21354	KP136319.1	71.127	142	38	2	109	250	2131510	2131372	1.67e-08	66.2	Other_virus	DNA	Viruses|unclassified|unclassified|unclassified|unclassified|Pandoravirus|Pandoravirus inopinatum
FD1|contig_21361	LT615366.1	75.221	113	26	2	2249	2360	70560	70671	4e-09	71.6	Phages	DNA	Viruses|unclassified|unclassified|Caudovirales|Siphoviridae|unclassified|Enterococcus phage VPE25
FD1|contig_21369	KT001913.1	68.812	901	246	17	621	1499	61495	62382	3.88e-82	314	Phages	DNA	Viruses|unclassified|unclassified|Caudovirales|Siphoviridae|unclassified|Caulobacter phage Sansa
FD1|contig_21373	DQ115846.1	72.368	152	42	0	2291	2442	588	739	8.03e-13	86	Phages	DNA	Viruses|unclassified|unclassified|Caudovirales|Myoviridae|unclassified|Cyanobacteria phage AS-1
FD1|contig_21375	MK291444.1	74.797	123	19	5	2832	2954	6283	6173	1e-08	71.6	Phages	DNA	Viruses|unclassified|unclassified|Caudovirales|Siphoviridae|unclassified|Paracoccus phage vB_PthS_Pthi1
FD1|contig_21393	DQ115823.1	74.312	109	26	2	23	130	775	668	2.4e-07	64.4	Phages	DNA	Viruses|unclassified|unclassified|Caudovirales|Myoviridae|unclassified|Cyanobacteria phage AS-1
FD1|contig_21395	KT001913.1	69.735	869	228	17	1	847	61700	62555	4.54e-89	337	Phages	DNA	Viruses|unclassified|unclassified|Caudovirales|Siphoviridae|unclassified|Caulobacter phage Sansa
FD1|contig_21396	MK416017.1	69.624	372	107	5	1229	1597	33263	32895	1.83e-31	145	Phages	DNA	Viruses|unclassified|unclassified|Caudovirales|Siphoviridae|unclassified|Klebsiella phage ST101-KPC2phi6.3
FD1|contig_21402	NC_041921.1	72.483	149	41	0	312	460	41639	41491	1.7e-13	85.1	Phages	DNA	Viruses|unclassified|unclassified|Caudovirales|Siphoviridae|Nanhaivirus|Dinoroseobacter virus D5C
FD1|contig_21406	MF668280.1	79.625	427	85	2	4350	4775	152196	151771	7.77e-99	371	Phages	DNA	Viruses|unclassified|unclassified|Caudovirales|Myoviridae|unclassified|Mycobacterium phage Phabba
FD1|contig_21417	AP014684.1	70.417	240	71	0	111	350	23570	23809	1.76e-22	113	Phages	DNA	Viruses|unclassified|unclassified|Caudovirales|Siphoviridae|unclassified|Pseudomonas phage PS-1
FD1|contig_21435	KT995479.1	69.935	153	46	0	7	159	43202	43354	1.83e-09	69.8	Phages	DNA	Viruses|unclassified|unclassified|Caudovirales|Myoviridae|unclassified|Bacillus phage BM5
FD1|contig_21454	KT001913.1	78.226	248	54	0	1377	1624	36281	36528	5.13e-49	205	Phages	DNA	Viruses|unclassified|unclassified|Caudovirales|Siphoviridae|unclassified|Caulobacter phage Sansa
FD1|contig_21467	MK016490.1	75.882	170	41	0	3	172	574	743	4.95e-25	123	Phages	DNA	Viruses|unclassified|unclassified|Caudovirales|Podoviridae|unclassified|Arthrobacter phage Anjali
FD1|contig_21486	MH910041.1	70.428	257	67	5	7358	7608	28173	28426	1.61e-19	107	Phages	DNA	Viruses|unclassified|unclassified|Caudovirales|Siphoviridae|unclassified|Arthrobacter phage Seahorse
FD1|contig_21488	KY747489.1	68.158	380	107	7	375	747	6259	6631	1.3e-24	122	Other_virus	DNA	Viruses|unclassified|unclassified|unclassified|Phycodnaviridae|Prasinovirus|Dishui lake phycodnavirus 1
FD1|contig_21489	JX997175.1	73.333	165	42	2	145	308	266077	266240	2.68e-16	93.3	Other_virus	DNA	Viruses|unclassified|unclassified|unclassified|Phycodnaviridae|Chlorovirus|Acanthocystis turfacea Chlorella virus MO0605SPH
FD1|contig_21507	MH445380.1	100	127	0	0	1	127	88951	88825	8.86e-58	230	Phages	DNA	Viruses|unclassified|unclassified|Caudovirales|Myoviridae|Punavirus|Escherichia virus P1
FD1|contig_21523	KT429161.1	68.24	233	72	2	213	444	14332	14101	2.77e-12	80.6	Phages	DNA	Viruses|unclassified|unclassified|Caudovirales|Siphoviridae|unclassified|Staphylococcus phage StB20-like
FD1|contig_21526	LK985322.1	72.642	318	81	4	83	397	357	43	2.53e-39	169	Phages	DNA	Viruses|unclassified|unclassified|Caudovirales|Myoviridae|Lubbockvirus|Clostridium phage phiCDHM19
FD1|contig_2153	KY417925.1	63.791	881	282	14	14485	15342	40612	41478	2.25e-23	122	Phages	DNA	Viruses|unclassified|unclassified|Caudovirales|Podoviridae|unclassified|Ochrobactrum phage POI1126
FD1|contig_21534	AF513033.1	69.429	736	203	11	97	818	16172	16899	1.03e-73	284	Phages	DNA	Viruses|unclassified|unclassified|Caudovirales|Podoviridae|Rosenblumvirus|Staphylococcus phage P68
FD1|contig_21546	EU861004.1	74.653	288	73	0	139	426	15624	15911	8.28e-46	191	Phages	DNA	Viruses|unclassified|unclassified|Caudovirales|Siphoviridae|Phietavirus|Staphylococcus virus IPLA88
FD1|contig_2155	KJ743987.1	72.727	209	55	2	349	556	18330	18123	4.18e-22	113	Phages	DNA	Viruses|unclassified|unclassified|Caudovirales|Siphoviridae|unclassified|Sinorhizobium phage phiLM21
FD1|contig_21553	MN310543.1	70.616	422	116	5	654	1071	10015	9598	3.39e-44	187	Phages	DNA	Viruses|unclassified|unclassified|Caudovirales|Siphoviridae|unclassified|Microbacterium phage ChickenKing
FD1|contig_2158	AF065710.2	81.897	232	42	0	3	234	2870	3101	1.18e-57	230	Other_virus	DNA	Viruses|unclassified|unclassified|Herpesvirales|Herpesviridae|Cytomegalovirus|Cercopithecine betaherpesvirus 5
FD1|contig_21590	NC_040648.1	96.691	272	9	0	352	623	507	236	8.47e-124	451	Other_virus	DNA	Viruses|unclassified|unclassified|unclassified|unclassified|unclassified|Bovine serum-associated circular virus
FD1|contig_21598	MH445380.1	71.756	131	37	0	114	244	80101	79971	1.82e-09	70.7	Phages	DNA	Viruses|unclassified|unclassified|Caudovirales|Myoviridae|Punavirus|Escherichia virus P1
FD1|contig_216	KM209277.1	76.879	173	40	0	8	180	1290	1118	1.96e-28	132	Phages	DNA	Viruses|unclassified|unclassified|Caudovirales|Ackermannviridae|Limestonevirus|Dickeya phage phiDP23.1
FD1|contig_2161	AF191073.1	80.597	134	25	1	426	558	1945	1812	4.71e-25	122	Other_virus	DNA	Viruses|unclassified|unclassified|Herpesvirales|Herpesviridae|Cytomegalovirus|Cercopithecine betaherpesvirus 5
FD1|contig_2162	FJ751930.1	96.694	242	7	1	51	291	154	395	3.04e-108	398	Other_virus	RNA	Viruses|unclassified|unclassified|unclassified|Pospiviroidae|Pospiviroid|Citrus exocortis viroid
FD1|contig_21625	MH834625.1	65.693	548	177	4	6650	7187	26663	27209	3.69e-27	133	Phages	DNA	Viruses|unclassified|unclassified|Caudovirales|Siphoviridae|unclassified|Arthrobacter phage Richie
FD1|contig_2164	KR093639.1	63.684	380	138	0	5341	5720	2531	2910	1.42e-06	64.4	Phages	DNA	Viruses|unclassified|unclassified|Caudovirales|Siphoviridae|unclassified|Moraxella phage Mcat15
FD1|contig_21652	DQ115828.1	74.497	298	76	0	8518	8815	344	641	1.04e-45	196	Phages	DNA	Viruses|unclassified|unclassified|Caudovirales|Myoviridae|unclassified|Cyanobacteria phage AS-1
FD1|contig_21669	MK416018.1	71.78	854	225	10	320	1165	33230	34075	7.88e-114	424	Phages	DNA	Viruses|unclassified|unclassified|Caudovirales|Myoviridae|Peduovirus|Klebsiella phage ST147-VIM1phi7.1
FD1|contig_21671	KT968832.1	80.374	107	21	0	164	270	37714	37608	1.09e-17	99.6	Phages	DNA	Viruses|unclassified|unclassified|Caudovirales|Siphoviridae|Casadabanvirus|Pseudomonas virus PA1KOR
FD1|contig_2171	KM209318.1	82.075	106	18	1	1	106	1271	1375	4.28e-19	103	Phages	DNA	Viruses|unclassified|unclassified|Caudovirales|Ackermannviridae|Limestonevirus|Dickeya phage phiDP23.1
FD1|contig_21712	MN703414.1	66.252	723	188	20	161	837	62428	61716	6.8e-38	165	Phages	DNA	Viruses|unclassified|unclassified|Caudovirales|Siphoviridae|unclassified|Microbacterium phage Dewdrop
FD1|contig_21739	MK016490.1	72.569	401	100	4	837	1232	3978	3583	5.21e-54	219	Phages	DNA	Viruses|unclassified|unclassified|Caudovirales|Podoviridae|unclassified|Arthrobacter phage Anjali
FD1|contig_21766	MH606185.1	68.542	391	109	4	3720	4100	121074	120688	5.94e-31	146	Phages	DNA	Viruses|unclassified|unclassified|Caudovirales|Herelleviridae|Nitunavirus|Bacillus phage BSP38
FD1|contig_21775	JN662425.1	74.576	118	24	2	1365	1479	51636	51522	7.28e-10	75.2	Phages	DNA	Viruses|unclassified|unclassified|Caudovirales|Podoviridae|Lessievirus|Burkholderia virus DC1
FD1|contig_2179	MN035291.1	73.333	120	32	0	1359	1478	888	1007	1.85e-09	73.4	Other_virus	RNA	Viruses|unclassified|unclassified|unclassified|Narnaviridae|Mitovirus|Mitovirus sp.
FD1|contig_218	JF412295.1	68.317	404	115	6	887	1288	32345	31953	6.01e-29	137	Phages	DNA	Viruses|unclassified|unclassified|Caudovirales|Podoviridae|unclassified|EBPR podovirus 2
FD1|contig_2183	HG424323.1	67.095	389	126	2	1	388	2908	2521	7.73e-24	118	Phages	DNA	Viruses|unclassified|unclassified|Caudovirales|Siphoviridae|Brussowvirus|Streptococcus phage 20617
FD1|contig_21830	KT968832.1	73.451	113	30	0	577	689	37714	37602	1.84e-08	69.8	Phages	DNA	Viruses|unclassified|unclassified|Caudovirales|Siphoviridae|Casadabanvirus|Pseudomonas virus PA1KOR
FD1|contig_21838	AF447491.1	68.825	1251	350	19	3758	4987	33402	34633	3.83e-122	449	Phages	DNA	Viruses|unclassified|unclassified|Caudovirales|Siphoviridae|Stanholtvirus|Burkholderia virus phiE125
FD1|contig_2184	MN693691.1	68.452	168	50	1	373	537	14124	13957	7.62e-07	63.5	Other_virus	DNA	Viruses|unclassified|unclassified|unclassified|unclassified|unclassified|Marine virus AFVG_250M1053
FD1|contig_21846	KR093641.1	69.89	362	103	2	736	1094	60080	59722	2.31e-35	159	Phages	DNA	Viruses|unclassified|unclassified|Caudovirales|Siphoviridae|unclassified|Moraxella phage Mcat17
FD1|contig_21847	AF065660.2	64.688	337	115	3	106	440	2310	2644	3e-07	62.6	Other_virus	DNA	Viruses|unclassified|unclassified|Herpesvirales|Herpesviridae|Cytomegalovirus|Cercopithecine betaherpesvirus 5
FD1|contig_2185	MH183162.1	73.389	357	77	9	165	512	31611	31264	2.98e-46	192	Phages	DNA	Viruses|unclassified|unclassified|Caudovirales|Siphoviridae|unclassified|Microbacterium phage Hendrix
FD1|contig_21857	MG711460.1	68.246	211	63	4	198	406	1403	1611	1.32e-07	65.3	Phages	DNA	Viruses|unclassified|unclassified|Caudovirales|Myoviridae|unclassified|Faecalibacterium phage FP_Mushu
FD1|contig_21859	MH744418.1	71.942	139	39	0	37042	37180	126281	126419	5.38e-09	76.1	Phages	DNA	Viruses|unclassified|unclassified|Caudovirales|Siphoviridae|unclassified|Streptomyces phage JustBecause
FD1|contig_2186	MG009575.1	72.043	279	64	6	1	272	55785	56056	4.21e-30	138	Phages	DNA	Viruses|unclassified|unclassified|Caudovirales|Siphoviridae|unclassified|Mycobacterium phage Kumao
FD1|contig_21862	KT001913.1	68.67	1165	332	16	54929	56072	61391	62543	6.28e-111	414	Phages	DNA	Viruses|unclassified|unclassified|Caudovirales|Siphoviridae|unclassified|Caulobacter phage Sansa
FD1|contig_2188	MK387337.1	70.175	171	51	0	976	1146	147757	147587	1.64e-11	79.7	Phages	DNA	Viruses|unclassified|unclassified|Caudovirales|Myoviridae|unclassified|Vibrio phage ValB1MD
FD1|contig_2188	AF065710.2	75.077	325	69	6	1	319	2976	3294	3.91e-50	205	Other_virus	DNA	Viruses|unclassified|unclassified|Herpesvirales|Herpesviridae|Cytomegalovirus|Cercopithecine betaherpesvirus 5
FD1|contig_21880	KM360178.1	65.567	758	238	12	563	1316	10733	11471	2.42e-35	158	Phages	DNA	Viruses|unclassified|unclassified|Caudovirales|Myoviridae|Jilinvirus|Escherichia virus ep3
FD1|contig_21883	HQ317384.2	68.966	290	78	8	151	437	3901	4181	1.87e-16	93.3	Phages	DNA	Viruses|unclassified|unclassified|Caudovirales|Podoviridae|unclassified|Sulfitobacter phage pCB2047-C
FD1|contig_21888	HG424323.1	67.188	256	82	2	504	758	1984	2238	5.08e-10	77	Phages	DNA	Viruses|unclassified|unclassified|Caudovirales|Siphoviridae|Brussowvirus|Streptococcus phage 20617
FD1|contig_21920	MN585990.1	70.134	298	77	7	275	566	3460	3751	4.69e-23	116	Phages	DNA	Viruses|unclassified|unclassified|Caudovirales|Siphoviridae|unclassified|Microbacterium phage Azizam
FD1|contig_21948	JQ011317.1	100	475	0	0	1	475	1775	2249	0	857	Phages	DNA	Viruses|unclassified|unclassified|Caudovirales|Podoviridae|Uetakevirus|Escherichia phage TL-2011b
FD1|contig_21957	FJ982340.1	69.919	246	58	4	6196	6433	9011	8774	2.29e-19	107	Phages	DNA	Viruses|unclassified|unclassified|Caudovirales|Siphoviridae|Stanholtvirus|Burkholderia phage KS9
FD1|contig_21962	MF975638.1	68.447	206	65	0	246	451	31882	32087	8.13e-12	79.7	Phages	DNA	Viruses|unclassified|unclassified|Caudovirales|Siphoviridae|Woodruffvirus|Streptomyces phage Abt2graduatex2
FD1|contig_21969	AF065710.2	74.434	884	219	5	5067	5946	217	1097	2e-154	560	Other_virus	DNA	Viruses|unclassified|unclassified|Herpesvirales|Herpesviridae|Cytomegalovirus|Cercopithecine betaherpesvirus 5
FD1|contig_21974	MG592671.1	70.982	224	65	0	22688	22911	207270	207047	8.25e-20	112	Phages	DNA	Viruses|unclassified|unclassified|Caudovirales|Myoviridae|unclassified|Vibrio phage 2.275.O._10N.286.54.E11
FD1|contig_21992	AF191073.1	90.351	114	11	0	539	652	1134	1021	2.25e-36	159	Other_virus	DNA	Viruses|unclassified|unclassified|Herpesvirales|Herpesviridae|Cytomegalovirus|Cercopithecine betaherpesvirus 5
FD1|contig_2200	KM209288.1	93.077	130	9	0	1	130	258	129	6.74e-47	195	Phages	DNA	Viruses|unclassified|unclassified|Caudovirales|Ackermannviridae|Limestonevirus|Dickeya phage phiDP23.1
FD1|contig_22012	MK291445.1	74.576	118	24	2	109	223	49837	49951	4.39e-11	75.2	Phages	DNA	Viruses|unclassified|unclassified|Caudovirales|Myoviridae|unclassified|Paracoccus phage vB_PyeM_Pyei1
FD1|contig_22025	KM058087.1	73.77	122	32	0	2086	2207	33285	33406	8.49e-11	77	Phages	DNA	Viruses|unclassified|unclassified|Caudovirales|Podoviridae|unclassified|Cronobacter phage vB_CsaP_Ss1
FD1|contig_22034	KM359505.1	77.406	239	52	2	1619	1856	182486	182723	2.02e-42	181	Phages	DNA	Viruses|unclassified|unclassified|Caudovirales|Myoviridae|unclassified|Prochlorococcus phage P-TIM68
FD1|contig_22045	MH593833.1	72.441	254	60	5	399	650	40755	40510	3.76e-27	130	Phages	DNA	Viruses|unclassified|unclassified|Caudovirales|Siphoviridae|unclassified|Siphoviridae sp.
FD1|contig_22066	DQ115869.1	69.194	211	59	3	9062	9269	165	372	5.13e-11	80.6	Phages	DNA	Viruses|unclassified|unclassified|Caudovirales|Myoviridae|unclassified|Cyanobacteria phage AS-1
FD1|contig_22073	MK340941.1	76.891	238	55	0	247	484	6292	6055	4.92e-43	182	Phages	DNA	Viruses|unclassified|unclassified|Caudovirales|Myoviridae|unclassified|Acinetobacter phage AbTJ
FD1|contig_22092	HQ332138.1	68.919	148	46	0	81	228	26564	26417	9.46e-07	60.8	Phages	DNA	Viruses|unclassified|unclassified|Caudovirales|Siphoviridae|unclassified|Paenibacillus phage PG1
FD1|contig_22099	HM151342.1	71.875	160	42	2	780	939	22265	22109	2.5e-12	80.6	Phages	DNA	Viruses|unclassified|unclassified|Caudovirales|Siphoviridae|Xiamenvirus|Roseobacter virus RDJL1
FD1|contig_22104	KX160219.1	69.331	538	157	6	19	552	17009	17542	1.52e-50	207	Phages	DNA	Viruses|unclassified|unclassified|Caudovirales|Siphoviridae|unclassified|Lactococcus phage C41431
FD1|contig_22105	JX997177.1	69.688	320	97	0	2880	3199	298507	298826	8.51e-29	141	Other_virus	DNA	Viruses|unclassified|unclassified|unclassified|Phycodnaviridae|Chlorovirus|Acanthocystis turfacea Chlorella virus NE-JV-2
FD1|contig_22117	MH643778.1	65.735	680	198	22	3554	4214	41201	40538	3.87e-20	109	Phages	DNA	Viruses|unclassified|unclassified|Caudovirales|Siphoviridae|Casadabanvirus|Pseudomonas phage YMC12/01/R24
FD1|contig_22118	MK797984.1	65.734	286	86	4	28310	28589	194205	194484	6.12e-07	68	Phages	DNA	Viruses|unclassified|unclassified|Caudovirales|Myoviridae|unclassified|Pseudomonas phage vB_PaeM_PA5oct
FD1|contig_22129	KY747489.1	70.705	454	111	12	1466	1908	6218	6660	2.06e-43	186	Other_virus	DNA	Viruses|unclassified|unclassified|unclassified|Phycodnaviridae|Prasinovirus|Dishui lake phycodnavirus 1
FD1|contig_22133	MH445380.1	95.283	106	5	0	397	502	72621	72726	3.11e-37	169	Phages	DNA	Viruses|unclassified|unclassified|Caudovirales|Myoviridae|Punavirus|Escherichia virus P1
FD1|contig_22155	NC_041846.1	69.453	311	81	7	228	531	66092	65789	9.16e-23	114	Phages	DNA	Viruses|unclassified|unclassified|Caudovirales|Siphoviridae|Kostyavirus|Mycobacterium virus Bask21
FD1|contig_22157	KX156762.1	69.643	168	44	4	14	174	13801	13634	3.58e-07	62.6	Phages	DNA	Viruses|unclassified|unclassified|Caudovirales|Siphoviridae|unclassified|Staphylococcus phage vB_SauS_IMEP5
FD1|contig_22159	MK514406.1	72.973	111	30	0	1	111	6042	6152	9.49e-08	66.2	Other_virus	DNA	Viruses|unclassified|unclassified|unclassified|Phycodnaviridae|Prasinovirus|Ostreococcus lucimarinus virus 7
FD1|contig_22179	MK448769.1	69.478	249	76	0	392	640	14430	14182	1.2e-20	107	Phages	DNA	Viruses|unclassified|unclassified|Caudovirales|Siphoviridae|unclassified|Streptococcus phage Javan471
FD1|contig_22183	U27645.2	70.152	660	188	6	36157	36811	1068	1723	2.01e-71	284	Other_virus	DNA	Viruses|unclassified|unclassified|Herpesvirales|Herpesviridae|Cytomegalovirus|Cercopithecine betaherpesvirus 5
FD1|contig_22193	MH816996.1	65.247	446	149	2	23	465	89427	89869	5.19e-19	103	Other_virus	DNA	Viruses|unclassified|unclassified|unclassified|Poxviridae|Orthopoxvirus|Orthopoxvirus Abatino
FD1|contig_2220	MK765590.1	74.757	206	50	2	548	752	938	1142	1.24e-27	131	Phages	DNA	Viruses|unclassified|unclassified|unclassified|Microviridae|unclassified|Tortoise microvirus 40
FD1|contig_22201	NC_021858.1	66.729	538	128	29	5	515	96570	97083	6.13e-11	79.7	Other_virus	DNA	Viruses|unclassified|unclassified|unclassified|unclassified|Pandoravirus|Pandoravirus dulcis
FD1|contig_22202	DQ115859.1	83.962	106	17	0	502	607	642	537	2.56e-22	115	Phages	DNA	Viruses|unclassified|unclassified|Caudovirales|Myoviridae|unclassified|Cyanobacteria phage AS-1
FD1|contig_22203	DQ840344.2	66.96	454	140	8	163	610	9977	10426	2.21e-23	116	Phages	DNA	Viruses|unclassified|unclassified|Caudovirales|Myoviridae|Svunavirus|Bacillus virus 1
FD1|contig_22228	NC_042128.1	72.266	256	69	2	180	434	18861	19115	6.18e-29	135	Phages	DNA	Viruses|unclassified|unclassified|Caudovirales|Myoviridae|Punavirus|Escherichia virus RCS47
FD1|contig_22229	MG707188.1	67.848	1552	485	9	32	1576	31929	33473	8.96e-144	522	Phages	DNA	Viruses|unclassified|unclassified|Caudovirales|Siphoviridae|unclassified|Pseudomonas phage TC7
FD1|contig_2223	KM209277.1	73.611	216	43	7	363	566	445	658	8.31e-23	114	Phages	DNA	Viruses|unclassified|unclassified|Caudovirales|Ackermannviridae|Limestonevirus|Dickeya phage phiDP23.1
FD1|contig_22240	KT968832.1	75.221	113	28	0	1081	1193	37714	37602	1.28e-11	78.8	Phages	DNA	Viruses|unclassified|unclassified|Caudovirales|Siphoviridae|Casadabanvirus|Pseudomonas virus PA1KOR
FD1|contig_22254	AP013057.1	70	140	42	0	2343	2482	17126	16987	5.75e-07	64.4	Phages	DNA	Viruses|unclassified|unclassified|Caudovirales|Myoviridae|Yokohamavirus|Edwardsiella virus PEi21
FD1|contig_22255	MK892623.1	69.412	510	147	8	3576	4081	6072	5568	1.01e-43	189	Other_virus	DNA	Viruses|unclassified|unclassified|unclassified|unclassified|unclassified|Prokaryotic dsDNA virus sp.
FD1|contig_22267	AF065679.1	70.552	163	44	3	454	614	395	235	4.11e-09	69.8	Other_virus	DNA	Viruses|unclassified|unclassified|Herpesvirales|Herpesviridae|Cytomegalovirus|Cercopithecine betaherpesvirus 5
FD1|contig_22271	MF541410.1	64.368	783	211	17	48	795	38621	37872	3.94e-29	140	Phages	DNA	Viruses|unclassified|unclassified|Caudovirales|Siphoviridae|Likavirus|Streptomyces phage Ozzie
FD1|contig_2228	LC015648.1	68.171	421	121	4	20032	20447	124894	124482	2.8e-31	150	Other_virus	DNA	Viruses|unclassified|unclassified|unclassified|Phycodnaviridae|Prasinovirus|Yellowstone lake phycodnavirus 2
FD1|contig_22284	KT995479.1	73.671	414	107	2	11	422	43846	43433	3.48e-63	249	Phages	DNA	Viruses|unclassified|unclassified|Caudovirales|Myoviridae|unclassified|Bacillus phage BM5
FD1|contig_2230	KY940711.1	68.068	1522	340	24	210	1625	29976	28495	1.08e-161	578	Phages	DNA	Viruses|unclassified|unclassified|Caudovirales|Myoviridae|unclassified|Bradyrhizobium phage BDU-MI-1
FD1|contig_22301	MN735435.1	71.111	135	37	2	442	575	14869	15002	2.4e-06	61.7	Phages	DNA	Viruses|unclassified|unclassified|Caudovirales|Siphoviridae|Ilzatvirus|Microbacterium phage Renzie
FD1|contig_22325	AY328852.1	71.38	297	77	6	8366	8658	22357	22649	4.33e-27	133	Phages	DNA	Viruses|unclassified|unclassified|Caudovirales|Myoviridae|unclassified|Vibrio phage VP16T
FD1|contig_22332	AF058280.1	72.143	140	39	0	3581	3720	1717	1856	4.89e-10	77.9	Phages	DNA	Viruses|unclassified|unclassified|unclassified|unclassified|unclassified|Mycoplasma phage MAV1
FD1|contig_22336	AF104025.1	88.696	230	26	0	211	440	1156	927	3.55e-78	298	Other_virus	RNA	Viruses|unclassified|unclassified|unclassified|Flaviviridae|Pestivirus|Pestivirus B
FD1|contig_22340	MK416017.1	70.075	401	110	6	219	614	34719	34324	5.95e-38	165	Phages	DNA	Viruses|unclassified|unclassified|Caudovirales|Siphoviridae|unclassified|Klebsiella phage ST101-KPC2phi6.3
FD1|contig_22376	MH341453.1	68.268	895	255	9	14	904	33753	34622	9.01e-84	320	Phages	DNA	Viruses|unclassified|unclassified|Caudovirales|Myoviridae|unclassified|Listeria phage PSU-VKH-LP041
FD1|contig_2238	DQ115859.1	67.018	570	170	10	36996	37556	203	763	3.27e-32	152	Phages	DNA	Viruses|unclassified|unclassified|Caudovirales|Myoviridae|unclassified|Cyanobacteria phage AS-1
FD1|contig_22381	MH539650.1	67.617	491	144	5	748	1235	38579	39057	2.01e-35	160	Phages	DNA	Viruses|unclassified|unclassified|Caudovirales|Siphoviridae|unclassified|Siphoviridae sp.
FD1|contig_22386	MH454080.1	65.046	1090	311	18	58034	59097	44037	45082	2.68e-55	231	Phages	DNA	Viruses|unclassified|unclassified|Caudovirales|Siphoviridae|Trippvirus|Paenibacillus phage Ley
FD1|contig_2239	KY417925.1	74.83	147	37	0	260	406	40820	40674	4.48e-18	99.6	Phages	DNA	Viruses|unclassified|unclassified|Caudovirales|Podoviridae|unclassified|Ochrobactrum phage POI1126
FD1|contig_22394	NC_022098.1	70.149	134	40	0	1395	1528	2238645	2238512	1.72e-06	62.6	Other_virus	DNA	Viruses|unclassified|unclassified|unclassified|unclassified|Pandoravirus|Pandoravirus salinus
FD1|contig_22404	LR595891.1	70.455	176	46	3	526	698	7593	7421	1.19e-10	76.1	Phages	DNA	Viruses|unclassified|unclassified|Caudovirales|Myoviridae|Peduovirus|Escherichia virus P88_4B11
FD1|contig_22408	NC_022098.1	72.549	153	35	4	17309	17459	679979	679832	4.24e-09	76.1	Other_virus	DNA	Viruses|unclassified|unclassified|unclassified|unclassified|Pandoravirus|Pandoravirus salinus
FD1|contig_22411	MK422448.1	68.783	189	51	4	106	290	13957	14141	3.83e-07	65.3	Phages	DNA	Viruses|unclassified|unclassified|Caudovirales|Podoviridae|unclassified|Klebsiella phage ST512-KPC3phi13.3
FD1|contig_22430	MN694804.1	68.584	452	134	4	28	475	31542	31989	5.34e-38	165	Other_virus	DNA	Viruses|unclassified|unclassified|unclassified|unclassified|unclassified|Marine virus AFVG_250M999
FD1|contig_22437	DQ115853.1	71.605	243	63	2	114	353	625	386	3.43e-25	124	Phages	DNA	Viruses|unclassified|unclassified|Caudovirales|Myoviridae|unclassified|Cyanobacteria phage AS-1
FD1|contig_22453	MK448941.1	71.556	225	57	3	101	320	9970	10192	1.18e-21	111	Phages	DNA	Viruses|unclassified|unclassified|Caudovirales|Siphoviridae|unclassified|Streptococcus phage Javan446
FD1|contig_22458	AF191073.1	90.909	132	9	1	267	395	3183	3052	1.17e-43	183	Other_virus	DNA	Viruses|unclassified|unclassified|Herpesvirales|Herpesviridae|Cytomegalovirus|Cercopithecine betaherpesvirus 5
FD1|contig_22463	DQ115820.1	77.399	469	104	2	30525	30992	978	1445	4.68e-95	361	Phages	DNA	Viruses|unclassified|unclassified|Caudovirales|Myoviridae|unclassified|Cyanobacteria phage AS-1
FD1|contig_22475	MN234189.1	77.215	237	54	0	4443	4679	37809	37573	4.92e-43	185	Phages	DNA	Viruses|unclassified|unclassified|Caudovirales|Siphoviridae|unclassified|Streptomyces phage Urza
FD1|contig_2248	GQ421471.1	69.355	186	53	1	207	392	1441	1260	8.03e-12	78.8	Phages	DNA	Viruses|unclassified|unclassified|Caudovirales|Podoviridae|unclassified|Xylella phage Xfas53
FD1|contig_22488	MK422453.1	70.48	542	139	9	2563	3095	2167	2696	1.06e-57	235	Phages	DNA	Viruses|unclassified|unclassified|Caudovirales|Myoviridae|Peduovirus|Klebsiella phage ST13-OXA48phi12.1
FD1|contig_22500	KU984980.1	97.661	171	4	0	154	324	10094	10264	1.07e-75	291	Phages	DNA	Viruses|unclassified|unclassified|Caudovirales|Siphoviridae|Pulverervirus|Propionibacterium phage PFR2
FD1|contig_22506	KP343639.1	72.321	112	31	0	196	307	11595	11706	2.07e-07	63.5	Phages	DNA	Viruses|unclassified|unclassified|Caudovirales|Podoviridae|unclassified|Ralstonia phage phiITL-1
FD1|contig_22509	MH744418.1	75.287	174	41	2	520	692	126282	126454	3.58e-22	113	Phages	DNA	Viruses|unclassified|unclassified|Caudovirales|Siphoviridae|unclassified|Streptomyces phage JustBecause
FD1|contig_22515	MN488839.2	77.987	159	35	0	173	331	21400	21242	2.24e-27	130	Other_virus	DNA	Viruses|unclassified|unclassified|Herpesvirales|Herpesviridae|Rhadinovirus|Macacine gammaherpesvirus 5
FD1|contig_2252	JN116824.1	82.826	559	96	0	4425	4983	5132	5690	1.06e-160	576	Phages	DNA	Viruses|unclassified|unclassified|Caudovirales|Siphoviridae|unclassified|Rhodococcus phage REQ3
FD1|contig_22544	KT887557.1	73.529	102	21	2	219	317	30356	30258	9.68e-06	59.9	Phages	DNA	Viruses|unclassified|unclassified|Caudovirales|Siphoviridae|Detrevirus|Pseudomonas phage phi1
FD1|contig_2257	MK577502.1	70.27	185	55	0	152	336	43358	43542	2.08e-14	86.9	Phages	DNA	Viruses|unclassified|unclassified|Caudovirales|Myoviridae|Biquartavirus|Aeromonas phage Asfd_1
FD1|contig_22589	JQ011317.1	100	521	0	0	1	521	1084	1604	0	940	Phages	DNA	Viruses|unclassified|unclassified|Caudovirales|Podoviridae|Uetakevirus|Escherichia phage TL-2011b
FD1|contig_22590	JX997164.1	76.923	117	25	2	33436	33551	24665	24780	3.35e-11	83.3	Other_virus	DNA	Viruses|unclassified|unclassified|unclassified|Phycodnaviridae|Chlorovirus|Paramecium bursaria Chlorella virus CVR-1
FD1|contig_22592	AY954948.1	73.575	193	51	0	378	570	5049	5241	6.04e-24	119	Phages	DNA	Viruses|unclassified|unclassified|unclassified|unclassified|unclassified|Staphylococcus phage PT1028
FD1|contig_22598	KY940711.1	72.687	227	60	2	497	722	31613	31388	1.77e-25	123	Phages	DNA	Viruses|unclassified|unclassified|Caudovirales|Myoviridae|unclassified|Bradyrhizobium phage BDU-MI-1
FD1|contig_2260	KM209318.1	96.124	129	5	0	454	582	729	601	1.24e-51	211	Phages	DNA	Viruses|unclassified|unclassified|Caudovirales|Ackermannviridae|Limestonevirus|Dickeya phage phiDP23.1
FD1|contig_22601	JN116825.1	67.939	262	73	3	213	464	26232	26492	4.89e-15	91.5	Phages	DNA	Viruses|unclassified|unclassified|Caudovirales|Siphoviridae|unclassified|Rhodococcus phage REQ1
FD1|contig_22615	JN116825.1	70.539	241	52	10	238	464	26257	26492	5.93e-14	87.8	Phages	DNA	Viruses|unclassified|unclassified|Caudovirales|Siphoviridae|unclassified|Rhodococcus phage REQ1
FD1|contig_22628	HG424323.1	65.436	298	99	3	1504	1799	1945	2240	8.64e-07	64.4	Phages	DNA	Viruses|unclassified|unclassified|Caudovirales|Siphoviridae|Brussowvirus|Streptococcus phage 20617
FD1|contig_22648	MK892627.1	72.785	158	41	2	51	207	31599	31443	8.02e-14	85.1	Other_virus	DNA	Viruses|unclassified|unclassified|unclassified|unclassified|unclassified|Prokaryotic dsDNA virus sp.
FD1|contig_22649	KX160220.1	67.925	477	141	8	468	937	25212	24741	9.88e-32	146	Phages	DNA	Viruses|unclassified|unclassified|Caudovirales|Siphoviridae|unclassified|Lactococcus phage Dub35A
FD1|contig_22666	LC066596.1	75.676	148	25	5	6798	6942	6204	6343	3e-15	93.3	Phages	DNA	Viruses|unclassified|unclassified|unclassified|Inoviridae|unclassified|Ralstonia phage RSS-TH1
FD1|contig_22678	MK892560.1	72.5	160	44	0	137	296	6271	6112	1.24e-15	91.5	Other_virus	DNA	Viruses|unclassified|unclassified|unclassified|unclassified|unclassified|Prokaryotic dsDNA virus sp.
FD1|contig_22679	KM209277.1	96.581	117	4	0	1	117	367	251	6.31e-47	194	Phages	DNA	Viruses|unclassified|unclassified|Caudovirales|Ackermannviridae|Limestonevirus|Dickeya phage phiDP23.1
FD1|contig_22710	MH651189.1	70.492	122	36	0	2	123	11223	11102	4.05e-06	59	Phages	DNA	Viruses|unclassified|unclassified|Caudovirales|Siphoviridae|Vendettavirus|Gordonia phage Schmidt
FD1|contig_22720	MK500444.1	69.675	277	70	6	148	417	8594	8325	8.19e-21	107	Other_virus	DNA	Viruses|unclassified|unclassified|unclassified|Pithoviridae|unclassified|Pithovirus LCPAC101
FD1|contig_22721	LN681534.1	73.827	405	104	2	1251	1654	36975	37378	8.16e-62	246	Phages	DNA	Viruses|unclassified|unclassified|Caudovirales|Siphoviridae|unclassified|Clostridium phage phiCD24-1
FD1|contig_22729	U27612.2	68.132	455	142	1	4862	5316	7526	7977	2.07e-36	166	Other_virus	DNA	Viruses|unclassified|unclassified|Herpesvirales|Herpesviridae|Cytomegalovirus|Cercopithecine betaherpesvirus 5
FD1|contig_22747	MK672805.1	70.098	204	61	0	15	218	49842	50045	4.37e-16	94.2	Phages	DNA	Viruses|unclassified|unclassified|Caudovirales|Myoviridae|unclassified|Vibrio phage Va_PF430-3_p42
FD1|contig_22750	MK672805.1	70.098	204	61	0	15	218	49842	50045	4.8e-16	94.2	Phages	DNA	Viruses|unclassified|unclassified|Caudovirales|Myoviridae|unclassified|Vibrio phage Va_PF430-3_p42
FD1|contig_22766	AB981169.1	64.664	849	258	22	16672	17502	38477	39301	1.97e-22	118	Phages	DNA	Viruses|unclassified|unclassified|Caudovirales|Myoviridae|Peduovirus|Ralstonia phage RSY1
FD1|contig_22772	DQ115842.1	71.795	156	32	3	1353	1502	311	162	5.54e-12	81.5	Phages	DNA	Viruses|unclassified|unclassified|Caudovirales|Myoviridae|unclassified|Cyanobacteria phage AS-1
FD1|contig_22788	KY203335.1	95.556	315	14	0	347	661	20097	19783	1.32e-140	506	Phages	DNA	Viruses|unclassified|unclassified|Caudovirales|Siphoviridae|unclassified|Pasteurella phage PMP-GADVASU-IND
FD1|contig_2280	KM209277.1	96.46	113	4	0	95	207	261	373	7.78e-45	187	Phages	DNA	Viruses|unclassified|unclassified|Caudovirales|Ackermannviridae|Limestonevirus|Dickeya phage phiDP23.1
FD1|contig_22807	MH230879.1	71.831	142	34	4	759	898	29638	29501	1.97e-07	64.4	Phages	DNA	Viruses|unclassified|unclassified|Caudovirales|Siphoviridae|unclassified|Mycobacterium phage Xavia
FD1|contig_22809	AB048798.1	88.26	477	56	0	1808	2284	193	669	5.37e-171	609	Phages	DNA	Viruses|unclassified|unclassified|unclassified|unclassified|unclassified|Ralstonia phage P4282
FD1|contig_22814	MK795384.1	73.333	105	28	0	606	710	83711	83607	1.52e-07	64.4	Phages	DNA	Viruses|unclassified|unclassified|Caudovirales|Ackermannviridae|unclassified|Vibrio phage VAP7
FD1|contig_2282	MH445380.1	70.054	551	139	15	567	1104	68339	68876	2.93e-50	206	Phages	DNA	Viruses|unclassified|unclassified|Caudovirales|Myoviridae|Punavirus|Escherichia virus P1
FD1|contig_22830	JX100810.1	71.233	219	59	2	6169	6385	171302	171086	5.14e-19	106	Phages	DNA	Viruses|unclassified|unclassified|Caudovirales|Siphoviridae|unclassified|Caulobacter phage CcrColossus
FD1|contig_22839	MF668275.1	66.472	513	150	10	1608	2112	2862	3360	1.71e-25	125	Phages	DNA	Viruses|unclassified|unclassified|Caudovirales|Siphoviridae|unclassified|Brevibacterium phage LuckyBarnes
FD1|contig_22851	LR597653.1	70.013	797	227	5	88	878	22635	23425	3.46e-93	349	Phages	DNA	Viruses|unclassified|unclassified|Caudovirales|Siphoviridae|Lambdavirus|Escherichia virus Lambda
FD1|contig_2286	MK511016.1	67.135	356	109	5	65	416	5137	5488	1.17e-18	100	Phages	DNA	Viruses|unclassified|unclassified|Caudovirales|Siphoviridae|unclassified|Pseudomonas phage vB_Pae_BR141b
FD1|contig_22904	MH643778.1	67.122	1171	322	35	137	1271	41361	40218	1.04e-70	276	Phages	DNA	Viruses|unclassified|unclassified|Caudovirales|Siphoviridae|Casadabanvirus|Pseudomonas phage YMC12/01/R24
FD1|contig_22905	MK075005.1	73.196	194	52	0	263	456	18800	18607	2e-23	116	Phages	DNA	Viruses|unclassified|unclassified|Caudovirales|Siphoviridae|unclassified|Staphylococcus phage phiSP119-2
FD1|contig_22909	MN234178.1	70.357	280	76	4	748	1021	5488	5766	3.62e-24	120	Phages	DNA	Viruses|unclassified|unclassified|Caudovirales|Siphoviridae|unclassified|Arthrobacter phage TripleJ
FD1|contig_22912	MH910036.1	70.942	382	111	0	105	486	566	947	3.61e-45	189	Phages	DNA	Viruses|unclassified|unclassified|Caudovirales|Siphoviridae|unclassified|Arthrobacter phage Hestia
FD1|contig_22917	MH171093.1	70.064	314	80	5	23	329	39391	39085	3.2e-28	133	Phages	DNA	Viruses|unclassified|unclassified|Caudovirales|Siphoviridae|Likavirus|Streptomyces phage Rana
FD1|contig_2294	U27645.2	75.294	170	42	0	6	175	4332	4163	3.31e-24	118	Other_virus	DNA	Viruses|unclassified|unclassified|Herpesvirales|Herpesviridae|Cytomegalovirus|Cercopithecine betaherpesvirus 5
FD1|contig_22940	NC_042013.1	70.588	153	45	0	658	810	464225	464073	3.26e-10	74.3	Phages	DNA	Viruses|unclassified|unclassified|Caudovirales|Myoviridae|Polybotosvirus|Agrobacterium virus Atuph07
FD1|contig_22944	MN862068.1	71.429	133	30	3	525	653	57105	56977	2.65e-06	63.5	Phages	DNA	Viruses|unclassified|unclassified|Caudovirales|Siphoviridae|unclassified|Brevundimonas phage vB_BsubS-Delta
FD1|contig_2295	KR093631.1	65.505	1464	478	14	18707	20152	134	1588	8.47e-85	325	Phages	DNA	Viruses|unclassified|unclassified|Caudovirales|Siphoviridae|unclassified|Moraxella phage Mcat7
FD1|contig_22961	KM573764.1	74.194	186	47	1	3	187	822	1007	1.66e-23	116	Other_virus	DNA	Viruses|unclassified|unclassified|unclassified|Circoviridae|unclassified|Dromedary stool-associated circular ssDNA virus
FD1|contig_22967	MH450123.1	65.714	700	224	8	549	1240	1687	996	6.71e-36	159	Phages	DNA	Viruses|unclassified|unclassified|Caudovirales|Siphoviridae|unclassified|Arthrobacter phage MargaretKali
FD1|contig_22988	NC_040648.1	75.497	151	35	2	5	154	241	390	9.11e-18	99.6	Other_virus	DNA	Viruses|unclassified|unclassified|unclassified|unclassified|unclassified|Bovine serum-associated circular virus
FD1|contig_2299	AF191073.1	75.419	179	32	4	3	176	3088	3259	3.57e-24	118	Other_virus	DNA	Viruses|unclassified|unclassified|Herpesvirales|Herpesviridae|Cytomegalovirus|Cercopithecine betaherpesvirus 5
FD1|contig_22991	DQ115859.1	68.313	243	66	6	232	467	726	488	6.22e-11	75.2	Phages	DNA	Viruses|unclassified|unclassified|Caudovirales|Myoviridae|unclassified|Cyanobacteria phage AS-1
FD1|contig_230	MK422453.1	76	150	36	0	4	153	4791	4940	5.96e-21	109	Phages	DNA	Viruses|unclassified|unclassified|Caudovirales|Myoviridae|Peduovirus|Klebsiella phage ST13-OXA48phi12.1
FD1|contig_23001	KR093631.1	67.067	416	102	7	9552	9939	542	134	4.9e-27	133	Phages	DNA	Viruses|unclassified|unclassified|Caudovirales|Siphoviridae|unclassified|Moraxella phage Mcat7
FD1|contig_23005	MK359345.1	77	100	15	3	495	594	41470	41379	1.04e-09	71.6	Phages	DNA	Viruses|unclassified|unclassified|Caudovirales|Myoviridae|Bixzunavirus|Mycobacterium phage QBert
FD1|contig_23022	EU307298.1	80.816	245	41	5	61	302	667	426	2.9e-52	214	Phages	DNA	Viruses|unclassified|unclassified|Caudovirales|Myoviridae|unclassified|Burkholderia phage Bups phi1
FD1|contig_23029	DQ115823.1	69.519	187	45	2	1	187	842	668	3.41e-13	83.3	Phages	DNA	Viruses|unclassified|unclassified|Caudovirales|Myoviridae|unclassified|Cyanobacteria phage AS-1
FD1|contig_23036	MN034603.1	76.471	306	72	0	23	328	10417	10722	3.71e-57	228	Other_virus	RNA	Viruses|unclassified|unclassified|Picornavirales|unclassified|unclassified|Picornavirales sp.
FD1|contig_23039	JX100810.1	70.588	153	42	1	1	153	111009	111158	9.28e-10	72.5	Phages	DNA	Viruses|unclassified|unclassified|Caudovirales|Siphoviridae|unclassified|Caulobacter phage CcrColossus
FD1|contig_23048	MK448230.1	68.824	170	53	0	11583	11752	506	337	2.3e-07	68.9	Phages	DNA	Viruses|unclassified|unclassified|Caudovirales|Myoviridae|unclassified|Klebsiella phage ST16-OXA48phi5.2
FD1|contig_2306	MK892735.1	82.206	281	50	0	30	310	38771	39051	2.74e-73	282	Other_virus	DNA	Viruses|unclassified|unclassified|unclassified|unclassified|unclassified|Prokaryotic dsDNA virus sp.
FD1|contig_23086	KT968832.1	79.63	108	22	0	3805	3912	37714	37607	1.71e-16	96.9	Phages	DNA	Viruses|unclassified|unclassified|Caudovirales|Siphoviridae|Casadabanvirus|Pseudomonas virus PA1KOR
FD1|contig_2309	AF191073.1	75	108	26	1	250	357	603	497	1.76e-09	70.7	Other_virus	DNA	Viruses|unclassified|unclassified|Herpesvirales|Herpesviridae|Cytomegalovirus|Cercopithecine betaherpesvirus 5
FD1|contig_23108	DQ115820.1	65.659	463	148	6	1444	1902	1428	973	9.18e-18	102	Phages	DNA	Viruses|unclassified|unclassified|Caudovirales|Myoviridae|unclassified|Cyanobacteria phage AS-1
FD1|contig_23112	KR093626.1	70.526	190	56	0	10114	10303	136	325	1.72e-14	91.5	Phages	DNA	Viruses|unclassified|unclassified|Caudovirales|Siphoviridae|unclassified|Moraxella phage Mcat2
FD1|contig_23113	AF104025.1	83.913	230	37	0	206	435	927	1156	5.85e-63	249	Other_virus	RNA	Viruses|unclassified|unclassified|unclassified|Flaviviridae|Pestivirus|Pestivirus B
FD1|contig_23118	NC_042118.1	71.605	162	26	7	3446	3603	29004	28859	7.43e-09	72.5	Phages	DNA	Viruses|unclassified|unclassified|Caudovirales|Siphoviridae|Kojivirus|Microbacterium virus Koji
FD1|contig_23138	MK416018.1	83.891	329	47	2	3	328	29378	29053	3.11e-94	352	Phages	DNA	Viruses|unclassified|unclassified|Caudovirales|Myoviridae|Peduovirus|Klebsiella phage ST147-VIM1phi7.1
FD1|contig_23140	MK416018.1	81.742	356	59	2	3	355	29378	29026	1.79e-92	346	Phages	DNA	Viruses|unclassified|unclassified|Caudovirales|Myoviridae|Peduovirus|Klebsiella phage ST147-VIM1phi7.1
FD1|contig_23146	KX077889.1	66.543	269	90	0	5619	5887	801	533	1.66e-11	80.6	Phages	DNA	Viruses|unclassified|unclassified|Caudovirales|Siphoviridae|unclassified|Streptococcus phage phiZJ20091101-1
FD1|contig_2316	MK075004.1	70.199	302	82	3	1138	1435	21955	22252	7.06e-28	133	Phages	DNA	Viruses|unclassified|unclassified|Caudovirales|Siphoviridae|Biseptimavirus|Staphylococcus phage phiSP119-1
FD1|contig_2320	KR093643.1	66.352	318	97	5	2306	2618	9590	9902	3.43e-11	78.8	Phages	DNA	Viruses|unclassified|unclassified|Caudovirales|Siphoviridae|unclassified|Moraxella phage Mcat19
FD1|contig_2328	JX100811.1	66.717	667	187	14	6586	7233	149857	149207	2.1e-38	171	Phages	DNA	Viruses|unclassified|unclassified|Caudovirales|Siphoviridae|Phicbkvirus|Caulobacter virus Karma
FD1|contig_233	LR588166.1	69.62	158	48	0	3	160	101471	101628	2.14e-09	69.8	Phages	DNA	Viruses|unclassified|unclassified|Caudovirales|Myoviridae|unclassified|Pseudomonas phage vB_PaeM_MIJ3
FD1|contig_2336	KR093630.1	73.577	246	63	2	190	434	12487	12731	1.5e-31	144	Phages	DNA	Viruses|unclassified|unclassified|Caudovirales|Siphoviridae|unclassified|Moraxella phage Mcat6
FD1|contig_2338	MF973528.1	99.705	339	1	0	1	339	107	445	2.56e-171	608	Other_virus	RNA	Viruses|unclassified|unclassified|unclassified|Astroviridae|Mamastrovirus|Canine astrovirus
FD1|contig_2339	KM209255.1	78.235	170	35	2	300	469	377	210	2.47e-28	133	Phages	DNA	Viruses|unclassified|unclassified|Caudovirales|Ackermannviridae|Limestonevirus|Dickeya phage phiDP10.3
FD1|contig_2348	MH744418.1	73.649	148	39	0	24249	24396	126433	126286	8.7e-14	92.4	Phages	DNA	Viruses|unclassified|unclassified|Caudovirales|Siphoviridae|unclassified|Streptomyces phage JustBecause
FD1|contig_235	MN103401.1	67.07	744	227	10	742	1473	387	1124	3.93e-50	209	Phages	DNA	Viruses|unclassified|unclassified|Caudovirales|Siphoviridae|Stanholtvirus|Bordetella phage vB_BbrS_PHB09
FD1|contig_2354	MN183285.1	71.93	114	32	0	1906	2019	116350	116463	1.59e-06	62.6	Phages	DNA	Viruses|unclassified|unclassified|Caudovirales|Myoviridae|Bixzunavirus|Mycobacterium phage YoungMoneyMata
FD1|contig_2367	KT264764.1	92.722	632	46	0	1	632	2001	2632	0	933	Phages	DNA	Viruses|unclassified|unclassified|unclassified|Microviridae|unclassified|Gokushovirus WZ-2015a
FD1|contig_2370	KY065505.1	68.702	262	79	1	54	312	10434	10695	4.42e-19	102	Phages	DNA	Viruses|unclassified|unclassified|Caudovirales|Siphoviridae|unclassified|Streptococcus phage IPP69
FD1|contig_2372	KM209255.1	83.495	103	17	0	1	103	905	1007	2.04e-21	110	Phages	DNA	Viruses|unclassified|unclassified|Caudovirales|Ackermannviridae|Limestonevirus|Dickeya phage phiDP10.3
FD1|contig_2379	KR052482.1	69.474	190	53	2	386	571	142431	142619	2.28e-11	77.9	Phages	DNA	Viruses|unclassified|unclassified|Caudovirales|Myoviridae|Emdodecavirus|Sinorhizobium virus N3
FD1|contig_2381	KM209318.1	88.889	126	14	0	1	126	601	726	2.95e-38	165	Phages	DNA	Viruses|unclassified|unclassified|Caudovirales|Ackermannviridae|Limestonevirus|Dickeya phage phiDP23.1
FD1|contig_2384	MN187550.1	98.409	440	7	0	1	440	18039	18478	0	763	Phages	DNA	Viruses|unclassified|unclassified|Caudovirales|Podoviridae|Uetakevirus|Escherichia phage phiv142-3
FD1|contig_2386	MK422448.1	66.555	299	79	6	4313	4602	7584	7298	2.55e-11	81.5	Phages	DNA	Viruses|unclassified|unclassified|Caudovirales|Podoviridae|unclassified|Klebsiella phage ST512-KPC3phi13.3
FD1|contig_2394	DQ115820.1	70.332	482	130	6	17124	17600	1461	988	1.49e-49	210	Phages	DNA	Viruses|unclassified|unclassified|Caudovirales|Myoviridae|unclassified|Cyanobacteria phage AS-1
FD1|contig_2398	KM209318.1	81.373	102	19	0	451	552	742	641	5.36e-18	99.6	Phages	DNA	Viruses|unclassified|unclassified|Caudovirales|Ackermannviridae|Limestonevirus|Dickeya phage phiDP23.1
FD1|contig_2399	DQ115859.1	67.5	280	82	7	774	1050	639	366	1.9e-09	72.5	Phages	DNA	Viruses|unclassified|unclassified|Caudovirales|Myoviridae|unclassified|Cyanobacteria phage AS-1
FD1|contig_2405	KM209277.1	86.364	154	21	0	724	877	308	461	2.93e-43	184	Phages	DNA	Viruses|unclassified|unclassified|Caudovirales|Ackermannviridae|Limestonevirus|Dickeya phage phiDP23.1
FD1|contig_2410	AF191073.1	78.947	114	20	1	3	112	1317	1430	3.72e-17	97.8	Other_virus	DNA	Viruses|unclassified|unclassified|Herpesvirales|Herpesviridae|Cytomegalovirus|Cercopithecine betaherpesvirus 5
FD1|contig_2413	KM209277.1	91.304	115	10	0	41	155	356	470	1.19e-37	163	Phages	DNA	Viruses|unclassified|unclassified|Caudovirales|Ackermannviridae|Limestonevirus|Dickeya phage phiDP23.1
FD1|contig_2416	AF065755.1	92.233	103	8	0	78	180	46	148	5.36e-34	150	Other_virus	DNA	Viruses|unclassified|unclassified|Herpesvirales|Herpesviridae|Cytomegalovirus|Cercopithecine betaherpesvirus 5
FD1|contig_242	NC_021858.1	70.213	235	66	3	893	1125	92752	92520	4.15e-17	99.6	Other_virus	DNA	Viruses|unclassified|unclassified|unclassified|unclassified|Pandoravirus|Pandoravirus dulcis
FD1|contig_2422	MK416018.1	80.403	347	62	2	3	346	29107	28764	1.15e-81	316	Phages	DNA	Viruses|unclassified|unclassified|Caudovirales|Myoviridae|Peduovirus|Klebsiella phage ST147-VIM1phi7.1
FD1|contig_2425	NC_041868.1	84.466	103	16	0	277	379	26185	26083	4.64e-23	114	Phages	DNA	Viruses|unclassified|unclassified|Caudovirales|Siphoviridae|Vhulanivirus|Paracoccus virus Shpa
FD1|contig_2426	KM209255.1	78.846	104	21	1	124	226	3922	3819	2.89e-14	86	Phages	DNA	Viruses|unclassified|unclassified|Caudovirales|Ackermannviridae|Limestonevirus|Dickeya phage phiDP10.3
FD1|contig_2432	MF140398.1	69.638	359	97	6	365	717	55742	55390	2.39e-30	141	Phages	DNA	Viruses|unclassified|unclassified|Caudovirales|Siphoviridae|Timquatrovirus|Mycobacterium phage Amohnition
FD1|contig_2434	MK075003.1	72.277	101	28	0	6	106	623	523	9.8e-06	57.2	Phages	DNA	Viruses|unclassified|unclassified|Caudovirales|Siphoviridae|unclassified|Staphylococcus phage phiSP44-1
FD1|contig_2439	KF387721.1	83.019	424	72	0	68	491	3137	2714	5.78e-121	441	Other_virus	RNA	Viruses|unclassified|unclassified|Picornavirales|Picornaviridae|Sakobuvirus|Sakobuvirus A
FD1|contig_2442	DQ115820.1	71.046	411	100	8	542	944	1387	988	4.87e-44	187	Phages	DNA	Viruses|unclassified|unclassified|Caudovirales|Myoviridae|unclassified|Cyanobacteria phage AS-1
FD1|contig_2451	KM209313.1	90.566	106	9	1	189	294	749	645	8.17e-32	143	Phages	DNA	Viruses|unclassified|unclassified|Caudovirales|Ackermannviridae|Limestonevirus|Dickeya phage phiDP23.1
FD1|contig_2452	KM209255.1	76.522	115	25	2	13	127	349	237	4.89e-12	79.7	Phages	DNA	Viruses|unclassified|unclassified|Caudovirales|Ackermannviridae|Limestonevirus|Dickeya phage phiDP10.3
FD1|contig_2465	MN693654.1	70.166	181	47	4	574	749	45274	45452	1.39e-09	72.5	Other_virus	DNA	Viruses|unclassified|unclassified|unclassified|unclassified|unclassified|Marine virus AFVG_250M1181
FD1|contig_2466	MN862068.1	85.638	188	27	0	847	1034	51271	51458	1.52e-53	218	Phages	DNA	Viruses|unclassified|unclassified|Caudovirales|Siphoviridae|unclassified|Brevundimonas phage vB_BsubS-Delta
FD1|contig_2467	AF191073.1	85.66	265	34	3	496	757	3322	3059	1.68e-77	297	Other_virus	DNA	Viruses|unclassified|unclassified|Herpesvirales|Herpesviridae|Cytomegalovirus|Cercopithecine betaherpesvirus 5
FD1|contig_2473	DQ115853.1	77.41	664	136	6	15036	15692	1036	380	1.05e-139	508	Phages	DNA	Viruses|unclassified|unclassified|Caudovirales|Myoviridae|unclassified|Cyanobacteria phage AS-1
FD1|contig_2480	MN694132.1	73.939	165	43	0	157	321	41817	41653	8.11e-20	104	Other_virus	DNA	Viruses|unclassified|unclassified|unclassified|unclassified|unclassified|Marine virus AFVG_250M1196
FD1|contig_2482	MK422448.1	71.053	266	70	4	80	343	16173	15913	3.17e-25	122	Phages	DNA	Viruses|unclassified|unclassified|Caudovirales|Podoviridae|unclassified|Klebsiella phage ST512-KPC3phi13.3
FD1|contig_2485	KM209288.1	100	121	0	0	204	324	328	208	1.29e-54	219	Phages	DNA	Viruses|unclassified|unclassified|Caudovirales|Ackermannviridae|Limestonevirus|Dickeya phage phiDP23.1
FD1|contig_2488	KC960489.1	63.781	566	175	13	3471	4015	9124	9680	2.65e-07	66.2	Phages	DNA	Viruses|unclassified|unclassified|Caudovirales|Siphoviridae|unclassified|Mycobacterium phage Adler
FD1|contig_2489	MK448754.1	66.434	1144	336	20	88	1207	5547	6666	4.23e-74	286	Phages	DNA	Viruses|unclassified|unclassified|Caudovirales|Siphoviridae|unclassified|Streptococcus phage Javan411
FD1|contig_2490	DQ115823.1	71.875	256	70	2	3747	4001	914	660	8.45e-27	131	Phages	DNA	Viruses|unclassified|unclassified|Caudovirales|Myoviridae|unclassified|Cyanobacteria phage AS-1
FD1|contig_2493	KM209277.1	96.61	118	4	0	130	247	1070	1187	1.86e-47	196	Phages	DNA	Viruses|unclassified|unclassified|Caudovirales|Ackermannviridae|Limestonevirus|Dickeya phage phiDP23.1
FD1|contig_2495	AF191073.1	73.881	134	29	3	167	298	944	815	9.53e-12	77	Other_virus	DNA	Viruses|unclassified|unclassified|Herpesvirales|Herpesviridae|Cytomegalovirus|Cercopithecine betaherpesvirus 5
FD1|contig_2504	U27645.2	68.55	655	205	1	161	814	1728	1074	3e-63	250	Other_virus	DNA	Viruses|unclassified|unclassified|Herpesvirales|Herpesviridae|Cytomegalovirus|Cercopithecine betaherpesvirus 5
FD1|contig_2509	MK416018.1	78.078	593	120	4	1671	2258	28797	29384	7.89e-131	475	Phages	DNA	Viruses|unclassified|unclassified|Caudovirales|Myoviridae|Peduovirus|Klebsiella phage ST147-VIM1phi7.1
FD1|contig_2513	DQ115820.1	76.285	253	60	0	168	420	1445	1193	1.8e-44	187	Phages	DNA	Viruses|unclassified|unclassified|Caudovirales|Myoviridae|unclassified|Cyanobacteria phage AS-1
FD1|contig_2514	U27645.2	71.076	567	162	2	165	730	1723	1158	2.16e-71	277	Other_virus	DNA	Viruses|unclassified|unclassified|Herpesvirales|Herpesviridae|Cytomegalovirus|Cercopithecine betaherpesvirus 5
FD1|contig_2518	KM209255.1	80.469	128	25	0	257	384	902	1029	3.86e-24	119	Phages	DNA	Viruses|unclassified|unclassified|Caudovirales|Ackermannviridae|Limestonevirus|Dickeya phage phiDP10.3
FD1|contig_2520	KP063541.1	72.269	119	33	0	758	876	10370	10488	5.82e-08	67.1	Phages	DNA	Viruses|unclassified|unclassified|Caudovirales|Myoviridae|Peduovirus|Enterobacteria phage P88
FD1|contig_2523	MH834611.1	74.091	220	55	2	189	407	38243	38461	1.93e-28	133	Phages	DNA	Viruses|unclassified|unclassified|Caudovirales|Siphoviridae|unclassified|Arthrobacter phage Eileen
FD1|contig_2525	MF973497.1	98.162	272	5	0	1	272	1302	1031	2.58e-129	469	Other_virus	RNA	Viruses|unclassified|unclassified|unclassified|Astroviridae|Mamastrovirus|Canine astrovirus
FD1|contig_2527	KM209318.1	87.302	126	16	0	1	126	1038	913	1.76e-35	156	Phages	DNA	Viruses|unclassified|unclassified|Caudovirales|Ackermannviridae|Limestonevirus|Dickeya phage phiDP23.1
FD1|contig_253	MG710528.1	71.336	307	78	6	1537	1838	77476	77777	4.9e-29	140	Phages	DNA	Viruses|unclassified|unclassified|Caudovirales|Podoviridae|Oslovirus|Escherichia phage GER2
FD1|contig_2534	MN813700.1	74.653	288	57	8	577	859	44729	45005	6.28e-39	169	Phages	DNA	Viruses|unclassified|unclassified|Caudovirales|Siphoviridae|Fromanvirus|Mycobacterium phage Atkinbua
FD1|contig_2534	AF191073.1	85.106	141	17	3	148	287	837	700	6.93e-34	150	Other_virus	DNA	Viruses|unclassified|unclassified|Herpesvirales|Herpesviridae|Cytomegalovirus|Cercopithecine betaherpesvirus 5
FD1|contig_2536	MH883318.1	72.043	186	47	4	110	293	185302	185120	5.35e-15	88.7	Other_virus	DNA	Viruses|unclassified|unclassified|unclassified|Nimaviridae|Whispovirus|White spot syndrome virus
FD1|contig_254	MK765594.1	66.901	1136	291	20	1042	2103	2193	1069	1.05e-89	341	Phages	DNA	Viruses|unclassified|unclassified|unclassified|Microviridae|unclassified|Tortoise microvirus 13
FD1|contig_2541	MN551111.1	75.248	101	25	0	200	300	1455	1555	1.49e-09	70.7	Other_virus	RNA	Viruses|unclassified|unclassified|Picornavirales|Dicistroviridae|unclassified|Plasmopara viticola associated dicistro-like virus 1
FD1|contig_2545	JQ965645.1	69.847	262	77	2	1281	1541	79805	79545	8.6e-21	110	Phages	DNA	Viruses|unclassified|unclassified|Caudovirales|Siphoviridae|Nickievirus|Salmonella phage SSU5
FD1|contig_2545	AF067354.1	71.935	310	83	2	1460	1767	1	308	2.66e-36	162	Other_virus	DNA	Viruses|unclassified|unclassified|Herpesvirales|Herpesviridae|Cytomegalovirus|Cercopithecine betaherpesvirus 5
FD1|contig_2566	KM209318.1	75.532	188	38	4	63	247	532	714	3.7e-25	122	Phages	DNA	Viruses|unclassified|unclassified|Caudovirales|Ackermannviridae|Limestonevirus|Dickeya phage phiDP23.1
FD1|contig_2576	DQ115859.1	67.089	237	67	6	104	335	784	1014	4.84e-06	59.9	Phages	DNA	Viruses|unclassified|unclassified|Caudovirales|Myoviridae|unclassified|Cyanobacteria phage AS-1
FD1|contig_2578	MN034851.1	82.216	343	61	0	148207	148549	44	386	2.52e-89	344	Other_virus	RNA	Viruses|unclassified|unclassified|unclassified|Narnaviridae|Mitovirus|Mitovirus sp.
FD1|contig_2580	KM209288.1	73.276	116	25	2	70	179	390	505	2.53e-08	67.1	Phages	DNA	Viruses|unclassified|unclassified|Caudovirales|Ackermannviridae|Limestonevirus|Dickeya phage phiDP23.1
FD1|contig_2585	MN451695.1	99.609	512	2	0	1	512	2355	1844	0	915	Other_virus	DNA	Viruses|unclassified|unclassified|unclassified|Parvoviridae|Protoparvovirus|Carnivore protoparvovirus 1
FD1|contig_2586	AF447491.1	78.505	107	23	0	3425	3531	33681	33575	3.22e-14	90.6	Phages	DNA	Viruses|unclassified|unclassified|Caudovirales|Siphoviridae|Stanholtvirus|Burkholderia virus phiE125
FD1|contig_2587	MH445380.1	78.065	155	34	0	57	211	89367	89521	8.09e-27	127	Phages	DNA	Viruses|unclassified|unclassified|Caudovirales|Myoviridae|Punavirus|Escherichia virus P1
FD1|contig_259	HM004429.1	67.734	406	117	7	455	853	11499	11897	4.8e-25	123	Other_virus	DNA	Viruses|unclassified|unclassified|unclassified|Phycodnaviridae|Prasinovirus|Micromonas sp. RCC1109 virus MpV1
FD1|contig_2591	MN905546.1	87.736	106	13	0	2	107	189605	189500	1.82e-28	133	Phages	DNA	Viruses|unclassified|unclassified|Caudovirales|Myoviridae|unclassified|Pseudomonas phage PN05
FD1|contig_2594	DQ115859.1	68.382	272	72	8	4198	4462	368	632	1.54e-11	80.6	Phages	DNA	Viruses|unclassified|unclassified|Caudovirales|Myoviridae|unclassified|Cyanobacteria phage AS-1
FD1|contig_2599	MK919483.1	69.946	559	140	18	4512	5056	43017	42473	2.53e-46	196	Phages	DNA	Viruses|unclassified|unclassified|Caudovirales|Siphoviridae|Nymphadoravirus|Gordonia phage Suscepit
FD1|contig_2604	KM209318.1	79.259	135	28	0	164	298	950	816	4.12e-24	118	Phages	DNA	Viruses|unclassified|unclassified|Caudovirales|Ackermannviridae|Limestonevirus|Dickeya phage phiDP23.1
FD1|contig_2610	MK898813.1	99.099	333	3	0	81	413	2846	2514	2.97e-165	588	Other_virus	DNA	Viruses|unclassified|unclassified|unclassified|Polyomaviridae|unclassified|Cat associated lyon-IARC polyomavirus
FD1|contig_2612	KM209288.1	91.743	109	9	0	4	112	168	276	2.05e-35	157	Phages	DNA	Viruses|unclassified|unclassified|Caudovirales|Ackermannviridae|Limestonevirus|Dickeya phage phiDP23.1
FD1|contig_2618	KM209288.1	93.6	125	8	0	2	126	173	297	6.36e-46	190	Phages	DNA	Viruses|unclassified|unclassified|Caudovirales|Ackermannviridae|Limestonevirus|Dickeya phage phiDP23.1
FD1|contig_262	MN098325.1	67.399	273	83	2	25	294	14593	14862	6.73e-15	88.7	Phages	DNA	Viruses|unclassified|unclassified|Caudovirales|Podoviridae|Rosenblumvirus|Staphylococcus phage Portland
FD1|contig_2621	MK672805.1	66.4	250	80	4	192	439	50520	50767	5.25e-06	59	Phages	DNA	Viruses|unclassified|unclassified|Caudovirales|Myoviridae|unclassified|Vibrio phage Va_PF430-3_p42
FD1|contig_2626	NC_041868.1	73.123	253	60	6	14149	14397	4042	4290	7.26e-26	131	Phages	DNA	Viruses|unclassified|unclassified|Caudovirales|Siphoviridae|Vhulanivirus|Paracoccus virus Shpa
FD1|contig_263	KU686207.1	66.532	248	79	4	60	305	99227	99472	3.94e-06	59.9	Phages	DNA	Viruses|unclassified|unclassified|Caudovirales|Myoviridae|unclassified|Synechococcus phage S-CAM22
FD1|contig_2631	MN905546.1	87.2	125	16	0	1	125	190267	190391	6.93e-35	154	Phages	DNA	Viruses|unclassified|unclassified|Caudovirales|Myoviridae|unclassified|Pseudomonas phage PN05
FD1|contig_2642	NC_028930.1	67.003	397	120	7	757	1146	2123	2515	7.08e-19	104	Phages	DNA	Viruses|unclassified|unclassified|Caudovirales|Siphoviridae|Trippvirus|Paenibacillus virus Tripp
FD1|contig_2649	MH588545.1	70.782	243	67	4	3504	3744	118457	118697	9.19e-19	104	Phages	DNA	Viruses|unclassified|unclassified|Caudovirales|Siphoviridae|unclassified|Caulobacter phage CcrPW
FD1|contig_2660	MK032724.1	77.064	109	21	2	125	231	1117	1011	5.29e-12	79.7	Other_virus	DNA	Viruses|unclassified|unclassified|unclassified|Genomoviridae|unclassified|Genomoviridae sp.
FD1|contig_2663	AF191073.1	75.51	147	28	3	151	295	1154	1294	1.01e-17	97.8	Other_virus	DNA	Viruses|unclassified|unclassified|Herpesvirales|Herpesviridae|Cytomegalovirus|Cercopithecine betaherpesvirus 5
FD1|contig_267	DQ115871.1	71.226	212	55	2	9971	10179	890	682	5.37e-18	104	Phages	DNA	Viruses|unclassified|unclassified|Caudovirales|Myoviridae|unclassified|Cyanobacteria phage AS-1
FD1|contig_2670	KT968832.1	76.991	113	26	0	2639	2751	37602	37714	5.52e-14	87.8	Phages	DNA	Viruses|unclassified|unclassified|Caudovirales|Siphoviridae|Casadabanvirus|Pseudomonas virus PA1KOR
FD1|contig_2672	AF191073.1	90.323	155	15	0	11	165	1547	1701	1.73e-52	213	Other_virus	DNA	Viruses|unclassified|unclassified|Herpesvirales|Herpesviridae|Cytomegalovirus|Cercopithecine betaherpesvirus 5
FD1|contig_2674	NC_026584.1	69.903	206	62	0	1099	1304	85886	86091	1.13e-15	93.3	Phages	DNA	Viruses|unclassified|unclassified|Caudovirales|Siphoviridae|Omegavirus|Mycobacterium phage Minerva
FD1|contig_2676	KP136319.1	68.333	180	53	3	132	308	2144683	2144861	3.68e-06	59	Other_virus	DNA	Viruses|unclassified|unclassified|unclassified|unclassified|Pandoravirus|Pandoravirus inopinatum
FD1|contig_2679	MN234178.1	69.149	376	116	0	124	499	37503	37878	2.04e-35	156	Phages	DNA	Viruses|unclassified|unclassified|Caudovirales|Siphoviridae|unclassified|Arthrobacter phage TripleJ
FD1|contig_2680	MK511038.1	74.755	408	99	3	1	406	37693	38098	3.99e-67	262	Phages	DNA	Viruses|unclassified|unclassified|Caudovirales|Siphoviridae|Casadabanvirus|Pseudomonas phage vB_Pae_BR58b
FD1|contig_2681	KJ507100.1	67.568	185	60	0	236	420	1909	1725	2.23e-07	64.4	Phages	DNA	Viruses|unclassified|unclassified|Caudovirales|Siphoviridae|unclassified|Pseudomonas phage phiPSA1
FD1|contig_2687	AF191073.1	80.189	106	16	1	1	101	746	851	1.26e-17	97.8	Other_virus	DNA	Viruses|unclassified|unclassified|Herpesvirales|Herpesviridae|Cytomegalovirus|Cercopithecine betaherpesvirus 5
FD1|contig_2688	KJ507100.1	67.262	504	131	17	1347	1837	26140	25658	8.63e-24	120	Phages	DNA	Viruses|unclassified|unclassified|Caudovirales|Siphoviridae|unclassified|Pseudomonas phage phiPSA1
FD1|contig_2689	KM209313.1	83.036	112	19	0	2	113	487	598	1.34e-23	117	Phages	DNA	Viruses|unclassified|unclassified|Caudovirales|Ackermannviridae|Limestonevirus|Dickeya phage phiDP23.1
FD1|contig_269	JX997176.1	76.316	114	27	0	10422	10535	26470	26583	1.07e-11	85.1	Other_virus	DNA	Viruses|unclassified|unclassified|unclassified|Phycodnaviridae|Chlorovirus|Paramecium bursaria Chlorella virus NE-JV-1
FD1|contig_269	KM209313.1	85	120	17	1	64	183	555	437	1.76e-28	132	Phages	DNA	Viruses|unclassified|unclassified|Caudovirales|Ackermannviridae|Limestonevirus|Dickeya phage phiDP23.1
FD1|contig_2690	KX669658.1	76.707	249	52	2	892	1137	27286	27531	7.9e-43	185	Phages	DNA	Viruses|unclassified|unclassified|Caudovirales|Myoviridae|unclassified|Ochrobactrum phage POA1180
FD1|contig_2697	MN234230.1	67.916	427	133	4	2569	2993	2274	1850	4.04e-29	139	Phages	DNA	Viruses|unclassified|unclassified|Caudovirales|Siphoviridae|Timquatrovirus|Mycobacterium phage Atiba
FD1|contig_27	DQ203855.1	67.949	702	191	17	97	784	39254	39935	3.38e-50	206	Phages	DNA	Viruses|unclassified|unclassified|Caudovirales|Siphoviridae|Stanholtvirus|Burkholderia phage Bcep176
FD1|contig_2705	KM209318.1	82.075	106	18	1	240	345	1271	1375	2.93e-19	103	Phages	DNA	Viruses|unclassified|unclassified|Caudovirales|Ackermannviridae|Limestonevirus|Dickeya phage phiDP23.1
FD1|contig_2710	AF065755.1	89.238	223	23	1	75	297	225	4	2.81e-76	291	Other_virus	DNA	Viruses|unclassified|unclassified|Herpesvirales|Herpesviridae|Cytomegalovirus|Cercopithecine betaherpesvirus 5
FD1|contig_2715	MK422448.1	70.815	233	62	3	402	628	17427	17659	1.79e-19	106	Phages	DNA	Viruses|unclassified|unclassified|Caudovirales|Podoviridae|unclassified|Klebsiella phage ST512-KPC3phi13.3
FD1|contig_2737	AB214978.1	87.671	146	15	2	10	152	152	7	1.69e-41	177	Other_virus	RNA	Viruses|unclassified|unclassified|unclassified|Picobirnaviridae|Picobirnavirus|Human picobirnavirus
FD1|contig_2757	NC_042057.1	100	302	0	0	237	538	967	1268	1.21e-152	545	Phages	DNA	Viruses|unclassified|unclassified|Caudovirales|Siphoviridae|Lambdavirus|Escherichia virus DE3
FD1|contig_2759	MK291441.1	71.711	152	41	2	3158	3308	13168	13018	2.38e-09	74.3	Phages	DNA	Viruses|unclassified|unclassified|Caudovirales|Siphoviridae|unclassified|Paracoccus phage vB_PbeS_Pben1
FD1|contig_276	MK032724.1	73.837	172	42	3	137	307	1068	1237	1.05e-17	97.8	Other_virus	DNA	Viruses|unclassified|unclassified|unclassified|Genomoviridae|unclassified|Genomoviridae sp.
FD1|contig_2762	MK448900.1	70.492	305	81	5	186	487	3023	2725	1.28e-27	131	Phages	DNA	Viruses|unclassified|unclassified|Caudovirales|Siphoviridae|unclassified|Streptococcus phage Javan290
FD1|contig_2765	KM209255.1	68.831	154	48	0	160	313	3552	3705	2.12e-07	62.6	Phages	DNA	Viruses|unclassified|unclassified|Caudovirales|Ackermannviridae|Limestonevirus|Dickeya phage phiDP10.3
FD1|contig_2767	KM209318.1	78.448	116	25	0	1	116	1012	897	1.48e-17	97.8	Phages	DNA	Viruses|unclassified|unclassified|Caudovirales|Ackermannviridae|Limestonevirus|Dickeya phage phiDP23.1
FD1|contig_2769	MF973497.1	99.008	2017	20	0	1	2017	170	2186	0	3548	Other_virus	RNA	Viruses|unclassified|unclassified|unclassified|Astroviridae|Mamastrovirus|Canine astrovirus
FD1|contig_2770	MF973501.1	97.403	154	4	0	1	154	497	650	3.86e-67	260	Other_virus	RNA	Viruses|unclassified|unclassified|unclassified|Astroviridae|Mamastrovirus|Canine astrovirus
FD1|contig_2771	MK422448.1	66.279	258	85	2	181	437	1061	1317	4.13e-08	67.1	Phages	DNA	Viruses|unclassified|unclassified|Caudovirales|Podoviridae|unclassified|Klebsiella phage ST512-KPC3phi13.3
FD1|contig_2773	KM209313.1	85.039	127	18	1	340	466	398	523	1.45e-30	141	Phages	DNA	Viruses|unclassified|unclassified|Caudovirales|Ackermannviridae|Limestonevirus|Dickeya phage phiDP23.1
FD1|contig_2776	AF191073.1	84.804	204	22	3	1	199	688	887	1.03e-55	224	Other_virus	DNA	Viruses|unclassified|unclassified|Herpesvirales|Herpesviridae|Cytomegalovirus|Cercopithecine betaherpesvirus 5
FD1|contig_2777	AB711120.1	69.565	161	46	1	476	633	38522	38682	1.04e-08	68.9	Phages	DNA	Viruses|unclassified|unclassified|Caudovirales|Siphoviridae|Saundersvirus|Bacillus phage PM1
FD1|contig_2786	KM209277.1	70.968	155	40	3	425	578	546	396	9.44e-09	68.9	Phages	DNA	Viruses|unclassified|unclassified|Caudovirales|Ackermannviridae|Limestonevirus|Dickeya phage phiDP23.1
FD1|contig_2790	AF065753.1	67.969	256	68	5	397	645	249	1	1.34e-12	83.3	Other_virus	DNA	Viruses|unclassified|unclassified|Herpesvirales|Herpesviridae|Cytomegalovirus|Cercopithecine betaherpesvirus 5
FD1|contig_2799	KM209318.1	93.007	143	10	0	1	143	579	721	6.83e-53	214	Phages	DNA	Viruses|unclassified|unclassified|Caudovirales|Ackermannviridae|Limestonevirus|Dickeya phage phiDP23.1
FD1|contig_2800	U27894.2	68.142	565	168	7	7904	8462	6095	6653	6.76e-44	189	Other_virus	DNA	Viruses|unclassified|unclassified|Herpesvirales|Herpesviridae|Cytomegalovirus|Cercopithecine betaherpesvirus 5
FD1|contig_2802	MK672805.1	75.916	191	46	0	13800	13990	48687	48877	3.03e-28	138	Phages	DNA	Viruses|unclassified|unclassified|Caudovirales|Myoviridae|unclassified|Vibrio phage Va_PF430-3_p42
FD1|contig_2804	MK448718.1	73.26	273	68	4	249	517	20275	20546	9.13e-34	150	Phages	DNA	Viruses|unclassified|unclassified|Caudovirales|Siphoviridae|unclassified|Streptococcus phage Javan253
FD1|contig_2808	MK416013.1	68.354	158	50	0	712	869	12470	12627	2.71e-06	60.8	Phages	DNA	Viruses|unclassified|unclassified|Caudovirales|Siphoviridae|unclassified|Klebsiella phage ST16-OXA48phi5.1
FD1|contig_2809	DQ115859.1	68.382	272	72	8	53684	53948	632	368	3.47e-10	80.6	Phages	DNA	Viruses|unclassified|unclassified|Caudovirales|Myoviridae|unclassified|Cyanobacteria phage AS-1
FD1|contig_2809	KR093640.1	80.597	134	21	4	3	133	4295	4164	7.29e-22	112	Phages	DNA	Viruses|unclassified|unclassified|Caudovirales|Siphoviridae|unclassified|Moraxella phage Mcat16
FD1|contig_2812	NC_022098.1	67.849	423	110	13	2163	2569	2175078	2175490	3.41e-22	115	Other_virus	DNA	Viruses|unclassified|unclassified|unclassified|unclassified|Pandoravirus|Pandoravirus salinus
FD1|contig_2818	MH552552.2	66.376	1148	342	17	303	1434	1126	2245	3.51e-76	294	Phages	DNA	Viruses|unclassified|unclassified|unclassified|Microviridae|unclassified|Microviridae sp.
FD1|contig_2829	MK422453.1	82.261	513	91	0	46112	46624	4617	5129	1.88e-141	516	Phages	DNA	Viruses|unclassified|unclassified|Caudovirales|Myoviridae|Peduovirus|Klebsiella phage ST13-OXA48phi12.1
FD1|contig_2835	U27612.2	67.485	489	108	13	171	623	7249	6776	5.07e-34	153	Other_virus	DNA	Viruses|unclassified|unclassified|Herpesvirales|Herpesviridae|Cytomegalovirus|Cercopithecine betaherpesvirus 5
FD1|contig_284	NC_042082.1	69.412	255	76	2	1912	2165	86343	86090	1.8e-18	102	Phages	DNA	Viruses|unclassified|unclassified|Caudovirales|Siphoviridae|Delepquintavirus|Stenotrophomonas virus DLP5
FD1|contig_2851	LC494302.1	76.19	105	17	4	711	810	75227	75126	6.46e-08	67.1	Phages	DNA	Viruses|unclassified|unclassified|Caudovirales|Myoviridae|Asteriusvirus|Escherichia phage SP27
FD1|contig_2877	KF387721.1	85.545	422	61	0	1	422	970	1391	7.93e-135	487	Other_virus	RNA	Viruses|unclassified|unclassified|Picornavirales|Picornaviridae|Sakobuvirus|Sakobuvirus A
FD1|contig_288	DQ115813.1	70	210	54	4	763	966	12	218	6.91e-14	86	Phages	DNA	Viruses|unclassified|unclassified|Caudovirales|Myoviridae|unclassified|Cyanobacteria phage AS-1
FD1|contig_2881	EF579802.1	70.451	1973	517	26	286	2234	41267	43197	0	873	Phages	DNA	Viruses|unclassified|unclassified|Caudovirales|Siphoviridae|Minunavirus|Microbacterium virus Min1
FD1|contig_2887	DQ115859.1	73.984	123	22	4	3163	3280	476	593	1.69e-08	69.8	Phages	DNA	Viruses|unclassified|unclassified|Caudovirales|Myoviridae|unclassified|Cyanobacteria phage AS-1
FD1|contig_2893	EF579802.1	67.045	264	79	3	1859	2118	41538	41797	2.54e-11	78.8	Phages	DNA	Viruses|unclassified|unclassified|Caudovirales|Siphoviridae|Minunavirus|Microbacterium virus Min1
FD1|contig_2901	DQ340064.2	69.767	172	52	0	218	389	13022	13193	1.19e-11	77	Phages	DNA	Viruses|unclassified|unclassified|Caudovirales|Myoviridae|Svunavirus|Geobacillus virus GBSV1
FD1|contig_2904	MH445380.1	66.279	602	189	14	2988	3582	68924	68330	2.45e-22	121	Phages	DNA	Viruses|unclassified|unclassified|Caudovirales|Myoviridae|Punavirus|Escherichia virus P1
FD1|contig_291	MF497830.1	98.936	1597	15	1	44	1640	1595	1	0	2801	Other_virus	DNA	Viruses|unclassified|unclassified|unclassified|Circoviridae|Circovirus|Bamboo rat circovirus
FD1|contig_2916	KU377538.1	76.106	113	25	2	15	127	116424	116314	4.66e-11	76.1	Other_virus	DNA	Viruses|unclassified|unclassified|unclassified|Baculoviridae|Alphabaculovirus|Lymantria dispar multiple nucleopolyhedrovirus
FD1|contig_2925	EF579802.1	67.354	873	247	17	216	1060	43116	42254	1.49e-62	248	Phages	DNA	Viruses|unclassified|unclassified|Caudovirales|Siphoviridae|Minunavirus|Microbacterium virus Min1
FD1|contig_2925	KM209277.1	91.87	123	10	0	179	301	339	461	3.63e-42	178	Phages	DNA	Viruses|unclassified|unclassified|Caudovirales|Ackermannviridae|Limestonevirus|Dickeya phage phiDP23.1
FD1|contig_2927	MH179159.1	71.795	117	27	2	149	265	634	524	6.42e-06	59.9	Other_virus	RNA	Viruses|unclassified|unclassified|Ortervirales|Retroviridae|Lentivirus|Caprine arthritis encephalitis virus
FD1|contig_293	MH445380.1	67.664	535	157	9	5	528	94528	93999	4.57e-36	159	Phages	DNA	Viruses|unclassified|unclassified|Caudovirales|Myoviridae|Punavirus|Escherichia virus P1
FD1|contig_2931	MH932584.1	73.554	121	30	2	2761	2880	121836	121717	3.82e-07	68	Other_virus	DNA	Viruses|unclassified|unclassified|Herpesvirales|Herpesviridae|unclassified|Colobine gammaherpesvirus 1
FD1|contig_2933	MK892685.1	78.035	346	72	3	29477	29820	19777	20120	1.23e-67	272	Other_virus	DNA	Viruses|unclassified|unclassified|unclassified|unclassified|unclassified|Prokaryotic dsDNA virus sp.
FD1|contig_2934	KT588075.2	94.801	327	17	0	1	327	22301	22627	6.36e-143	514	Phages	DNA	Viruses|unclassified|unclassified|Caudovirales|Siphoviridae|Vieuvirus|Acinetobacter phage Ab105-2phi
FD1|contig_2938	MG711460.1	68.444	225	71	0	545	769	1612	1388	5.17e-14	86.9	Phages	DNA	Viruses|unclassified|unclassified|Caudovirales|Myoviridae|unclassified|Faecalibacterium phage FP_Mushu
FD1|contig_294	KX165321.1	99.107	672	5	1	242	913	27420	26750	0	1182	Other_virus	DNA	Viruses|unclassified|unclassified|Herpesvirales|Herpesviridae|Iltovirus|Gallid alphaherpesvirus 1
FD1|contig_2946	MK422453.1	77.945	730	137	10	639	1356	5378	4661	1.4e-158	568	Phages	DNA	Viruses|unclassified|unclassified|Caudovirales|Myoviridae|Peduovirus|Klebsiella phage ST13-OXA48phi12.1
FD1|contig_2954	MG969427.1	72.615	566	148	3	8597	9158	10774	11336	8.49e-82	315	Phages	DNA	Viruses|unclassified|unclassified|Caudovirales|Siphoviridae|unclassified|Anoxybacillus phage A403
FD1|contig_2962	U82619.2	90.996	522	46	1	14	535	33632	33112	0	727	Phages	DNA	Viruses|unclassified|unclassified|Caudovirales|Myoviridae|unclassified|Enterobacteria phage SfV
FD1|contig_2965	MN284907.1	72.5	120	33	0	2339	2458	38892	39011	5.99e-08	68.9	Phages	DNA	Viruses|unclassified|unclassified|Caudovirales|Siphoviridae|Wizardvirus|Gordonia phage Fireball
FD1|contig_2982	AF065755.1	85.207	169	23	1	436	604	90	256	1.79e-45	190	Other_virus	DNA	Viruses|unclassified|unclassified|Herpesvirales|Herpesviridae|Cytomegalovirus|Cercopithecine betaherpesvirus 5
FD1|contig_299	MK250090.1	68.025	319	97	3	82	396	3624	3307	9.71e-21	107	Other_virus	DNA	Viruses|unclassified|unclassified|unclassified|Mimiviridae|unclassified|Mimiviridae sp. ChoanoV1
FD1|contig_2996	DQ203855.1	76.378	127	26	2	48	172	39382	39258	2.24e-15	89.7	Phages	DNA	Viruses|unclassified|unclassified|Caudovirales|Siphoviridae|Stanholtvirus|Burkholderia phage Bcep176
FD1|contig_3006	AB366653.2	70.659	167	43	4	17650	17813	25100	24937	3.24e-07	68.9	Phages	DNA	Viruses|unclassified|unclassified|Caudovirales|Myoviridae|Mieseafarmvirus|Ralstonia virus RSL1
FD1|contig_3013	KR093640.1	70.357	280	64	5	332	592	3442	3721	4.13e-26	126	Phages	DNA	Viruses|unclassified|unclassified|Caudovirales|Siphoviridae|unclassified|Moraxella phage Mcat16
FD1|contig_3019	KR093640.1	70.714	280	63	5	280	540	3442	3721	8.82e-28	131	Phages	DNA	Viruses|unclassified|unclassified|Caudovirales|Siphoviridae|unclassified|Moraxella phage Mcat16
FD1|contig_3028	KF387721.1	86.905	756	93	5	129	881	108	860	0	901	Other_virus	RNA	Viruses|unclassified|unclassified|Picornavirales|Picornaviridae|Sakobuvirus|Sakobuvirus A
FD1|contig_3030	KR093630.1	74.348	230	43	5	524	745	717	496	1.01e-30	141	Phages	DNA	Viruses|unclassified|unclassified|Caudovirales|Siphoviridae|unclassified|Moraxella phage Mcat6
FD1|contig_3032	KM209255.1	78.095	105	22	1	1	104	3662	3558	2.24e-13	83.3	Phages	DNA	Viruses|unclassified|unclassified|Caudovirales|Ackermannviridae|Limestonevirus|Dickeya phage phiDP10.3
FD1|contig_3033	KR093631.1	74.79	119	30	0	15482	15600	3532	3414	4.26e-11	80.6	Phages	DNA	Viruses|unclassified|unclassified|Caudovirales|Siphoviridae|unclassified|Moraxella phage Mcat7
FD1|contig_3040	MH599087.1	74.038	104	21	2	332	432	49936	49836	3.05e-07	63.5	Phages	DNA	Viruses|unclassified|unclassified|Caudovirales|Siphoviridae|Mardecavirus|Vibrio phage R01
FD1|contig_3047	EF579802.1	72.833	773	195	2	2	774	42329	43086	3.02e-124	453	Phages	DNA	Viruses|unclassified|unclassified|Caudovirales|Siphoviridae|Minunavirus|Microbacterium virus Min1
FD1|contig_3050	LC193725.1	70.922	282	79	1	853	1134	13102	12824	1.31e-29	138	Other_virus	DNA	Viruses|unclassified|unclassified|Herpesvirales|Herpesviridae|Varicellovirus|Equid alphaherpesvirus 1
FD1|contig_3052	DQ115852.1	71.975	157	33	6	419	571	809	660	1.2e-07	68.9	Phages	DNA	Viruses|unclassified|unclassified|Caudovirales|Myoviridae|unclassified|Cyanobacteria phage AS-1
FD1|contig_3065	MF150911.1	73.485	264	70	0	5	268	39519	39782	4.46e-37	161	Phages	DNA	Viruses|unclassified|unclassified|Caudovirales|Podoviridae|unclassified|Ralstonia phage DU_RP_II
FD1|contig_3068	MH834598.1	68.977	303	83	6	110	406	39678	39975	5.45e-20	106	Phages	DNA	Viruses|unclassified|unclassified|Caudovirales|Siphoviridae|unclassified|Arthrobacter phage Auxilium
FD1|contig_3074	KM209255.1	73.239	142	37	1	71	212	3674	3534	6.27e-13	82.4	Phages	DNA	Viruses|unclassified|unclassified|Caudovirales|Ackermannviridae|Limestonevirus|Dickeya phage phiDP10.3
FD1|contig_3083	KM209313.1	81.356	177	28	3	231	404	443	269	4.92e-37	162	Phages	DNA	Viruses|unclassified|unclassified|Caudovirales|Ackermannviridae|Limestonevirus|Dickeya phage phiDP23.1
FD1|contig_3087	MK422451.1	68.302	265	78	2	27248	27509	49151	48890	1.82e-15	96.9	Phages	DNA	Viruses|unclassified|unclassified|Caudovirales|Siphoviridae|Nickievirus|Klebsiella phage ST13-OXA48phi12.3
FD1|contig_3089	KM209318.1	92.523	107	8	0	87	193	1229	1335	3.7e-36	158	Phages	DNA	Viruses|unclassified|unclassified|Caudovirales|Ackermannviridae|Limestonevirus|Dickeya phage phiDP23.1
FD1|contig_3097	DQ500118.1	76.119	134	32	0	506	639	27825	27692	3.12e-17	98.7	Phages	DNA	Viruses|unclassified|unclassified|Caudovirales|Siphoviridae|unclassified|Rhizobium phage 16-3
FD1|contig_3098	KM209318.1	86	200	23	3	3	199	1008	1205	1.3e-56	226	Phages	DNA	Viruses|unclassified|unclassified|Caudovirales|Ackermannviridae|Limestonevirus|Dickeya phage phiDP23.1
FD1|contig_3102	KR093640.1	92.157	102	8	0	1	102	3971	3870	3.02e-33	149	Phages	DNA	Viruses|unclassified|unclassified|Caudovirales|Siphoviridae|unclassified|Moraxella phage Mcat16
FD1|contig_3108	KM209318.1	73.504	234	53	4	430	659	858	630	3.58e-28	133	Phages	DNA	Viruses|unclassified|unclassified|Caudovirales|Ackermannviridae|Limestonevirus|Dickeya phage phiDP23.1
FD1|contig_311	KU760857.1	71.719	541	140	10	3778	4310	62031	61496	2.09e-63	253	Phages	DNA	Viruses|unclassified|unclassified|Caudovirales|Myoviridae|Punavirus|Salmonella virus SJ46
FD1|contig_3112	MH638294.1	73.026	152	37	2	7226	7375	34370	34221	2.19e-12	85.1	Phages	DNA	Viruses|unclassified|unclassified|Caudovirales|Podoviridae|unclassified|Ralstonia phage GP4
FD1|contig_3116	KM209318.1	95.2	125	6	0	3	127	748	624	1.12e-48	199	Phages	DNA	Viruses|unclassified|unclassified|Caudovirales|Ackermannviridae|Limestonevirus|Dickeya phage phiDP23.1
FD1|contig_3120	MF476925.1	70.33	182	52	2	418	598	49411	49591	7.74e-12	78.8	Phages	DNA	Viruses|unclassified|unclassified|Caudovirales|Siphoviridae|unclassified|Klebsiella phage YMC16/01/N133_KPN_BP
FD1|contig_3129	EU307293.1	81.197	117	22	0	5618	5734	4431	4315	2.65e-21	113	Phages	DNA	Viruses|unclassified|unclassified|Caudovirales|Myoviridae|unclassified|Burkholderia phage Bups phi1
FD1|contig_313	MK511038.1	71.074	121	35	0	1081	1201	37813	37693	3e-06	61.7	Phages	DNA	Viruses|unclassified|unclassified|Caudovirales|Siphoviridae|Casadabanvirus|Pseudomonas phage vB_Pae_BR58b
FD1|contig_3131	MH001457.1	72.516	946	246	5	10975	11919	5603	6535	6.31e-144	525	Phages	DNA	Viruses|unclassified|unclassified|Caudovirales|Siphoviridae|unclassified|Streptomyces phage Nesbitt
FD1|contig_3144	MK250090.1	70.714	140	38	1	57	193	3447	3308	2.48e-08	67.1	Other_virus	DNA	Viruses|unclassified|unclassified|unclassified|Mimiviridae|unclassified|Mimiviridae sp. ChoanoV1
FD1|contig_3147	JX997174.1	68.241	762	216	14	46061	46806	233047	232296	9.41e-60	244	Other_virus	DNA	Viruses|unclassified|unclassified|unclassified|Phycodnaviridae|Chlorovirus|Acanthocystis turfacea Chlorella virus MN0810.1
FD1|contig_3150	KX077893.1	67.568	333	106	2	57076	57407	1247	916	3.21e-18	107	Phages	DNA	Viruses|unclassified|unclassified|unclassified|unclassified|unclassified|Streptococcus phage phiZJ20091101-2
FD1|contig_3156	NC_022098.1	70.042	237	65	6	285	518	118627	118860	4.05e-14	86.9	Other_virus	DNA	Viruses|unclassified|unclassified|unclassified|unclassified|Pandoravirus|Pandoravirus salinus
FD1|contig_316	GU911304.1	63.534	1149	364	17	2489	3600	34884	36014	4.14e-34	157	Phages	DNA	Viruses|unclassified|unclassified|Caudovirales|Myoviridae|Peduovirus|Burkholderia phage KL3
FD1|contig_3160	NC_042082.1	70.89	292	82	1	356	647	86053	86341	7.96e-31	142	Phages	DNA	Viruses|unclassified|unclassified|Caudovirales|Siphoviridae|Delepquintavirus|Stenotrophomonas virus DLP5
FD1|contig_3160	AF191073.1	88.793	116	13	0	131	246	1231	1116	1.7e-34	152	Other_virus	DNA	Viruses|unclassified|unclassified|Herpesvirales|Herpesviridae|Cytomegalovirus|Cercopithecine betaherpesvirus 5
FD1|contig_3166	AF065753.1	71.371	248	65	4	8246	8490	249	5	2.33e-21	115	Other_virus	DNA	Viruses|unclassified|unclassified|Herpesvirales|Herpesviridae|Cytomegalovirus|Cercopithecine betaherpesvirus 5
FD1|contig_3178	MH616914.1	73.563	174	44	2	240	412	505	333	1.71e-18	100	Phages	DNA	Viruses|unclassified|unclassified|unclassified|Inoviridae|unclassified|Inoviridae sp.
FD1|contig_3179	JX997164.1	78.846	104	22	0	183	286	168717	168820	4.25e-15	89.7	Other_virus	DNA	Viruses|unclassified|unclassified|unclassified|Phycodnaviridae|Chlorovirus|Paramecium bursaria Chlorella virus CVR-1
FD1|contig_318	KR093639.1	70	200	60	0	193	392	2732	2931	7.79e-16	91.5	Phages	DNA	Viruses|unclassified|unclassified|Caudovirales|Siphoviridae|unclassified|Moraxella phage Mcat15
FD1|contig_3200	KT968832.1	76.991	113	26	0	8117	8229	37714	37602	6.27e-13	87.8	Phages	DNA	Viruses|unclassified|unclassified|Caudovirales|Siphoviridae|Casadabanvirus|Pseudomonas virus PA1KOR
FD1|contig_321	NC_037666.1	72.308	130	34	2	2597	2725	101455	101583	1.62e-07	66.2	Other_virus	DNA	Viruses|unclassified|unclassified|unclassified|unclassified|Pandoravirus|Pandoravirus neocaledonia
FD1|contig_3210	NC_022098.1	70.149	134	40	0	93	226	2238645	2238512	7.59e-07	62.6	Other_virus	DNA	Viruses|unclassified|unclassified|unclassified|unclassified|Pandoravirus|Pandoravirus salinus
FD1|contig_3210	AF065710.2	78.774	212	45	0	141	352	582	371	1.22e-42	180	Other_virus	DNA	Viruses|unclassified|unclassified|Herpesvirales|Herpesviridae|Cytomegalovirus|Cercopithecine betaherpesvirus 5
FD1|contig_3214	KM209277.1	94.531	128	7	0	1	128	1104	1231	1.23e-48	200	Phages	DNA	Viruses|unclassified|unclassified|Caudovirales|Ackermannviridae|Limestonevirus|Dickeya phage phiDP23.1
FD1|contig_322	KY322437.1	72.152	158	44	0	69	226	47108	47265	8.54e-15	87.8	Other_virus	DNA	Viruses|unclassified|unclassified|unclassified|Phycodnaviridae|unclassified|Tetraselmis virus 1
FD1|contig_3224	MF663786.1	76.398	161	38	0	225	385	86244	86404	2.14e-24	120	Phages	DNA	Viruses|unclassified|unclassified|Caudovirales|Myoviridae|unclassified|Bordetella phage vB_BbrM_PHB04
FD1|contig_3237	MK448972.1	66.798	253	81	1	120	369	16415	16163	1.9e-11	77	Phages	DNA	Viruses|unclassified|unclassified|Caudovirales|Siphoviridae|unclassified|Streptococcus phage Javan520
FD1|contig_324	MK416018.1	80.198	101	20	0	201	301	30323	30223	2.69e-16	93.3	Phages	DNA	Viruses|unclassified|unclassified|Caudovirales|Myoviridae|Peduovirus|Klebsiella phage ST147-VIM1phi7.1
FD1|contig_3253	MF973501.1	98.976	293	3	0	420	712	2022	1730	2.75e-143	516	Other_virus	RNA	Viruses|unclassified|unclassified|unclassified|Astroviridae|Mamastrovirus|Canine astrovirus
FD1|contig_3255	DQ203855.1	70.253	316	70	11	18974	19277	39561	39258	1.08e-21	119	Phages	DNA	Viruses|unclassified|unclassified|Caudovirales|Siphoviridae|Stanholtvirus|Burkholderia phage Bcep176
FD1|contig_3260	KY940711.1	64.423	520	147	17	720	1223	22387	21890	9.06e-07	62.6	Phages	DNA	Viruses|unclassified|unclassified|Caudovirales|Myoviridae|unclassified|Bradyrhizobium phage BDU-MI-1
FD1|contig_3262	MN234211.1	64.511	1268	393	25	14125	15380	16585	17807	2.23e-46	197	Phages	DNA	Viruses|unclassified|unclassified|Caudovirales|Siphoviridae|unclassified|Arthrobacter phage Mimi
FD1|contig_3265	MN034851.1	74.074	270	70	0	346	615	71	340	3.85e-40	172	Other_virus	RNA	Viruses|unclassified|unclassified|unclassified|Narnaviridae|Mitovirus|Mitovirus sp.
FD1|contig_3274	DQ115859.1	75.455	110	27	0	355	464	535	644	1.88e-11	77.9	Phages	DNA	Viruses|unclassified|unclassified|Caudovirales|Myoviridae|unclassified|Cyanobacteria phage AS-1
FD1|contig_3277	KM209277.1	84.921	126	19	0	184	309	884	1009	4.28e-31	142	Phages	DNA	Viruses|unclassified|unclassified|Caudovirales|Ackermannviridae|Limestonevirus|Dickeya phage phiDP23.1
FD1|contig_328	MH230879.1	69.62	395	114	3	5542	5930	29244	29638	4.43e-36	164	Phages	DNA	Viruses|unclassified|unclassified|Caudovirales|Siphoviridae|unclassified|Mycobacterium phage Xavia
FD1|contig_3291	NC_040341.1	73.894	226	59	0	201	426	1995	1770	5.93e-31	142	Phages	DNA	Viruses|unclassified|unclassified|unclassified|Microviridae|unclassified|Lepus americanus faeces associated microvirus SHP1 6472
FD1|contig_3292	LN610585.1	68.883	376	99	11	104	469	36694	37061	8.93e-24	118	Phages	DNA	Viruses|unclassified|unclassified|Caudovirales|Siphoviridae|Abidjanvirus|Pseudomonas virus Ab18
FD1|contig_3339	MH445380.1	68.082	636	175	19	125	746	69032	68411	5.38e-40	172	Phages	DNA	Viruses|unclassified|unclassified|Caudovirales|Myoviridae|Punavirus|Escherichia virus P1
FD1|contig_3343	KR093631.1	68.519	756	226	8	38	787	3104	2355	2.51e-68	266	Phages	DNA	Viruses|unclassified|unclassified|Caudovirales|Siphoviridae|unclassified|Moraxella phage Mcat7
FD1|contig_3369	AF065755.1	84.568	162	23	1	112	273	95	254	3.86e-42	178	Other_virus	DNA	Viruses|unclassified|unclassified|Herpesvirales|Herpesviridae|Cytomegalovirus|Cercopithecine betaherpesvirus 5
FD1|contig_337	MK422448.1	69.492	177	46	3	177	349	14129	13957	2.08e-09	70.7	Phages	DNA	Viruses|unclassified|unclassified|Caudovirales|Podoviridae|unclassified|Klebsiella phage ST512-KPC3phi13.3
FD1|contig_3370	MH651167.1	67.111	450	129	16	2572	3013	33492	33054	3.14e-14	90.6	Phages	DNA	Viruses|unclassified|unclassified|Caudovirales|Siphoviridae|unclassified|Gordonia phage Angelique
FD1|contig_3379	KR093640.1	72.414	116	23	2	22	128	3565	3450	8.84e-08	65.3	Phages	DNA	Viruses|unclassified|unclassified|Caudovirales|Siphoviridae|unclassified|Moraxella phage Mcat16
FD1|contig_3389	MH015254.1	75.833	120	27	2	378	496	10297	10415	4.84e-12	79.7	Phages	DNA	Viruses|unclassified|unclassified|Caudovirales|Siphoviridae|unclassified|Ruegeria phage vB_RpoS-V11
FD1|contig_3391	MF973500.1	98.569	699	10	0	1	699	1763	1065	0	1216	Other_virus	RNA	Viruses|unclassified|unclassified|unclassified|Astroviridae|Mamastrovirus|Canine astrovirus
FD1|contig_3402	MF468140.1	68.254	378	109	7	4210	4580	218503	218130	2.9e-23	120	Other_virus	DNA	Viruses|unclassified|unclassified|Herpesvirales|Herpesviridae|Cytomegalovirus|Macacine betaherpesvirus 3
FD1|contig_3405	MK016500.1	66.807	238	71	5	591	824	5482	5715	7.08e-06	59	Phages	DNA	Viruses|unclassified|unclassified|Caudovirales|Podoviridae|unclassified|Arthrobacter phage Mendel
FD1|contig_3410	MH706966.1	72.637	201	53	2	569	768	12914	13113	1.03e-19	108	Phages	DNA	Viruses|unclassified|unclassified|Caudovirales|Siphoviridae|unclassified|Enterobacteria phage mEp021
FD1|contig_3417	MK620894.1	75.49	102	19	3	14962	15060	129136	129234	7.84e-06	64.4	Phages	DNA	Viruses|unclassified|unclassified|Caudovirales|Siphoviridae|unclassified|Streptomyces phage Kradal
FD1|contig_3419	JQ031132.1	69.388	196	51	5	1242	1431	132684	132876	1.38e-08	69.8	Phages	DNA	Viruses|unclassified|unclassified|Caudovirales|Myoviridae|Vequintavirus|Escherichia virus FV3
FD1|contig_3422	DQ340064.2	71.212	198	57	0	3820	4017	12679	12482	1.45e-17	101	Phages	DNA	Viruses|unclassified|unclassified|Caudovirales|Myoviridae|Svunavirus|Geobacillus virus GBSV1
FD1|contig_3428	MK422450.1	72.464	207	53	2	168	372	46305	46509	5.53e-22	112	Phages	DNA	Viruses|unclassified|unclassified|Caudovirales|Siphoviridae|unclassified|Klebsiella phage ST13-OXA48phi12.4
FD1|contig_3430	KM209277.1	82.759	174	30	0	31	204	674	501	1.29e-42	179	Phages	DNA	Viruses|unclassified|unclassified|Caudovirales|Ackermannviridae|Limestonevirus|Dickeya phage phiDP23.1
FD1|contig_3435	KM209313.1	72.241	299	51	9	1	277	446	734	6.96e-35	154	Phages	DNA	Viruses|unclassified|unclassified|Caudovirales|Ackermannviridae|Limestonevirus|Dickeya phage phiDP23.1
FD1|contig_3436	MN096357.1	73.145	1240	324	6	21153	22386	12472	11236	0	717	Phages	DNA	Viruses|unclassified|unclassified|Caudovirales|Siphoviridae|unclassified|Microbacterium phage WaterT
FD1|contig_3442	KJ019113.1	74.124	742	184	5	78	815	160268	159531	1.63e-125	458	Phages	DNA	Viruses|unclassified|unclassified|Caudovirales|Myoviridae|unclassified|Synechococcus phage ACG-2014d
FD1|contig_3442	KM209318.1	86.982	169	18	2	149	315	966	1132	3.3e-49	201	Phages	DNA	Viruses|unclassified|unclassified|Caudovirales|Ackermannviridae|Limestonevirus|Dickeya phage phiDP23.1
FD1|contig_3454	KM017736.1	73.333	135	36	0	211	345	5385	5519	2.91e-13	82.4	Other_virus	RNA	Viruses|unclassified|unclassified|Picornavirales|unclassified|Fesavirus|Fesavirus 1
FD1|contig_346	MH697590.1	68.525	305	90	4	2703	3004	152790	152489	2.1e-19	105	Phages	DNA	Viruses|unclassified|unclassified|Caudovirales|Myoviridae|Bixzunavirus|Mycobacterium phage Phlegm
FD1|contig_3476	AF065660.2	74.854	171	37	5	245	413	1628	1462	4.16e-18	98.7	Other_virus	DNA	Viruses|unclassified|unclassified|Herpesvirales|Herpesviridae|Cytomegalovirus|Cercopithecine betaherpesvirus 5
FD1|contig_3480	KX534340.1	67.139	1975	588	24	1185	3119	11279	13232	3.33e-163	583	Phages	DNA	Viruses|unclassified|unclassified|Caudovirales|Siphoviridae|unclassified|Phage Wrath
FD1|contig_3483	CP025900.1	71.551	819	227	2	4552	5367	39125	38310	7.63e-114	424	Phages	DNA	Viruses|unclassified|unclassified|unclassified|unclassified|unclassified|Escherichia phage sp.
FD1|contig_3489	MK448832.1	74.497	149	38	0	289	437	1286	1434	5.31e-18	98.7	Phages	DNA	Viruses|unclassified|unclassified|Caudovirales|Siphoviridae|unclassified|Streptococcus phage Javan85
FD1|contig_3493	KU984980.1	100	232	0	0	1	232	9052	8821	2.92e-113	419	Phages	DNA	Viruses|unclassified|unclassified|Caudovirales|Siphoviridae|Pulverervirus|Propionibacterium phage PFR2
FD1|contig_3503	U27645.2	76.434	959	216	4	2937	3890	1891	938	0	702	Other_virus	DNA	Viruses|unclassified|unclassified|Herpesvirales|Herpesviridae|Cytomegalovirus|Cercopithecine betaherpesvirus 5
FD1|contig_3517	KY203335.1	72.222	216	58	2	224	438	29977	29763	2.14e-22	113	Phages	DNA	Viruses|unclassified|unclassified|Caudovirales|Siphoviridae|unclassified|Pasteurella phage PMP-GADVASU-IND
FD1|contig_3522	MH992222.1	66.481	540	160	11	87	614	1415	885	1.4e-26	128	Phages	DNA	Viruses|unclassified|unclassified|unclassified|Microviridae|unclassified|Apis mellifera associated microvirus 54
FD1|contig_3527	KC292027.1	66.109	239	81	0	425	663	36929	36691	5.36e-08	67.1	Other_virus	DNA	Viruses|unclassified|unclassified|unclassified|unclassified|unclassified|Halovirus HCTV-5
FD1|contig_3531	DQ115842.1	68.462	260	62	7	455	706	162	409	1.24e-13	86.9	Phages	DNA	Viruses|unclassified|unclassified|Caudovirales|Myoviridae|unclassified|Cyanobacteria phage AS-1
FD1|contig_3558	AF065710.2	78.758	306	64	1	478	783	1789	1485	4.52e-65	256	Other_virus	DNA	Viruses|unclassified|unclassified|Herpesvirales|Herpesviridae|Cytomegalovirus|Cercopithecine betaherpesvirus 5
FD1|contig_3570	AF065710.2	79.699	399	81	0	1	399	2092	2490	6.44e-95	355	Other_virus	DNA	Viruses|unclassified|unclassified|Herpesvirales|Herpesviridae|Cytomegalovirus|Cercopithecine betaherpesvirus 5
FD1|contig_3580	KT001913.1	69.359	1201	331	18	4506	5683	62555	61369	2.14e-125	460	Phages	DNA	Viruses|unclassified|unclassified|Caudovirales|Siphoviridae|unclassified|Caulobacter phage Sansa
FD1|contig_3594	AF065660.2	72.143	140	39	0	13352	13491	2499	2638	5.15e-10	77.9	Other_virus	DNA	Viruses|unclassified|unclassified|Herpesvirales|Herpesviridae|Cytomegalovirus|Cercopithecine betaherpesvirus 5
FD1|contig_3598	KM209255.1	78.414	227	47	1	3	227	4958	5184	1.57e-44	187	Phages	DNA	Viruses|unclassified|unclassified|Caudovirales|Ackermannviridae|Limestonevirus|Dickeya phage phiDP10.3
FD1|contig_3613	NC_041927.1	79.333	150	31	0	6762	6911	821	970	1.8e-26	132	Phages	DNA	Viruses|unclassified|unclassified|Caudovirales|Siphoviridae|Lacusarxvirus|Sphingobium virus Lacusarx
FD1|contig_3622	U27612.2	77.722	1598	347	2	16358	17955	2083	3671	0	1277	Other_virus	DNA	Viruses|unclassified|unclassified|Herpesvirales|Herpesviridae|Cytomegalovirus|Cercopithecine betaherpesvirus 5
FD1|contig_3644	MK500565.1	73.333	150	36	1	22699	22844	50549	50698	1.48e-13	90.6	Other_virus	DNA	Viruses|unclassified|unclassified|unclassified|Pithoviridae|unclassified|Pithovirus LCPAC304
FD1|contig_3645	KM209318.1	81.897	116	20	1	271	386	1256	1370	5.74e-22	112	Phages	DNA	Viruses|unclassified|unclassified|Caudovirales|Ackermannviridae|Limestonevirus|Dickeya phage phiDP23.1
FD1|contig_3646	NC_040648.1	85.552	353	33	2	1	335	353	1	9.14e-113	415	Other_virus	DNA	Viruses|unclassified|unclassified|unclassified|unclassified|unclassified|Bovine serum-associated circular virus
FD1|contig_3651	NC_022098.1	71.751	177	42	4	2053	2222	1988609	1988784	2.55e-12	84.2	Other_virus	DNA	Viruses|unclassified|unclassified|unclassified|unclassified|Pandoravirus|Pandoravirus salinus
FD1|contig_3656	JX997158.1	69.565	138	42	0	2352	2489	42200	42063	8.07e-06	60.8	Other_virus	DNA	Viruses|unclassified|unclassified|unclassified|Phycodnaviridae|Chlorovirus|Acanthocystis turfacea Chlorella virus Canal-1
FD1|contig_3667	KM209277.1	83.465	127	21	0	192	318	1134	1260	6.02e-29	135	Phages	DNA	Viruses|unclassified|unclassified|Caudovirales|Ackermannviridae|Limestonevirus|Dickeya phage phiDP23.1
FD1|contig_3669	JX997168.1	69.129	528	159	4	833	1358	297539	298064	7.35e-49	204	Other_virus	DNA	Viruses|unclassified|unclassified|unclassified|Phycodnaviridae|Chlorovirus|Acanthocystis turfacea Chlorella virus GM0701.1
FD1|contig_3675	JN700521.1	72.414	551	152	0	230	780	24315	24865	7.27e-81	309	Phages	DNA	Viruses|unclassified|unclassified|Caudovirales|Siphoviridae|unclassified|Staphylococcus phage StB20
FD1|contig_3686	KM209277.1	86.726	113	15	0	17	129	1012	1124	2.04e-29	137	Phages	DNA	Viruses|unclassified|unclassified|Caudovirales|Ackermannviridae|Limestonevirus|Dickeya phage phiDP23.1
FD1|contig_3691	DQ115859.1	70.37	135	40	0	4574	4708	631	497	1.17e-06	64.4	Phages	DNA	Viruses|unclassified|unclassified|Caudovirales|Myoviridae|unclassified|Cyanobacteria phage AS-1
FD1|contig_3695	KR093640.1	88.35	103	12	0	213	315	3757	3655	1.54e-28	132	Phages	DNA	Viruses|unclassified|unclassified|Caudovirales|Siphoviridae|unclassified|Moraxella phage Mcat16
FD1|contig_3698	NC_040810.1	63.23	582	185	8	1386	1948	701	130	2.33e-10	76.1	Other_virus	DNA	Viruses|unclassified|unclassified|unclassified|Smacoviridae|Porprismacovirus|Cattle blood-associated circovirus-like virus
FD1|contig_370	HM004430.1	72.768	224	55	6	2	222	6462	6682	7.99e-21	108	Other_virus	DNA	Viruses|unclassified|unclassified|unclassified|Phycodnaviridae|Prasinovirus|Bathycoccus sp. RCC1105 virus BpV
FD1|contig_3705	KM209255.1	75.847	236	57	0	1	236	1151	916	2.01e-39	169	Phages	DNA	Viruses|unclassified|unclassified|Caudovirales|Ackermannviridae|Limestonevirus|Dickeya phage phiDP10.3
FD1|contig_3706	MN284895.1	80.292	137	27	0	2636	2772	34460	34324	2.99e-25	126	Phages	DNA	Viruses|unclassified|unclassified|Caudovirales|Siphoviridae|Timquatrovirus|Mycobacterium phage Marshawn
FD1|contig_3711	MK911750.1	70.166	181	52	2	194	373	4971	5150	1.26e-11	77	Phages	DNA	Viruses|unclassified|unclassified|Caudovirales|Siphoviridae|unclassified|Streptococcus phage P738
FD1|contig_3716	MH622925.2	75.714	140	32	2	1	139	212	350	1.94e-16	93.3	Phages	DNA	Viruses|unclassified|unclassified|unclassified|Microviridae|unclassified|Microviridae sp.
FD1|contig_3718	KM209318.1	83.2	125	19	2	325	448	1196	1319	1.07e-25	124	Phages	DNA	Viruses|unclassified|unclassified|Caudovirales|Ackermannviridae|Limestonevirus|Dickeya phage phiDP23.1
FD1|contig_3719	MN098328.1	74.405	168	28	2	34	198	82086	81931	3.95e-23	114	Phages	DNA	Viruses|unclassified|unclassified|Caudovirales|Ackermannviridae|unclassified|Stenotrophomonas phage Mendera
FD1|contig_3727	JN116823.1	68.649	185	58	0	418	602	38848	39032	7.92e-10	73.4	Phages	DNA	Viruses|unclassified|unclassified|Caudovirales|Siphoviridae|unclassified|Rhodococcus phage REQ2
FD1|contig_373	MN528768.1	72.034	118	24	3	718	826	34922	35039	8.97e-06	59.9	Phages	DNA	Viruses|unclassified|unclassified|Caudovirales|Siphoviridae|unclassified|Lactococcus phage P596
FD1|contig_3737	AF065710.2	78.947	323	62	3	2	321	3822	4141	5.2e-69	269	Other_virus	DNA	Viruses|unclassified|unclassified|Herpesvirales|Herpesviridae|Cytomegalovirus|Cercopithecine betaherpesvirus 5
FD1|contig_374	KT968832.1	78.761	113	24	0	5577	5689	37602	37714	2.61e-16	96.9	Phages	DNA	Viruses|unclassified|unclassified|Caudovirales|Siphoviridae|Casadabanvirus|Pseudomonas virus PA1KOR
FD1|contig_3740	AF191073.1	77.119	118	27	0	312	429	497	614	6.1e-16	92.4	Other_virus	DNA	Viruses|unclassified|unclassified|Herpesvirales|Herpesviridae|Cytomegalovirus|Cercopithecine betaherpesvirus 5
FD1|contig_3741	MG029511.1	71.759	216	55	5	46	258	20234	20446	5.47e-18	98.7	Phages	DNA	Viruses|unclassified|unclassified|Caudovirales|Siphoviridae|Triavirus|Staphylococcus phage phiSa2wa_st30
FD1|contig_3744	MH271303.1	69.718	284	70	6	39	317	3696	3424	3.06e-22	113	Phages	DNA	Viruses|unclassified|unclassified|Caudovirales|Siphoviridae|unclassified|Microbacterium phage MementoMori
FD1|contig_376	EF579802.1	67.98	406	118	7	8808	9207	44774	44375	1.21e-24	126	Phages	DNA	Viruses|unclassified|unclassified|Caudovirales|Siphoviridae|Minunavirus|Microbacterium virus Min1
FD1|contig_3766	MH910037.1	72.727	154	36	5	406	554	8926	9078	8.09e-10	72.5	Phages	DNA	Viruses|unclassified|unclassified|Caudovirales|Siphoviridae|unclassified|Arthrobacter phage Isolde
FD1|contig_3773	AF065710.2	76.667	180	42	0	206	385	2136	1957	1.45e-29	136	Other_virus	DNA	Viruses|unclassified|unclassified|Herpesvirales|Herpesviridae|Cytomegalovirus|Cercopithecine betaherpesvirus 5
FD1|contig_3774	JX507079.1	74.059	505	121	7	96	594	2509	2009	1.06e-76	298	Phages	DNA	Viruses|unclassified|unclassified|Caudovirales|Myoviridae|unclassified|Acidithiobacillus phage AcaML1
FD1|contig_3781	AF065755.1	91.866	209	15	2	267	475	156	362	1.28e-76	294	Other_virus	DNA	Viruses|unclassified|unclassified|Herpesvirales|Herpesviridae|Cytomegalovirus|Cercopithecine betaherpesvirus 5
FD1|contig_3792	DQ115867.1	74.37	238	55	4	20583	20817	705	939	1.73e-28	142	Phages	DNA	Viruses|unclassified|unclassified|Caudovirales|Myoviridae|unclassified|Cyanobacteria phage AS-1
FD1|contig_38	MK032724.1	70.608	296	75	8	182	471	1299	1010	2.78e-23	117	Other_virus	DNA	Viruses|unclassified|unclassified|unclassified|Genomoviridae|unclassified|Genomoviridae sp.
FD1|contig_3811	KR093630.1	71.25	240	67	2	4494	4732	12469	12707	2.76e-21	115	Phages	DNA	Viruses|unclassified|unclassified|Caudovirales|Siphoviridae|unclassified|Moraxella phage Mcat6
FD1|contig_3815	AF065710.2	77.647	170	38	0	3232	3401	2888	3057	1.49e-27	136	Other_virus	DNA	Viruses|unclassified|unclassified|Herpesvirales|Herpesviridae|Cytomegalovirus|Cercopithecine betaherpesvirus 5
FD1|contig_3819	AF191073.1	76.654	257	35	7	58	306	2890	3129	2.45e-44	185	Other_virus	DNA	Viruses|unclassified|unclassified|Herpesvirales|Herpesviridae|Cytomegalovirus|Cercopithecine betaherpesvirus 5
FD1|contig_3821	KR093627.1	73.096	197	50	3	32	226	2413	2218	6.41e-20	106	Phages	DNA	Viruses|unclassified|unclassified|Caudovirales|Siphoviridae|unclassified|Moraxella phage Mcat3
FD1|contig_3823	MG788324.1	70.395	152	43	1	29	178	31463	31312	1.76e-09	69.8	Phages	DNA	Viruses|unclassified|unclassified|Caudovirales|Siphoviridae|unclassified|Lactobacillus phage PM411
FD1|contig_3831	MH510277.1	73.729	118	28	1	662	776	9119	9236	1.22e-09	72.5	Phages	DNA	Viruses|unclassified|unclassified|Caudovirales|Podoviridae|unclassified|Podoviridae sp. ctfa10
FD1|contig_3843	DQ115867.1	70.801	387	97	10	9587	9965	561	939	3.6e-34	159	Phages	DNA	Viruses|unclassified|unclassified|Caudovirales|Myoviridae|unclassified|Cyanobacteria phage AS-1
FD1|contig_3858	MK327932.1	72.441	127	35	0	298	424	49934	50060	7.32e-10	72.5	Phages	DNA	Viruses|unclassified|unclassified|Caudovirales|Myoviridae|Krischvirus|Escherichia phage vB_EcoM_G2248
FD1|contig_3859	MG543995.1	67.391	276	86	2	257	530	43514	43241	2.78e-14	87.8	Phages	DNA	Viruses|unclassified|unclassified|Caudovirales|Siphoviridae|unclassified|Staphylococcus phage UPMK_1
FD1|contig_3867	AF191073.1	92.308	156	12	0	368	523	2805	2960	4.4e-57	228	Other_virus	DNA	Viruses|unclassified|unclassified|Herpesvirales|Herpesviridae|Cytomegalovirus|Cercopithecine betaherpesvirus 5
FD1|contig_3872	MH727593.1	74.545	110	25	2	124	231	16528	16636	3.37e-08	67.1	Phages	DNA	Viruses|unclassified|unclassified|Caudovirales|Siphoviridae|unclassified|Acidovorax phage ACPWH
FD1|contig_3873	KY471269.1	74.564	401	102	0	3562	3962	36008	35608	5.84e-67	264	Phages	DNA	Viruses|unclassified|unclassified|Caudovirales|Siphoviridae|Vendettavirus|Gordonia phage DinoDaryn
FD1|contig_3886	KM209288.1	72.951	122	22	3	1	112	548	428	6.06e-09	68.9	Phages	DNA	Viruses|unclassified|unclassified|Caudovirales|Ackermannviridae|Limestonevirus|Dickeya phage phiDP23.1
FD1|contig_3890	MK892815.1	75.41	122	28	2	892	1012	32089	31969	1.32e-11	78.8	Other_virus	DNA	Viruses|unclassified|unclassified|unclassified|unclassified|unclassified|Prokaryotic dsDNA virus sp.
FD1|contig_3900	MK448882.1	72.3	213	56	1	805	1017	3680	3471	1.03e-22	117	Phages	DNA	Viruses|unclassified|unclassified|Caudovirales|Siphoviridae|unclassified|Streptococcus phage Javan242
FD1|contig_3902	MN484601.1	74.51	153	36	1	1091	1243	21610	21759	1.33e-17	99.6	Phages	DNA	Viruses|unclassified|unclassified|Caudovirales|Siphoviridae|unclassified|Gordonia phage Sixama
FD1|contig_3911	NC_041868.1	84.573	363	56	0	211	573	22429	22067	3.94e-109	403	Phages	DNA	Viruses|unclassified|unclassified|Caudovirales|Siphoviridae|Vhulanivirus|Paracoccus virus Shpa
FD1|contig_3912	AF065756.1	94.231	104	6	0	259	362	141	38	4.6e-37	161	Other_virus	DNA	Viruses|unclassified|unclassified|Herpesvirales|Herpesviridae|Cytomegalovirus|Cercopithecine betaherpesvirus 5
FD1|contig_3920	NC_022098.1	70	230	47	12	2067	2282	122738	122959	2.14e-08	70.7	Other_virus	DNA	Viruses|unclassified|unclassified|unclassified|unclassified|Pandoravirus|Pandoravirus salinus
FD1|contig_3926	MK733609.1	73.267	202	48	2	33837	34035	96433	96631	1.25e-21	118	Other_virus	DNA	Viruses|unclassified|unclassified|Herpesvirales|Herpesviridae|Rhadinovirus|Human gammaherpesvirus 8
FD1|contig_3926	AF065756.1	94.012	167	10	0	872	1038	194	28	2.01e-65	257	Other_virus	DNA	Viruses|unclassified|unclassified|Herpesvirales|Herpesviridae|Cytomegalovirus|Cercopithecine betaherpesvirus 5
FD1|contig_3927	KT264764.1	86.957	506	62	2	8	509	5503	4998	3.27e-172	610	Phages	DNA	Viruses|unclassified|unclassified|unclassified|Microviridae|unclassified|Gokushovirus WZ-2015a
FD1|contig_3936	KX534340.1	68.367	294	91	2	34	326	12921	13213	2.17e-19	104	Phages	DNA	Viruses|unclassified|unclassified|Caudovirales|Siphoviridae|unclassified|Phage Wrath
FD1|contig_3938	KM209255.1	90.385	104	10	0	199	302	3875	3978	1.12e-31	143	Phages	DNA	Viruses|unclassified|unclassified|Caudovirales|Ackermannviridae|Limestonevirus|Dickeya phage phiDP10.3
FD1|contig_394	MG969427.1	64.313	524	172	2	1531	2048	1116	602	5.57e-20	107	Phages	DNA	Viruses|unclassified|unclassified|Caudovirales|Siphoviridae|unclassified|Anoxybacillus phage A403
FD1|contig_3944	MN905546.1	76.786	112	25	1	220	331	189674	189564	2.35e-13	82.4	Phages	DNA	Viruses|unclassified|unclassified|Caudovirales|Myoviridae|unclassified|Pseudomonas phage PN05
FD1|contig_3958	DQ115859.1	67.234	470	115	19	2345	2796	648	200	2.63e-18	104	Phages	DNA	Viruses|unclassified|unclassified|Caudovirales|Myoviridae|unclassified|Cyanobacteria phage AS-1
FD1|contig_3961	KM209288.1	93.077	130	9	0	125	254	191	320	5.33e-47	195	Phages	DNA	Viruses|unclassified|unclassified|Caudovirales|Ackermannviridae|Limestonevirus|Dickeya phage phiDP23.1
FD1|contig_3965	MF973501.1	98.506	803	12	0	1	803	1182	380	0	1395	Other_virus	RNA	Viruses|unclassified|unclassified|unclassified|Astroviridae|Mamastrovirus|Canine astrovirus
FD1|contig_3972	MK416018.1	82.651	513	89	0	40514	41026	29525	29013	3.19e-144	525	Phages	DNA	Viruses|unclassified|unclassified|Caudovirales|Myoviridae|Peduovirus|Klebsiella phage ST147-VIM1phi7.1
FD1|contig_3973	NC_041895.1	73.78	164	43	0	1	164	5749	5586	3.66e-19	103	Phages	DNA	Viruses|unclassified|unclassified|Caudovirales|Siphoviridae|Doucettevirus|Propionibacterium virus G4
FD1|contig_3980	MK422448.1	71.528	144	40	1	245	387	62372	62515	1.83e-09	72.5	Phages	DNA	Viruses|unclassified|unclassified|Caudovirales|Podoviridae|unclassified|Klebsiella phage ST512-KPC3phi13.3
FD1|contig_3992	MK500444.1	65.13	347	121	0	2	348	8531	8877	1.08e-12	81.5	Other_virus	DNA	Viruses|unclassified|unclassified|unclassified|Pithoviridae|unclassified|Pithovirus LCPAC101
FD1|contig_3996	KY290958.1	74.074	297	75	2	79	374	7784	7489	4.57e-43	182	Phages	DNA	Viruses|unclassified|unclassified|Caudovirales|Myoviridae|Biquartavirus|Aeromonas phage SW69-9
FD1|contig_3998	MN905546.1	84.071	113	18	0	1	113	190284	190396	8.76e-26	123	Phages	DNA	Viruses|unclassified|unclassified|Caudovirales|Myoviridae|unclassified|Pseudomonas phage PN05
FD1|contig_4000	MH617122.2	72.146	219	55	2	1069	1284	3534	3749	8.76e-23	117	Phages	DNA	Viruses|unclassified|unclassified|unclassified|Microviridae|unclassified|Microviridae sp.
FD1|contig_4013	KM209255.1	99.074	108	1	0	1	108	1128	1021	1.22e-45	191	Phages	DNA	Viruses|unclassified|unclassified|Caudovirales|Ackermannviridae|Limestonevirus|Dickeya phage phiDP10.3
FD1|contig_4016	EU771092.1	68.75	240	75	0	3339	3578	1729	1490	1.95e-15	96	Phages	DNA	Viruses|unclassified|unclassified|Caudovirales|Podoviridae|Salasvirus|Bacillus virus phi29
FD1|contig_4032	JQ680367.1	77.6	125	28	0	613	737	10614	10490	3.14e-18	100	Phages	DNA	Viruses|unclassified|unclassified|unclassified|unclassified|unclassified|Bacteriophage sp.
FD1|contig_4036	DQ115841.1	86.099	446	62	0	889	1334	17	462	4.88e-146	526	Phages	DNA	Viruses|unclassified|unclassified|Caudovirales|Myoviridae|unclassified|Cyanobacteria phage AS-1
FD1|contig_4041	KM209288.1	100	121	0	0	1	121	328	208	1.45e-54	219	Phages	DNA	Viruses|unclassified|unclassified|Caudovirales|Ackermannviridae|Limestonevirus|Dickeya phage phiDP23.1
FD1|contig_4042	KR093631.1	69.261	758	219	11	38	788	3104	2354	1.91e-72	280	Phages	DNA	Viruses|unclassified|unclassified|Caudovirales|Siphoviridae|unclassified|Moraxella phage Mcat7
FD1|contig_4060	JQ809663.1	77.193	171	36	1	43	213	3995	3828	4.83e-28	132	Phages	DNA	Viruses|unclassified|unclassified|Caudovirales|Myoviridae|Peduovirus|Stenotrophomonas phage Smp131
FD1|contig_4065	LC193725.1	75.789	190	44	2	1063	1251	12854	13042	7.83e-27	129	Other_virus	DNA	Viruses|unclassified|unclassified|Herpesvirales|Herpesviridae|Varicellovirus|Equid alphaherpesvirus 1
FD1|contig_4077	MK075003.1	67.364	239	68	4	235	468	15109	15342	3.56e-09	71.6	Phages	DNA	Viruses|unclassified|unclassified|Caudovirales|Siphoviridae|unclassified|Staphylococcus phage phiSP44-1
FD1|contig_4078	JN116824.1	71.795	195	55	0	2531	2725	29685	29879	7.77e-19	104	Phages	DNA	Viruses|unclassified|unclassified|Caudovirales|Siphoviridae|unclassified|Rhodococcus phage REQ3
FD1|contig_4112	JX507079.1	71.245	233	62	5	318	547	54911	54681	4.45e-18	101	Phages	DNA	Viruses|unclassified|unclassified|Caudovirales|Myoviridae|unclassified|Acidithiobacillus phage AcaML1
FD1|contig_4114	DQ500118.1	70.192	208	50	4	536	737	41564	41363	3.95e-15	89.7	Phages	DNA	Viruses|unclassified|unclassified|Caudovirales|Siphoviridae|unclassified|Rhizobium phage 16-3
FD1|contig_4125	MH445380.1	74.103	641	158	6	1310	1946	89521	88885	1.17e-104	389	Phages	DNA	Viruses|unclassified|unclassified|Caudovirales|Myoviridae|Punavirus|Escherichia virus P1
FD1|contig_4137	AF151674.1	74.419	172	36	4	45519	45686	9520	9687	5.91e-17	102	Phages	DNA	Viruses|unclassified|unclassified|Caudovirales|Siphoviridae|unclassified|Enterobacteria phage P-EibC
FD1|contig_4146	KT588073.1	69.178	146	45	0	317	462	7159	7014	2.6e-06	61.7	Phages	DNA	Viruses|unclassified|unclassified|Caudovirales|Siphoviridae|Vieuvirus|Acinetobacter phage Ab105-3phi
FD1|contig_4154	AF191073.1	81.395	215	31	3	60	270	3113	2904	1.24e-49	203	Other_virus	DNA	Viruses|unclassified|unclassified|Herpesvirales|Herpesviridae|Cytomegalovirus|Cercopithecine betaherpesvirus 5
FD1|contig_4155	HM114277.1	75.439	171	40	2	6340	6509	21384	21553	1.51e-20	113	Phages	DNA	Viruses|unclassified|unclassified|Caudovirales|Myoviridae|unclassified|Rhodococcus phage E3
FD1|contig_4156	KM209288.1	70.992	131	33	2	2	129	296	424	2.42e-07	62.6	Phages	DNA	Viruses|unclassified|unclassified|Caudovirales|Ackermannviridae|Limestonevirus|Dickeya phage phiDP23.1
FD1|contig_4169	AP018495.1	74	100	23	1	208	304	260832	260733	1.09e-06	62.6	Other_virus	DNA	Viruses|unclassified|unclassified|unclassified|unclassified|unclassified|Acanthamoeba castellanii medusavirus
FD1|contig_4175	KM209255.1	84	125	20	0	459	583	860	984	2.25e-29	136	Phages	DNA	Viruses|unclassified|unclassified|Caudovirales|Ackermannviridae|Limestonevirus|Dickeya phage phiDP10.3
FD1|contig_4176	EU409559.1	71.823	181	47	2	84	262	5657	5479	7.3e-16	92.4	Phages	DNA	Viruses|unclassified|unclassified|Caudovirales|Siphoviridae|unclassified|Lactobacillus phage JCL1032
FD1|contig_4178	JQ809663.1	71.261	341	85	11	67	402	20360	20028	1.98e-29	136	Phages	DNA	Viruses|unclassified|unclassified|Caudovirales|Myoviridae|Peduovirus|Stenotrophomonas phage Smp131
FD1|contig_4190	NC_041879.1	72.727	121	33	0	237	357	27408	27528	4.04e-09	70.7	Phages	DNA	Viruses|unclassified|unclassified|Caudovirales|Siphoviridae|Magadivirus|Bacillus virus Mgbh1
FD1|contig_4193	JN116824.1	72.308	195	54	0	2442	2636	29686	29880	1.78e-20	109	Phages	DNA	Viruses|unclassified|unclassified|Caudovirales|Siphoviridae|unclassified|Rhodococcus phage REQ3
FD1|contig_4199	AF065710.2	79.286	140	29	0	1	140	2918	3057	4.99e-25	123	Other_virus	DNA	Viruses|unclassified|unclassified|Herpesvirales|Herpesviridae|Cytomegalovirus|Cercopithecine betaherpesvirus 5
FD1|contig_4203	KX557288.1	72.881	236	60	2	524	757	15271	15038	1.1e-27	132	Phages	DNA	Viruses|unclassified|unclassified|Caudovirales|Siphoviridae|unclassified|Rhodococcus phage ChewyVIII
FD1|contig_4227	KM209288.1	90.654	107	10	0	271	377	229	123	2.23e-33	149	Phages	DNA	Viruses|unclassified|unclassified|Caudovirales|Ackermannviridae|Limestonevirus|Dickeya phage phiDP23.1
FD1|contig_4232	KX557288.1	72.152	237	62	2	524	758	15271	15037	1.63e-25	125	Phages	DNA	Viruses|unclassified|unclassified|Caudovirales|Siphoviridae|unclassified|Rhodococcus phage ChewyVIII
FD1|contig_4242	KR093631.1	67.618	1016	311	11	2929	3932	3520	2511	1.77e-82	316	Phages	DNA	Viruses|unclassified|unclassified|Caudovirales|Siphoviridae|unclassified|Moraxella phage Mcat7
FD1|contig_4247	KF713492.1	100	711	0	0	246	956	3829	3119	0	1283	Other_virus	RNA	Viruses|Negarnaviricota|Monjiviricetes|Mononegavirales|Pneumoviridae|Orthopneumovirus|Human orthopneumovirus
FD1|contig_4257	MN862068.1	82.645	363	63	0	12	374	51526	51888	4.09e-100	371	Phages	DNA	Viruses|unclassified|unclassified|Caudovirales|Siphoviridae|unclassified|Brevundimonas phage vB_BsubS-Delta
FD1|contig_4259	KR093640.1	71.521	309	69	5	181	470	3750	3442	1.91e-35	156	Phages	DNA	Viruses|unclassified|unclassified|Caudovirales|Siphoviridae|unclassified|Moraxella phage Mcat16
FD1|contig_426	AF191073.1	72.563	277	51	9	2	257	1932	1660	2.42e-30	140	Other_virus	DNA	Viruses|unclassified|unclassified|Herpesvirales|Herpesviridae|Cytomegalovirus|Cercopithecine betaherpesvirus 5
FD1|contig_4260	KY203335.1	72.351	387	105	2	228	613	32188	32573	4.94e-51	209	Phages	DNA	Viruses|unclassified|unclassified|Caudovirales|Siphoviridae|unclassified|Pasteurella phage PMP-GADVASU-IND
FD1|contig_4277	NC_040810.1	68.498	619	169	13	372	974	43	651	3.33e-49	203	Other_virus	DNA	Viruses|unclassified|unclassified|unclassified|Smacoviridae|Porprismacovirus|Cattle blood-associated circovirus-like virus
FD1|contig_4278	AF065756.1	92.373	118	9	0	1	118	139	22	2.36e-40	173	Other_virus	DNA	Viruses|unclassified|unclassified|Herpesvirales|Herpesviridae|Cytomegalovirus|Cercopithecine betaherpesvirus 5
FD1|contig_4287	KM209318.1	94.375	160	9	0	243	402	1483	1324	3.89e-63	249	Phages	DNA	Viruses|unclassified|unclassified|Caudovirales|Ackermannviridae|Limestonevirus|Dickeya phage phiDP23.1
FD1|contig_4292	KU052037.1	67.327	606	184	6	23091	23689	708	110	1.06e-42	187	Phages	DNA	Viruses|unclassified|unclassified|Caudovirales|Podoviridae|unclassified|Escherichia phage Rac-SA53
FD1|contig_4295	AF191073.1	72.656	128	29	3	242	365	972	1097	2.1e-08	66.2	Other_virus	DNA	Viruses|unclassified|unclassified|Herpesvirales|Herpesviridae|Cytomegalovirus|Cercopithecine betaherpesvirus 5
FD1|contig_43	AF191073.1	85.185	108	15	1	9	115	1476	1369	1.05e-24	120	Other_virus	DNA	Viruses|unclassified|unclassified|Herpesvirales|Herpesviridae|Cytomegalovirus|Cercopithecine betaherpesvirus 5
FD1|contig_4302	KM209313.1	87.255	102	12	1	234	335	448	548	3.62e-25	123	Phages	DNA	Viruses|unclassified|unclassified|Caudovirales|Ackermannviridae|Limestonevirus|Dickeya phage phiDP23.1
FD1|contig_4304	MK765569.1	69.874	239	72	0	898	1136	3939	3701	4.57e-20	107	Phages	DNA	Viruses|unclassified|unclassified|unclassified|Microviridae|unclassified|Tortoise microvirus 19
FD1|contig_4313	KM209277.1	81.095	201	30	3	157	352	30	227	2.87e-44	186	Phages	DNA	Viruses|unclassified|unclassified|Caudovirales|Ackermannviridae|Limestonevirus|Dickeya phage phiDP23.1
FD1|contig_4323	MH412654.1	78.625	669	141	2	42	709	66333	65666	3.46e-155	555	Phages	DNA	Viruses|unclassified|unclassified|Caudovirales|Myoviridae|unclassified|Synechococcus phage S-T4
FD1|contig_4329	AF191073.1	76.571	175	31	2	225	394	734	903	9.67e-28	132	Other_virus	DNA	Viruses|unclassified|unclassified|Herpesvirales|Herpesviridae|Cytomegalovirus|Cercopithecine betaherpesvirus 5
FD1|contig_4330	AP009624.1	71.818	110	31	0	188	297	34418	34309	3.34e-06	59.9	Phages	DNA	Viruses|unclassified|unclassified|Caudovirales|Siphoviridae|Detrevirus|Pseudomonas phage PAJU2
FD1|contig_4331	MK340941.1	89.226	297	32	0	128	424	3593	3889	3.8e-106	392	Phages	DNA	Viruses|unclassified|unclassified|Caudovirales|Myoviridae|unclassified|Acinetobacter phage AbTJ
FD1|contig_4334	JN116824.1	66.315	2749	793	43	6694	9353	16266	18970	0	710	Phages	DNA	Viruses|unclassified|unclassified|Caudovirales|Siphoviridae|unclassified|Rhodococcus phage REQ3
FD1|contig_4339	MN586028.1	67.514	551	163	9	2144	2688	3327	2787	4.42e-36	161	Phages	DNA	Viruses|unclassified|unclassified|Caudovirales|Siphoviridae|unclassified|Gordonia phage MelBins
FD1|contig_434	MK892840.1	64.828	580	185	7	872	1437	38676	38102	2.1e-21	113	Other_virus	DNA	Viruses|unclassified|unclassified|unclassified|unclassified|unclassified|Prokaryotic dsDNA virus sp.
FD1|contig_434	KM209277.1	96.46	113	4	0	262	374	373	261	1.19e-44	187	Phages	DNA	Viruses|unclassified|unclassified|Caudovirales|Ackermannviridae|Limestonevirus|Dickeya phage phiDP23.1
FD1|contig_4345	AF065710.2	64.879	373	128	3	1887	2258	1792	1422	3.49e-09	72.5	Other_virus	DNA	Viruses|unclassified|unclassified|Herpesvirales|Herpesviridae|Cytomegalovirus|Cercopithecine betaherpesvirus 5
FD1|contig_4347	KT001913.1	72.701	348	90	3	9530	9873	49568	49914	3.55e-44	191	Phages	DNA	Viruses|unclassified|unclassified|Caudovirales|Siphoviridae|unclassified|Caulobacter phage Sansa
FD1|contig_4349	MK875791.1	68.025	319	80	6	3958	4256	20803	20487	2.66e-20	109	Phages	DNA	Viruses|unclassified|unclassified|Caudovirales|Siphoviridae|Emalynvirus|Gordonia phage Yakult
FD1|contig_4349	LR588166.1	72.414	116	32	0	421	536	101628	101513	3.19e-08	66.2	Phages	DNA	Viruses|unclassified|unclassified|Caudovirales|Myoviridae|unclassified|Pseudomonas phage vB_PaeM_MIJ3
FD1|contig_4352	KP202158.1	74.336	113	29	0	392	504	52413	52301	1.96e-10	74.3	Phages	DNA	Viruses|unclassified|unclassified|Caudovirales|Myoviridae|Tegunavirus|Yersinia virus TG1
FD1|contig_4355	KM209318.1	83.962	106	15	2	144	248	1287	1183	1.89e-20	108	Phages	DNA	Viruses|unclassified|unclassified|Caudovirales|Ackermannviridae|Limestonevirus|Dickeya phage phiDP23.1
FD1|contig_4357	AF065710.2	76.963	191	40	2	8	196	3076	2888	2.47e-30	141	Other_virus	DNA	Viruses|unclassified|unclassified|Herpesvirales|Herpesviridae|Cytomegalovirus|Cercopithecine betaherpesvirus 5
FD1|contig_4372	MH271296.1	72.84	162	42	2	248	408	6916	6756	1.79e-14	87.8	Phages	DNA	Viruses|unclassified|unclassified|Caudovirales|Siphoviridae|unclassified|Gordonia phage Emperor
FD1|contig_4374	AF065710.2	69.684	475	136	4	23541	24011	1990	2460	5.7e-46	197	Other_virus	DNA	Viruses|unclassified|unclassified|Herpesvirales|Herpesviridae|Cytomegalovirus|Cercopithecine betaherpesvirus 5
FD1|contig_440	MH539650.1	67.451	255	66	1	1	255	5265	5028	5.81e-17	97.8	Phages	DNA	Viruses|unclassified|unclassified|Caudovirales|Siphoviridae|unclassified|Siphoviridae sp.
FD1|contig_4400	MK797984.1	65.734	286	86	4	19	298	194484	194205	7.48e-09	68	Phages	DNA	Viruses|unclassified|unclassified|Caudovirales|Myoviridae|unclassified|Pseudomonas phage vB_PaeM_PA5oct
FD1|contig_4407	NC_009552.3	73.636	110	29	0	93	202	35712	35603	3.46e-08	68.9	Phages	DNA	Viruses|unclassified|unclassified|Caudovirales|Siphoviridae|unclassified|Geobacillus virus E2
FD1|contig_4421	DQ115820.1	70.833	216	55	4	3	214	1199	988	1.73e-16	96	Phages	DNA	Viruses|unclassified|unclassified|Caudovirales|Myoviridae|unclassified|Cyanobacteria phage AS-1
FD1|contig_4423	MK448896.1	74.833	449	113	0	102	550	21822	21374	8.37e-79	301	Phages	DNA	Viruses|unclassified|unclassified|Caudovirales|Siphoviridae|unclassified|Streptococcus phage Javan278
FD1|contig_4426	JX174275.1	66.667	234	63	5	158	385	42628	42404	2.6e-07	62.6	Phages	DNA	Viruses|unclassified|unclassified|Caudovirales|Siphoviridae|Triavirus|Staphylococcus phage LH1
FD1|contig_4432	MF973496.1	98.956	1916	20	0	1	1916	74	1989	0	3366	Other_virus	RNA	Viruses|unclassified|unclassified|unclassified|Astroviridae|Mamastrovirus|Canine astrovirus
FD1|contig_445	AF065755.1	87.069	116	13	2	190	305	283	396	5.25e-29	135	Other_virus	DNA	Viruses|unclassified|unclassified|Herpesvirales|Herpesviridae|Cytomegalovirus|Cercopithecine betaherpesvirus 5
FD1|contig_4455	JQ806764.1	71.333	150	43	0	1235	1384	48979	48830	2.64e-10	77.9	Phages	DNA	Viruses|unclassified|unclassified|Caudovirales|Siphoviridae|unclassified|Salmonella phage vB_SosS_Oslo
FD1|contig_4455	KM209255.1	81.667	120	22	0	1	120	3410	3291	4.36e-24	118	Phages	DNA	Viruses|unclassified|unclassified|Caudovirales|Ackermannviridae|Limestonevirus|Dickeya phage phiDP10.3
FD1|contig_4461	HM144386.1	66.383	235	75	2	295	527	12623	12855	9.21e-07	63.5	Phages	DNA	Viruses|unclassified|unclassified|Caudovirales|Siphoviridae|unclassified|Brochothrix phage BL3
FD1|contig_4461	KM209255.1	87.978	183	22	0	1	183	4937	5119	2.3e-58	232	Phages	DNA	Viruses|unclassified|unclassified|Caudovirales|Ackermannviridae|Limestonevirus|Dickeya phage phiDP10.3
FD1|contig_4467	FR725450.1	67.532	616	171	13	4450	5058	23315	22722	2.16e-40	178	Other_virus	DNA	Viruses|unclassified|unclassified|unclassified|unclassified|unclassified|Nitrososphaera phage Pro-Nvie1
FD1|contig_447	MH590603.1	78.448	116	17	4	226	340	41970	41862	2.03e-14	86.9	Phages	DNA	Viruses|unclassified|unclassified|Caudovirales|Siphoviridae|Bantamvirus|Gordonia phage Daredevil
FD1|contig_4485	MF468142.1	68.493	219	63	6	327	542	212660	212875	4.14e-06	63.5	Other_virus	DNA	Viruses|unclassified|unclassified|Herpesvirales|Herpesviridae|Cytomegalovirus|Macacine betaherpesvirus 3
FD1|contig_4489	KY940711.1	71.429	245	68	2	2186	2429	31631	31388	7.48e-24	120	Phages	DNA	Viruses|unclassified|unclassified|Caudovirales|Myoviridae|unclassified|Bradyrhizobium phage BDU-MI-1
FD1|contig_4491	JQ362498.1	64.481	549	193	2	10918	11465	139439	139986	3.82e-18	104	Phages	DNA	Viruses|unclassified|unclassified|Caudovirales|Myoviridae|unclassified|Sphingomonas phage PAU
FD1|contig_4505	KT968831.1	72.932	133	36	0	4873	5005	28864	28732	1.31e-10	78.8	Phages	DNA	Viruses|unclassified|unclassified|Caudovirales|Siphoviridae|unclassified|Pseudomonas phage YMC11/02/R656
FD1|contig_4511	KM209318.1	96.774	124	4	0	455	578	603	726	2.24e-50	206	Phages	DNA	Viruses|unclassified|unclassified|Caudovirales|Ackermannviridae|Limestonevirus|Dickeya phage phiDP23.1
FD1|contig_4512	MH834625.1	73.596	356	86	4	223	574	41844	41493	1.47e-50	208	Phages	DNA	Viruses|unclassified|unclassified|Caudovirales|Siphoviridae|unclassified|Arthrobacter phage Richie
FD1|contig_4514	CP025901.1	68.578	837	250	7	4143	4975	28406	29233	6.91e-79	305	Phages	DNA	Viruses|unclassified|unclassified|unclassified|unclassified|unclassified|Escherichia phage sp.
FD1|contig_4522	KF387721.1	88.065	553	66	0	2	554	7063	7615	0	700	Other_virus	RNA	Viruses|unclassified|unclassified|Picornavirales|Picornaviridae|Sakobuvirus|Sakobuvirus A
FD1|contig_4531	MG009575.1	75.081	927	217	9	4169	5088	56477	55558	7.55e-169	603	Phages	DNA	Viruses|unclassified|unclassified|Caudovirales|Siphoviridae|unclassified|Mycobacterium phage Kumao
FD1|contig_4533	JN116825.1	67.958	284	88	1	10711	10991	26888	26605	4.38e-17	101	Phages	DNA	Viruses|unclassified|unclassified|Caudovirales|Siphoviridae|unclassified|Rhodococcus phage REQ1
FD1|contig_4540	MG711516.1	68.984	187	56	2	67	252	36844	36659	2.17e-09	69.8	Phages	DNA	Viruses|unclassified|unclassified|Caudovirales|Podoviridae|unclassified|Ralstonia phage RsoP1EGY
FD1|contig_4549	KT968832.1	78.761	113	24	0	233	345	37714	37602	1.86e-17	96.9	Phages	DNA	Viruses|unclassified|unclassified|Caudovirales|Siphoviridae|Casadabanvirus|Pseudomonas virus PA1KOR
FD1|contig_4551	KR093631.1	70.975	472	133	4	24	493	3063	3532	2.15e-53	220	Phages	DNA	Viruses|unclassified|unclassified|Caudovirales|Siphoviridae|unclassified|Moraxella phage Mcat7
FD1|contig_4554	KR093631.1	69.639	471	141	2	29	498	3532	3063	6.92e-48	198	Phages	DNA	Viruses|unclassified|unclassified|Caudovirales|Siphoviridae|unclassified|Moraxella phage Mcat7
FD1|contig_4555	NC_041921.1	67.089	237	78	0	4316	4552	56605	56369	2.27e-10	77	Phages	DNA	Viruses|unclassified|unclassified|Caudovirales|Siphoviridae|Nanhaivirus|Dinoroseobacter virus D5C
FD1|contig_4556	AF065753.1	73.6	250	60	4	7306	7552	3	249	1.1e-29	141	Other_virus	DNA	Viruses|unclassified|unclassified|Herpesvirales|Herpesviridae|Cytomegalovirus|Cercopithecine betaherpesvirus 5
FD1|contig_457	MN270890.1	71.93	171	48	0	1801	1971	5446	5616	1.11e-15	93.3	Phages	DNA	Viruses|unclassified|unclassified|Caudovirales|Podoviridae|unclassified|Ralstonia phage P-PSG-11-1
FD1|contig_4570	MF668275.1	72.358	123	34	0	28	150	5256	5378	1.88e-09	69.8	Phages	DNA	Viruses|unclassified|unclassified|Caudovirales|Siphoviridae|unclassified|Brevibacterium phage LuckyBarnes
FD1|contig_4570	AF191073.1	94.595	185	10	0	11	195	3007	2823	8.74e-76	289	Other_virus	DNA	Viruses|unclassified|unclassified|Herpesvirales|Herpesviridae|Cytomegalovirus|Cercopithecine betaherpesvirus 5
FD1|contig_4572	KY417925.1	66.487	558	150	14	41559	42108	40945	41473	6.62e-27	134	Phages	DNA	Viruses|unclassified|unclassified|Caudovirales|Podoviridae|unclassified|Ochrobactrum phage POI1126
FD1|contig_4573	AF191073.1	76.147	109	14	5	193	297	1194	1294	7.05e-09	68.9	Other_virus	DNA	Viruses|unclassified|unclassified|Herpesvirales|Herpesviridae|Cytomegalovirus|Cercopithecine betaherpesvirus 5
FD1|contig_4580	MF062158.1	97.309	446	12	0	36	481	4884	4439	0	751	Other_virus	RNA	Viruses|unclassified|unclassified|Picornavirales|Picornaviridae|Kobuvirus|Canine kobuvirus
FD1|contig_4596	NC_042082.1	71.959	296	72	5	356	647	86053	86341	9.28e-32	148	Phages	DNA	Viruses|unclassified|unclassified|Caudovirales|Siphoviridae|Delepquintavirus|Stenotrophomonas virus DLP5
FD1|contig_4605	AF191073.1	94.656	131	3	2	10	140	3007	2881	1.92e-48	200	Other_virus	DNA	Viruses|unclassified|unclassified|Herpesvirales|Herpesviridae|Cytomegalovirus|Cercopithecine betaherpesvirus 5
FD1|contig_4628	MK816297.1	75.172	145	27	5	1490	1630	4152	4291	1.09e-13	86	Phages	DNA	Viruses|unclassified|unclassified|Caudovirales|Siphoviridae|unclassified|Pseudomonas virus PBPA162
FD1|contig_4629	MK422448.1	66.232	921	307	3	51267	52185	17094	18012	1.51e-61	250	Phages	DNA	Viruses|unclassified|unclassified|Caudovirales|Podoviridae|unclassified|Klebsiella phage ST512-KPC3phi13.3
FD1|contig_4631	MH588545.1	71.26	254	65	5	28775	29024	71766	72015	4.11e-21	114	Phages	DNA	Viruses|unclassified|unclassified|Caudovirales|Siphoviridae|unclassified|Caulobacter phage CcrPW
FD1|contig_4633	AF191073.1	88.991	109	12	0	207	315	1240	1132	7.76e-32	143	Other_virus	DNA	Viruses|unclassified|unclassified|Herpesvirales|Herpesviridae|Cytomegalovirus|Cercopithecine betaherpesvirus 5
FD1|contig_4642	KM209313.1	91.964	112	9	0	379	490	345	234	4.67e-37	162	Phages	DNA	Viruses|unclassified|unclassified|Caudovirales|Ackermannviridae|Limestonevirus|Dickeya phage phiDP23.1
FD1|contig_4648	KX456212.1	67.798	1031	307	12	1134	2150	15400	14381	2.02e-87	332	Phages	DNA	Viruses|unclassified|unclassified|Caudovirales|Siphoviridae|unclassified|Lactococcus phage 86501
FD1|contig_4655	MK797984.1	67.3	263	82	3	605	865	194360	194100	3.23e-11	77.9	Phages	DNA	Viruses|unclassified|unclassified|Caudovirales|Myoviridae|unclassified|Pseudomonas phage vB_PaeM_PA5oct
FD1|contig_4659	HQ711985.1	71.691	1088	263	19	852	1899	9988	11070	3.44e-147	529	Phages	DNA	Viruses|unclassified|unclassified|Caudovirales|Siphoviridae|Detrevirus|Pseudomonas virus PMG1
FD1|contig_4661	KM209313.1	91.964	112	9	0	1	112	234	345	3.18e-37	162	Phages	DNA	Viruses|unclassified|unclassified|Caudovirales|Ackermannviridae|Limestonevirus|Dickeya phage phiDP23.1
FD1|contig_4664	U27612.2	76.829	246	57	0	121	366	7511	7756	1.03e-44	187	Other_virus	DNA	Viruses|unclassified|unclassified|Herpesvirales|Herpesviridae|Cytomegalovirus|Cercopithecine betaherpesvirus 5
FD1|contig_4665	DQ115854.1	75.862	116	25	3	188	301	1028	914	3.19e-10	73.4	Phages	DNA	Viruses|unclassified|unclassified|Caudovirales|Myoviridae|unclassified|Cyanobacteria phage AS-1
FD1|contig_4670	DQ115807.1	74.869	191	48	0	125	315	1803	1613	3.77e-27	129	Phages	DNA	Viruses|unclassified|unclassified|Caudovirales|Myoviridae|unclassified|Cyanobacteria phage AS-1
FD1|contig_4671	KM209313.1	84.034	119	18	1	293	411	558	441	2.78e-26	126	Phages	DNA	Viruses|unclassified|unclassified|Caudovirales|Ackermannviridae|Limestonevirus|Dickeya phage phiDP23.1
FD1|contig_4692	AF191073.1	92.5	120	9	0	196	315	3008	2889	2.66e-41	177	Other_virus	DNA	Viruses|unclassified|unclassified|Herpesvirales|Herpesviridae|Cytomegalovirus|Cercopithecine betaherpesvirus 5
FD1|contig_4693	KR011061.1	85.35	314	46	0	300	613	37053	36740	1.14e-96	360	Phages	DNA	Viruses|unclassified|unclassified|Caudovirales|Siphoviridae|unclassified|Skermania phage SPI1
FD1|contig_4694	KM209277.1	83.654	104	16	1	1	103	683	580	5.98e-21	108	Phages	DNA	Viruses|unclassified|unclassified|Caudovirales|Ackermannviridae|Limestonevirus|Dickeya phage phiDP23.1
FD1|contig_4695	KM209318.1	75.806	124	28	2	4	126	1248	1126	2.88e-13	82.4	Phages	DNA	Viruses|unclassified|unclassified|Caudovirales|Ackermannviridae|Limestonevirus|Dickeya phage phiDP23.1
FD1|contig_4699	MH115576.1	99.01	202	1	1	1	201	2125	2326	1.33e-94	352	Phages	DNA	Viruses|unclassified|unclassified|Caudovirales|Siphoviridae|Vieuvirus|Acinetobacter phage AM106
FD1|contig_4702	MK937606.1	69.547	243	69	3	137	378	2465	2703	1.6e-17	96.9	Phages	DNA	Viruses|unclassified|unclassified|Caudovirales|Siphoviridae|unclassified|Microbacterium phage Margaery
FD1|contig_4705	MK416010.1	70.684	307	88	2	42	347	44784	45089	1.02e-30	141	Phages	DNA	Viruses|unclassified|unclassified|Caudovirales|Podoviridae|unclassified|Klebsiella phage ST11-OXA245phi3.2
FD1|contig_4718	KM209277.1	84.821	112	17	0	57	168	910	1021	2.82e-26	126	Phages	DNA	Viruses|unclassified|unclassified|Caudovirales|Ackermannviridae|Limestonevirus|Dickeya phage phiDP23.1
FD1|contig_4722	AF191073.1	96.262	107	2	2	214	320	1186	1290	3.49e-39	168	Other_virus	DNA	Viruses|unclassified|unclassified|Herpesvirales|Herpesviridae|Cytomegalovirus|Cercopithecine betaherpesvirus 5
FD1|contig_4731	GU580941.1	67.318	358	100	6	725	1075	55931	55584	2.12e-20	107	Phages	DNA	Viruses|unclassified|unclassified|Caudovirales|Siphoviridae|Pepyhexavirus|Rhodococcus virus Pepy6
FD1|contig_4739	AY349011.3	66.474	346	104	7	632	974	56908	56572	4.08e-12	81.5	Phages	DNA	Viruses|unclassified|unclassified|Caudovirales|Podoviridae|Lessievirus|Burkholderia virus Bcep22
FD1|contig_4748	JQ965645.1	69.549	266	73	4	5811	6072	79806	79545	1.5e-18	104	Phages	DNA	Viruses|unclassified|unclassified|Caudovirales|Siphoviridae|Nickievirus|Salmonella phage SSU5
FD1|contig_4752	KM209277.1	90.78	141	13	0	128	268	1038	1178	3.11e-47	196	Phages	DNA	Viruses|unclassified|unclassified|Caudovirales|Ackermannviridae|Limestonevirus|Dickeya phage phiDP23.1
FD1|contig_4757	KY250482.1	70.345	145	40	1	235	376	14700	14556	2.13e-08	67.1	Phages	DNA	Viruses|unclassified|unclassified|Caudovirales|Siphoviridae|unclassified|Corynebacterium phage phi16
FD1|contig_476	KM209277.1	90.78	141	13	0	194	334	1089	949	1.54e-47	196	Phages	DNA	Viruses|unclassified|unclassified|Caudovirales|Ackermannviridae|Limestonevirus|Dickeya phage phiDP23.1
FD1|contig_4762	MN062701.1	66.041	533	166	6	19172	19695	100215	100741	1.11e-26	132	Phages	DNA	Viruses|unclassified|unclassified|Caudovirales|Siphoviridae|Omegavirus|Mycobacterium phage Dallas
FD1|contig_4766	EU849489.1	81.11	937	177	0	135492	136428	30622	31558	0	893	Phages	DNA	Viruses|unclassified|unclassified|Caudovirales|Siphoviridae|unclassified|Stenotrophomonas phage S1
FD1|contig_4776	MK620894.1	74.545	110	27	1	84	192	129224	129115	4.64e-09	69.8	Phages	DNA	Viruses|unclassified|unclassified|Caudovirales|Siphoviridae|unclassified|Streptomyces phage Kradal
FD1|contig_4778	MK279841.1	71.053	152	38	3	13	161	56216	56068	9.16e-09	68.9	Phages	DNA	Viruses|unclassified|unclassified|Caudovirales|Siphoviridae|unclassified|Streptomyces phage Hiyaa
FD1|contig_4780	KR093626.1	65.735	680	221	6	31721	32394	809	136	1.6e-34	160	Phages	DNA	Viruses|unclassified|unclassified|Caudovirales|Siphoviridae|unclassified|Moraxella phage Mcat2
FD1|contig_4783	MH319754.1	75.51	294	68	2	179	470	76815	76524	2e-48	201	Phages	DNA	Viruses|unclassified|unclassified|Caudovirales|Myoviridae|unclassified|Marine virus AG-345-L05
FD1|contig_4791	MK843319.1	67.451	255	75	3	395	645	19973	20223	2.94e-12	80.6	Phages	DNA	Viruses|unclassified|unclassified|Caudovirales|Siphoviridae|unclassified|Bacillus phage vB_BthS-TP21T
FD1|contig_4799	CP025901.1	68.993	745	220	7	495	1235	28424	29161	1.87e-72	281	Phages	DNA	Viruses|unclassified|unclassified|unclassified|unclassified|unclassified|Escherichia phage sp.
FD1|contig_4809	AP014629.1	69.28	625	190	2	86	709	1255	632	4.42e-65	255	Phages	DNA	Viruses|unclassified|unclassified|Caudovirales|Myoviridae|Gofduovirus|Edwardsiella virus GF2
FD1|contig_482	MN905546.1	86.188	181	25	0	1	181	190234	190414	7.92e-53	214	Phages	DNA	Viruses|unclassified|unclassified|Caudovirales|Myoviridae|unclassified|Pseudomonas phage PN05
FD1|contig_4824	AB008550.1	79.38	548	104	2	4	545	5331	5875	2.62e-132	479	Phages	DNA	Viruses|unclassified|unclassified|Caudovirales|Myoviridae|Peduovirus|Pseudomonas virus phiCTX
FD1|contig_4828	MN183286.1	69.652	201	57	3	4903	5101	97093	97291	1.44e-10	78.8	Phages	DNA	Viruses|unclassified|unclassified|Caudovirales|Siphoviridae|Omegavirus|Mycobacterium phage Yeet
FD1|contig_4831	DQ115822.1	68.34	518	144	13	10524	11031	590	1097	2.93e-33	155	Phages	DNA	Viruses|unclassified|unclassified|Caudovirales|Myoviridae|unclassified|Cyanobacteria phage AS-1
FD1|contig_4840	JX997164.1	75.214	117	27	2	1440	1555	24665	24780	8.28e-09	74.3	Other_virus	DNA	Viruses|unclassified|unclassified|unclassified|Phycodnaviridae|Chlorovirus|Paramecium bursaria Chlorella virus CVR-1
FD1|contig_4855	CP025900.1	71.412	864	239	4	23551	24410	38266	39125	3.15e-117	434	Phages	DNA	Viruses|unclassified|unclassified|unclassified|unclassified|unclassified|Escherichia phage sp.
FD1|contig_4878	MN585966.1	71.22	205	43	7	241	437	41614	41810	8.02e-15	87.8	Phages	DNA	Viruses|unclassified|unclassified|Caudovirales|Siphoviridae|unclassified|Gordonia phage Faith5x5
FD1|contig_4894	KM209277.1	76.163	172	41	0	389	560	1321	1150	4.15e-26	126	Phages	DNA	Viruses|unclassified|unclassified|Caudovirales|Ackermannviridae|Limestonevirus|Dickeya phage phiDP23.1
FD1|contig_4915	MF668280.1	79.765	425	86	0	8754	9178	151772	152196	5.1e-101	379	Phages	DNA	Viruses|unclassified|unclassified|Caudovirales|Myoviridae|unclassified|Mycobacterium phage Phabba
FD1|contig_4916	DQ115813.1	67.196	1826	518	42	28489	30272	9	1795	3.93e-130	477	Phages	DNA	Viruses|unclassified|unclassified|Caudovirales|Myoviridae|unclassified|Cyanobacteria phage AS-1
FD1|contig_4917	MH183162.1	83.333	108	18	0	317	424	4051	4158	5.51e-23	114	Phages	DNA	Viruses|unclassified|unclassified|Caudovirales|Siphoviridae|unclassified|Microbacterium phage Hendrix
FD1|contig_4924	KY523104.1	72.807	114	31	0	487	600	743731	743844	4.82e-08	67.1	Other_virus	DNA	Viruses|unclassified|unclassified|unclassified|Mimiviridae|Tupanvirus|Tupanvirus soda lake
FD1|contig_4924	KM209277.1	80	115	23	0	269	383	1213	1327	8.54e-20	104	Phages	DNA	Viruses|unclassified|unclassified|Caudovirales|Ackermannviridae|Limestonevirus|Dickeya phage phiDP23.1
FD1|contig_4935	KM209277.1	81.349	252	46	1	6	256	1002	751	2.05e-60	240	Phages	DNA	Viruses|unclassified|unclassified|Caudovirales|Ackermannviridae|Limestonevirus|Dickeya phage phiDP23.1
FD1|contig_4942	MN379460.1	66.799	503	165	2	768	1269	3486	2985	4.02e-32	148	Phages	DNA	Viruses|unclassified|unclassified|Caudovirales|Myoviridae|unclassified|Vibrio phage Rostov M3
FD1|contig_4948	MH431933.1	78.317	309	61	4	426	733	32664	32967	3.09e-60	243	Phages	DNA	Viruses|unclassified|unclassified|Caudovirales|Siphoviridae|Sitaravirus|Paenibacillus phage DevRi
FD1|contig_4953	KX077889.1	70.659	167	49	0	561	727	25229	25063	8.77e-12	81.5	Phages	DNA	Viruses|unclassified|unclassified|Caudovirales|Siphoviridae|unclassified|Streptococcus phage phiZJ20091101-1
FD1|contig_4954	MN183282.1	68.895	344	83	8	139	476	61899	62224	1.29e-25	124	Phages	DNA	Viruses|unclassified|unclassified|Caudovirales|Siphoviridae|unclassified|Arthrobacter phage Qui
FD1|contig_496	MK577502.1	70.95	179	52	0	2258	2436	43458	43280	3.33e-14	89.7	Phages	DNA	Viruses|unclassified|unclassified|Caudovirales|Myoviridae|Biquartavirus|Aeromonas phage Asfd_1
FD1|contig_4969	KM983327.1	67.881	604	180	6	1024	1620	11971	12567	1.94e-48	201	Phages	DNA	Viruses|unclassified|unclassified|Caudovirales|Myoviridae|unclassified|Clostridium phage phiCT453A
FD1|contig_4969	KM209318.1	85.784	204	23	4	3	202	1008	1209	3.79e-56	225	Phages	DNA	Viruses|unclassified|unclassified|Caudovirales|Ackermannviridae|Limestonevirus|Dickeya phage phiDP23.1
FD1|contig_4982	KR093631.1	71.675	406	105	4	416	816	3346	2946	8.55e-50	205	Phages	DNA	Viruses|unclassified|unclassified|Caudovirales|Siphoviridae|unclassified|Moraxella phage Mcat7
FD1|contig_4991	MN043730.1	75.701	107	26	0	344	450	19507	19401	1.48e-11	77	Phages	DNA	Viruses|unclassified|unclassified|Caudovirales|Herelleviridae|Nitunavirus|Bacillus phage vB_BveM-Goe7
FD1|contig_4998	DQ115822.1	67.749	955	265	17	297	1226	1494	558	3.69e-77	297	Phages	DNA	Viruses|unclassified|unclassified|Caudovirales|Myoviridae|unclassified|Cyanobacteria phage AS-1
FD1|contig_5004	MH588547.1	69.643	168	51	0	6232	6399	171947	171780	3.06e-09	74.3	Phages	DNA	Viruses|unclassified|unclassified|Caudovirales|Siphoviridae|unclassified|Caulobacter phage CcrSC
FD1|contig_5014	KM209255.1	80.909	110	19	2	275	383	3935	3827	1.82e-17	97.8	Phages	DNA	Viruses|unclassified|unclassified|Caudovirales|Ackermannviridae|Limestonevirus|Dickeya phage phiDP10.3
FD1|contig_5028	KR349490.1	96.026	151	6	0	339	489	4413	4263	1.42e-62	246	Other_virus	RNA	Viruses|unclassified|unclassified|unclassified|Astroviridae|Mamastrovirus|Mamastrovirus 5
FD1|contig_5030	MK500337.1	70.43	186	45	3	64	244	57404	57224	9.75e-14	84.2	Other_virus	DNA	Viruses|unclassified|unclassified|unclassified|Marseilleviridae|unclassified|Marseillevirus LCMAC103
FD1|contig_5035	KM209277.1	82.653	294	44	4	1	289	10	301	1.06e-75	289	Phages	DNA	Viruses|unclassified|unclassified|Caudovirales|Ackermannviridae|Limestonevirus|Dickeya phage phiDP23.1
FD1|contig_5037	MK416018.1	69.504	141	40	1	454	594	31975	31838	5.31e-06	59.9	Phages	DNA	Viruses|unclassified|unclassified|Caudovirales|Myoviridae|Peduovirus|Klebsiella phage ST147-VIM1phi7.1
FD1|contig_5046	KM209318.1	80.745	161	26	3	174	330	653	494	2.9e-31	142	Phages	DNA	Viruses|unclassified|unclassified|Caudovirales|Ackermannviridae|Limestonevirus|Dickeya phage phiDP23.1
FD1|contig_5056	KF740664.1	71.972	289	48	7	95	380	501728	501986	5.34e-35	155	Other_virus	DNA	Viruses|unclassified|unclassified|unclassified|Pithoviridae|Pithovirus|Pithovirus sibericum
FD1|contig_5070	KM209318.1	88.288	111	7	2	81	185	690	800	3.24e-30	139	Phages	DNA	Viruses|unclassified|unclassified|Caudovirales|Ackermannviridae|Limestonevirus|Dickeya phage phiDP23.1
FD1|contig_5074	KM209277.1	92.857	126	9	0	267	392	1027	1152	9.21e-45	187	Phages	DNA	Viruses|unclassified|unclassified|Caudovirales|Ackermannviridae|Limestonevirus|Dickeya phage phiDP23.1
FD1|contig_5076	KM209318.1	94	100	6	0	10	109	1229	1328	6.08e-35	154	Phages	DNA	Viruses|unclassified|unclassified|Caudovirales|Ackermannviridae|Limestonevirus|Dickeya phage phiDP23.1
FD1|contig_5079	MK016490.1	78.333	120	26	0	1004	1123	6641	6522	3.23e-18	100	Phages	DNA	Viruses|unclassified|unclassified|Caudovirales|Podoviridae|unclassified|Arthrobacter phage Anjali
FD1|contig_5096	KX156762.1	73.318	446	119	0	99	544	31656	31211	5.29e-69	269	Phages	DNA	Viruses|unclassified|unclassified|Caudovirales|Siphoviridae|unclassified|Staphylococcus phage vB_SauS_IMEP5
FD1|contig_5098	MK422453.1	78.733	221	47	0	1	221	4903	4683	1.47e-44	187	Phages	DNA	Viruses|unclassified|unclassified|Caudovirales|Myoviridae|Peduovirus|Klebsiella phage ST13-OXA48phi12.1
FD1|contig_51	KM209313.1	91.2	125	11	0	308	432	326	202	1.86e-41	177	Phages	DNA	Viruses|unclassified|unclassified|Caudovirales|Ackermannviridae|Limestonevirus|Dickeya phage phiDP23.1
FD1|contig_5111	MN524844.1	75.49	102	18	4	465	563	16058	15961	1.63e-06	60.8	Phages	DNA	Viruses|unclassified|unclassified|Caudovirales|Podoviridae|unclassified|Bacillus phage vB_Bpu_PumA1
FD1|contig_5114	MK942064.1	72.609	230	63	0	1320	1549	18828	18599	5.21e-27	132	Phages	DNA	Viruses|unclassified|unclassified|Caudovirales|Podoviridae|unclassified|Caulobacter phage Jess A
FD1|contig_5123	KP136319.1	70.796	226	48	7	3788	4001	2129647	2129866	1.07e-15	96	Other_virus	DNA	Viruses|unclassified|unclassified|unclassified|unclassified|Pandoravirus|Pandoravirus inopinatum
FD1|contig_5127	AJ421990.1	74.419	258	66	0	12490	12747	6	263	8.74e-38	168	Other_virus	DNA	Viruses|unclassified|unclassified|unclassified|unclassified|unclassified|Agaricus bisporus virus X
FD1|contig_5132	KM209277.1	78.095	105	21	2	109	212	652	549	3.09e-12	79.7	Phages	DNA	Viruses|unclassified|unclassified|Caudovirales|Ackermannviridae|Limestonevirus|Dickeya phage phiDP23.1
FD1|contig_5138	MN096358.1	69.388	392	110	6	214	600	10576	10190	4.91e-33	149	Phages	DNA	Viruses|unclassified|unclassified|Caudovirales|Siphoviridae|unclassified|Microbacterium phage LeeroyJenkins
FD1|contig_5140	AP012537.1	69.014	284	88	0	9046	9329	45086	44803	4.27e-22	116	Phages	DNA	Viruses|unclassified|unclassified|Caudovirales|Siphoviridae|unclassified|Stx2-converting phage Stx2a_WGPS2
FD1|contig_515	AF191073.1	83.168	101	17	0	115	215	251	351	3.93e-20	106	Other_virus	DNA	Viruses|unclassified|unclassified|Herpesvirales|Herpesviridae|Cytomegalovirus|Cercopithecine betaherpesvirus 5
FD1|contig_516	KM209318.1	81.667	120	21	1	143	262	1375	1257	5.85e-23	114	Phages	DNA	Viruses|unclassified|unclassified|Caudovirales|Ackermannviridae|Limestonevirus|Dickeya phage phiDP23.1
FD1|contig_5162	MG009575.1	74.874	199	50	0	145	343	56085	56283	4.8e-29	134	Phages	DNA	Viruses|unclassified|unclassified|Caudovirales|Siphoviridae|unclassified|Mycobacterium phage Kumao
FD1|contig_5164	EU849489.1	75.132	189	36	2	12	189	25795	25607	1.2e-27	131	Phages	DNA	Viruses|unclassified|unclassified|Caudovirales|Siphoviridae|unclassified|Stenotrophomonas phage S1
FD1|contig_5185	AF191073.1	72.586	321	58	13	26	340	1317	1021	4.99e-35	154	Other_virus	DNA	Viruses|unclassified|unclassified|Herpesvirales|Herpesviridae|Cytomegalovirus|Cercopithecine betaherpesvirus 5
FD1|contig_5199	KU697903.1	100	110	0	0	1	110	5953	6062	1.61e-48	199	Other_virus	DNA	Viruses|unclassified|unclassified|unclassified|Baculoviridae|Alphabaculovirus|Autographa californica multiple nucleopolyhedrovirus
FD1|contig_5210	EF579802.1	67.341	741	225	13	1663	2393	42256	42989	1.12e-48	203	Phages	DNA	Viruses|unclassified|unclassified|Caudovirales|Siphoviridae|Minunavirus|Microbacterium virus Min1
FD1|contig_5223	MK560763.1	76.103	272	65	0	31	302	41885	41614	5.36e-48	198	Phages	DNA	Viruses|unclassified|unclassified|Caudovirales|Siphoviridae|unclassified|Virgibacillus phage Mimir87
FD1|contig_5227	AF191073.1	86.508	126	17	0	245	370	1152	1027	5.13e-35	154	Other_virus	DNA	Viruses|unclassified|unclassified|Herpesvirales|Herpesviridae|Cytomegalovirus|Cercopithecine betaherpesvirus 5
FD1|contig_5243	MF668275.1	69.688	353	102	4	10	361	3241	2893	3.48e-30	141	Phages	DNA	Viruses|unclassified|unclassified|Caudovirales|Siphoviridae|unclassified|Brevibacterium phage LuckyBarnes
FD1|contig_5245	JX507079.1	85.333	150	22	0	11395	11544	2165	2016	2.47e-38	172	Phages	DNA	Viruses|unclassified|unclassified|Caudovirales|Myoviridae|unclassified|Acidithiobacillus phage AcaML1
FD1|contig_5245	KR093631.1	78.378	148	32	0	1	148	3283	3430	7.73e-26	123	Phages	DNA	Viruses|unclassified|unclassified|Caudovirales|Siphoviridae|unclassified|Moraxella phage Mcat7
FD1|contig_5258	DQ115852.1	71.852	135	31	4	246	375	717	585	1.4e-06	61.7	Phages	DNA	Viruses|unclassified|unclassified|Caudovirales|Myoviridae|unclassified|Cyanobacteria phage AS-1
FD1|contig_5260	X14717.1	77.828	221	43	1	3406	3620	2350	2570	2.36e-41	179	Other_virus	DNA	Viruses|unclassified|unclassified|unclassified|Tristromaviridae|Alphatristromavirus|Thermoproteus tenax virus 1
FD1|contig_5262	AF191078.1	85.926	135	19	0	532	666	31	165	1.76e-35	159	Other_virus	DNA	Viruses|unclassified|unclassified|Herpesvirales|Herpesviridae|Cytomegalovirus|Cercopithecine betaherpesvirus 5
FD1|contig_5271	NC_041866.1	92.491	293	21	1	42	333	29712	30004	7.81e-117	426	Phages	DNA	Viruses|unclassified|unclassified|Caudovirales|Siphoviridae|Vieuvirus|Acinetobacter virus R3177
FD1|contig_5272	MK291445.1	85.106	235	35	0	2092	2326	1569	1335	7.39e-67	267	Phages	DNA	Viruses|unclassified|unclassified|Caudovirales|Myoviridae|unclassified|Paracoccus phage vB_PyeM_Pyei1
FD1|contig_5273	MK814757.1	70.042	237	71	0	3375	3611	33113	33349	7.48e-20	108	Phages	DNA	Viruses|unclassified|unclassified|Caudovirales|Siphoviridae|unclassified|Gordonia phage Fairfaxidum
FD1|contig_529	NC_041921.1	72.727	187	48	2	34914	35100	56390	56573	6.69e-17	102	Phages	DNA	Viruses|unclassified|unclassified|Caudovirales|Siphoviridae|Nanhaivirus|Dinoroseobacter virus D5C
FD1|contig_5297	MN504636.1	66.366	333	100	6	998	1324	52509	52835	4.14e-11	80.6	Phages	DNA	Viruses|unclassified|unclassified|Caudovirales|Siphoviridae|Nipunavirus|Pseudomonas phage Quinobequin-P09
FD1|contig_5299	AF191073.1	87.079	178	22	1	214	391	2934	3110	6.61e-53	214	Other_virus	DNA	Viruses|unclassified|unclassified|Herpesvirales|Herpesviridae|Cytomegalovirus|Cercopithecine betaherpesvirus 5
FD1|contig_5306	KM209288.1	88.189	127	15	0	196	322	236	110	2.96e-37	162	Phages	DNA	Viruses|unclassified|unclassified|Caudovirales|Ackermannviridae|Limestonevirus|Dickeya phage phiDP23.1
FD1|contig_5312	AF191073.1	73.171	123	32	1	226	348	985	864	1.59e-09	70.7	Other_virus	DNA	Viruses|unclassified|unclassified|Herpesvirales|Herpesviridae|Cytomegalovirus|Cercopithecine betaherpesvirus 5
FD1|contig_5315	MK765590.1	72.197	223	60	2	1	222	222	1	1.7e-23	116	Phages	DNA	Viruses|unclassified|unclassified|unclassified|Microviridae|unclassified|Tortoise microvirus 40
FD1|contig_5317	MK422448.1	65.729	1564	444	41	7934	9457	1754	243	1.78e-77	303	Phages	DNA	Viruses|unclassified|unclassified|Caudovirales|Podoviridae|unclassified|Klebsiella phage ST512-KPC3phi13.3
FD1|contig_5318	DQ203855.1	71.069	159	46	0	42	200	39263	39421	1.51e-12	80.6	Phages	DNA	Viruses|unclassified|unclassified|Caudovirales|Siphoviridae|Stanholtvirus|Burkholderia phage Bcep176
FD1|contig_5322	KM209308.1	80.583	103	19	1	56	157	182	80	1.89e-16	93.3	Phages	DNA	Viruses|unclassified|unclassified|Caudovirales|Ackermannviridae|Limestonevirus|Dickeya phage phiDP23.1
FD1|contig_5335	MK892685.1	78.035	346	72	3	354	697	19777	20120	3.24e-69	272	Other_virus	DNA	Viruses|unclassified|unclassified|unclassified|unclassified|unclassified|Prokaryotic dsDNA virus sp.
FD1|contig_5336	KM209255.1	72.973	111	30	0	342	452	3676	3566	3.31e-08	66.2	Phages	DNA	Viruses|unclassified|unclassified|Caudovirales|Ackermannviridae|Limestonevirus|Dickeya phage phiDP10.3
FD1|contig_5341	KM209306.1	66.667	321	106	1	46645	46964	9	329	2.3e-14	94.2	Phages	DNA	Viruses|unclassified|unclassified|Caudovirales|Ackermannviridae|Limestonevirus|Dickeya phage phiDP23.1
FD1|contig_5347	MK448755.1	70.588	187	53	2	8	193	17292	17477	3.4e-13	83.3	Phages	DNA	Viruses|unclassified|unclassified|Caudovirales|Siphoviridae|unclassified|Streptococcus phage Javan423
FD1|contig_5354	MH378453.1	99.085	1311	12	0	1	1311	1311	1	0	2311	Other_virus	DNA	Viruses|unclassified|unclassified|unclassified|Genomoviridae|Gemycircularvirus|Gila monster-associated gemycircularvirus
FD1|contig_5358	DQ222855.1	64.815	324	112	2	267	589	32969	32647	3.06e-07	64.4	Phages	DNA	Viruses|unclassified|unclassified|Caudovirales|Siphoviridae|Wbetavirus|Bacillus phage Gamma
FD1|contig_5361	NC_042082.1	77.67	103	14	3	2568	2667	33524	33620	1.32e-10	77.9	Phages	DNA	Viruses|unclassified|unclassified|Caudovirales|Siphoviridae|Delepquintavirus|Stenotrophomonas virus DLP5
FD1|contig_5366	JQ067093.2	70.681	191	56	0	40164	40354	33854	34044	2.2e-14	93.3	Phages	DNA	Viruses|unclassified|unclassified|Caudovirales|Siphoviridae|Pamexvirus|Pseudomonas virus PaMx74
FD1|contig_5366	KY417925.1	76.821	151	35	0	328	478	40931	41081	7.42e-23	115	Phages	DNA	Viruses|unclassified|unclassified|Caudovirales|Podoviridae|unclassified|Ochrobactrum phage POI1126
FD1|contig_5371	MF663786.1	72.088	455	117	8	73	522	86077	85628	1.13e-54	222	Phages	DNA	Viruses|unclassified|unclassified|Caudovirales|Myoviridae|unclassified|Bordetella phage vB_BbrM_PHB04
FD1|contig_5392	DQ115853.1	77.347	671	142	4	98	763	1036	371	5.97e-143	517	Phages	DNA	Viruses|unclassified|unclassified|Caudovirales|Myoviridae|unclassified|Cyanobacteria phage AS-1
FD1|contig_5394	KR093640.1	81.081	111	21	0	17	127	3619	3729	2.45e-20	106	Phages	DNA	Viruses|unclassified|unclassified|Caudovirales|Siphoviridae|unclassified|Moraxella phage Mcat16
FD1|contig_5401	KM209318.1	82.27	141	25	0	22	162	1183	1323	3.54e-31	142	Phages	DNA	Viruses|unclassified|unclassified|Caudovirales|Ackermannviridae|Limestonevirus|Dickeya phage phiDP23.1
FD1|contig_5403	MN497954.1	68.077	260	72	6	6492	6744	40966	41221	4.5e-10	78.8	Phages	DNA	Viruses|unclassified|unclassified|Caudovirales|Siphoviridae|unclassified|Microbacterium phage Hiddenleaf
FD1|contig_5406	AF191073.1	81.373	102	19	0	5	106	1153	1052	2.39e-19	102	Other_virus	DNA	Viruses|unclassified|unclassified|Herpesvirales|Herpesviridae|Cytomegalovirus|Cercopithecine betaherpesvirus 5
FD1|contig_5427	KY653120.1	74.128	344	85	4	143	484	3212	2871	5.38e-50	205	Phages	DNA	Viruses|unclassified|unclassified|Caudovirales|Siphoviridae|Phietavirus|Staphylococcus phage IME1348_01
FD1|contig_5437	MN586024.1	81.072	877	166	0	1870	2746	59581	58705	0	834	Phages	DNA	Viruses|unclassified|unclassified|Caudovirales|Siphoviridae|Bongovirus|Mycobacterium phage TyDawg
FD1|contig_5443	KX534340.1	69.159	214	58	4	3	212	11530	11739	3.74e-12	78.8	Phages	DNA	Viruses|unclassified|unclassified|Caudovirales|Siphoviridae|unclassified|Phage Wrath
FD1|contig_5444	KY006853.1	65.846	325	92	7	396	715	30934	31244	1e-09	72.5	Phages	DNA	Viruses|unclassified|unclassified|Caudovirales|Siphoviridae|unclassified|Erythrobacter phage vB_EliS_R6L
FD1|contig_5445	MK411746.1	76.866	134	31	0	322	455	16428	16295	7.07e-19	103	Phages	DNA	Viruses|unclassified|unclassified|Caudovirales|Siphoviridae|unclassified|Arthrobacter phage Sonali
FD1|contig_5450	KY555147.1	68.652	319	98	2	8	325	145588	145905	6.47e-24	118	Phages	DNA	Viruses|unclassified|unclassified|Caudovirales|Siphoviridae|Phicbkvirus|Caulobacter phage Ccr34
FD1|contig_5457	MK577502.1	70.95	179	52	0	885	1063	43280	43458	1.09e-14	89.7	Phages	DNA	Viruses|unclassified|unclassified|Caudovirales|Myoviridae|Biquartavirus|Aeromonas phage Asfd_1
FD1|contig_5462	FR671408.1	74.074	270	64	3	366	632	13874	13608	3.2e-37	164	Phages	DNA	Viruses|unclassified|unclassified|Caudovirales|Siphoviridae|unclassified|Streptococcus phage 23782
FD1|contig_5466	KT887557.1	74.074	108	22	2	3638	3742	30362	30258	3.23e-07	66.2	Phages	DNA	Viruses|unclassified|unclassified|Caudovirales|Siphoviridae|Detrevirus|Pseudomonas phage phi1
FD1|contig_5468	KM209313.1	86.713	143	17	2	234	375	357	498	2.99e-38	166	Phages	DNA	Viruses|unclassified|unclassified|Caudovirales|Ackermannviridae|Limestonevirus|Dickeya phage phiDP23.1
FD1|contig_5469	JX507079.1	70.073	137	41	0	2101	2237	56803	56667	4.73e-06	63.5	Phages	DNA	Viruses|unclassified|unclassified|Caudovirales|Myoviridae|unclassified|Acidithiobacillus phage AcaML1
FD1|contig_5485	DQ840344.2	66.083	1085	355	7	137	1216	10552	11628	1.44e-71	279	Phages	DNA	Viruses|unclassified|unclassified|Caudovirales|Myoviridae|Svunavirus|Bacillus virus 1
FD1|contig_5489	MF185719.1	71.038	183	53	0	798	980	31680	31498	2.8e-15	92.4	Phages	DNA	Viruses|unclassified|unclassified|Caudovirales|Siphoviridae|Timquatrovirus|Mycobacterium phage Edugator
FD1|contig_5492	KR093640.1	86.4	125	17	0	247	371	3999	3875	2.19e-33	150	Phages	DNA	Viruses|unclassified|unclassified|Caudovirales|Siphoviridae|unclassified|Moraxella phage Mcat16
FD1|contig_5496	KY653117.1	71.212	132	36	2	269	399	21100	20970	1.13e-06	60.8	Phages	DNA	Viruses|unclassified|unclassified|Caudovirales|Siphoviridae|Phietavirus|Staphylococcus phage IME1323_01
FD1|contig_55	KM209255.1	73.494	166	44	0	402	567	3682	3517	5.04e-19	102	Phages	DNA	Viruses|unclassified|unclassified|Caudovirales|Ackermannviridae|Limestonevirus|Dickeya phage phiDP10.3
FD1|contig_5502	JN585957.1	75.776	161	37	2	1782	1941	36270	36111	4.99e-20	108	Phages	DNA	Viruses|unclassified|unclassified|Caudovirales|Podoviridae|unclassified|Erwinia phage PEp14
FD1|contig_5505	S37121.1	72.262	840	201	19	3659	4474	890	59	5.29e-110	408	Other_virus	RNA	Viruses|unclassified|unclassified|Picornavirales|Picornaviridae|Aphthovirus|Foot-and-mouth disease virus
FD1|contig_5511	AF191073.1	87.108	287	35	2	1	285	609	323	5.9e-92	344	Other_virus	DNA	Viruses|unclassified|unclassified|Herpesvirales|Herpesviridae|Cytomegalovirus|Cercopithecine betaherpesvirus 5
[truncated: 26,042 more rows]

## Sheet: remove phages
#Query_id	Subject_id	identity(%)	alignment_length	mismatches	gap_openings	q_start	q_end	s_start	s_end	e-value	bit_score	Phages_or_not	DNA_or_RNA	Taxonomy
FD1|contig_10050	U27612.2	71.038	183	53	0	776	958	3630	3448	1.72e-15	92.4	Other_virus	DNA	Viruses|unclassified|unclassified|Herpesvirales|Herpesviridae|Cytomegalovirus|Cercopithecine betaherpesvirus 5
FD1|contig_10079	AF065721.1	77.778	162	36	0	316	477	198	37	4.46e-27	131	Other_virus	DNA	Viruses|unclassified|unclassified|Herpesvirales|Herpesviridae|Cytomegalovirus|Cercopithecine betaherpesvirus 5
FD1|contig_10123	AF065756.1	95.238	147	7	0	144	290	211	65	9.93e-59	234	Other_virus	DNA	Viruses|unclassified|unclassified|Herpesvirales|Herpesviridae|Cytomegalovirus|Cercopithecine betaherpesvirus 5
FD1|contig_1014	AF191073.1	89.744	117	12	0	341	457	1217	1101	1.51e-36	160	Other_virus	DNA	Viruses|unclassified|unclassified|Herpesvirales|Herpesviridae|Cytomegalovirus|Cercopithecine betaherpesvirus 5
FD1|contig_10170	AF191073.1	75.214	117	28	1	9	124	648	532	1.4e-11	77.9	Other_virus	DNA	Viruses|unclassified|unclassified|Herpesvirales|Herpesviridae|Cytomegalovirus|Cercopithecine betaherpesvirus 5
FD1|contig_10322	JX997174.1	67.794	562	161	13	5559	6107	232296	232850	1.07e-34	158	Other_virus	DNA	Viruses|unclassified|unclassified|unclassified|Phycodnaviridae|Chlorovirus|Acanthocystis turfacea Chlorella virus MN0810.1
FD1|contig_10355	U27612.2	72.746	488	124	2	164	651	2629	3107	9.37e-73	280	Other_virus	DNA	Viruses|unclassified|unclassified|Herpesvirales|Herpesviridae|Cytomegalovirus|Cercopithecine betaherpesvirus 5
FD1|contig_10376	EU304328.2	70.922	141	39	2	328	467	10789	10928	4.8e-07	63.5	Other_virus	DNA	Viruses|unclassified|unclassified|unclassified|Phycodnaviridae|Prasinovirus|Ostreococcus tauri virus OtV5
FD1|contig_10380	K02606.1	81.609	174	16	5	132	304	593	751	3.66e-37	162	Other_virus	DNA	Viruses|unclassified|unclassified|unclassified|Polyomaviridae|Betapolyomavirus|Macaca mulatta polyomavirus 1
FD1|contig_10434	HQ632826.1	68.919	592	176	4	127	714	196519	195932	6.2e-57	228	Other_virus	DNA	Viruses|unclassified|unclassified|unclassified|Phycodnaviridae|Prasinovirus|Micromonas pusilla virus 12T
FD1|contig_10437	JX997168.1	70.381	341	101	0	3255	3595	297515	297855	8.61e-35	160	Other_virus	DNA	Viruses|unclassified|unclassified|unclassified|Phycodnaviridae|Chlorovirus|Acanthocystis turfacea Chlorella virus GM0701.1
FD1|contig_10453	AF104025.1	89.13	230	25	0	88	317	1156	927	1.8e-79	303	Other_virus	RNA	Viruses|unclassified|unclassified|unclassified|Flaviviridae|Pestivirus|Pestivirus B
FD1|contig_10495	MG659725.1	93.467	199	13	0	70	268	12170	12368	6.84e-79	301	Other_virus	RNA	Viruses|Negarnaviricota|Ellioviricetes|Bunyavirales|Nairoviridae|Orthonairovirus|Crimean-Congo hemorrhagic fever orthonairovirus
FD1|contig_1051	MK072247.1	72.269	119	33	0	58	176	8567	8685	2.37e-08	67.1	Other_virus	DNA	Viruses|unclassified|unclassified|unclassified|Mimiviridae|unclassified|Harvfovirus sp.
FD1|contig_10523	KF387721.1	87.216	352	45	0	1	352	5909	6260	1.98e-118	433	Other_virus	RNA	Viruses|unclassified|unclassified|Picornavirales|Picornaviridae|Sakobuvirus|Sakobuvirus A
FD1|contig_10532	AF191073.1	73.759	141	31	5	163	299	903	1041	3.9e-10	71.6	Other_virus	DNA	Viruses|unclassified|unclassified|Herpesvirales|Herpesviridae|Cytomegalovirus|Cercopithecine betaherpesvirus 5
FD1|contig_10573	MK174290.1	74.286	105	27	0	172	276	1176803	1176699	1.36e-08	68.9	Other_virus	DNA	Viruses|unclassified|unclassified|unclassified|unclassified|Pandoravirus|Pandoravirus celtis
FD1|contig_10592	KY747489.1	68.984	561	152	13	444	993	6754	6205	1.6e-44	189	Other_virus	DNA	Viruses|unclassified|unclassified|unclassified|Phycodnaviridae|Prasinovirus|Dishui lake phycodnavirus 1
FD1|contig_10606	U27612.2	67.495	1369	405	21	30437	31788	6426	5081	2.61e-108	405	Other_virus	DNA	Viruses|unclassified|unclassified|Herpesvirales|Herpesviridae|Cytomegalovirus|Cercopithecine betaherpesvirus 5
FD1|contig_10622	AP017398.1	73.563	174	46	0	181	354	7551	7724	1.59e-20	107	Other_virus	DNA	Viruses|unclassified|unclassified|unclassified|Marseilleviridae|Marseillevirus|Tokyovirus A1
FD1|contig_1063	AF065755.1	95.798	119	5	0	236	354	176	294	1.94e-46	193	Other_virus	DNA	Viruses|unclassified|unclassified|Herpesvirales|Herpesviridae|Cytomegalovirus|Cercopithecine betaherpesvirus 5
FD1|contig_10692	AF191073.1	65.385	234	53	6	126	333	1203	972	9.43e-06	57.2	Other_virus	DNA	Viruses|unclassified|unclassified|Herpesvirales|Herpesviridae|Cytomegalovirus|Cercopithecine betaherpesvirus 5
FD1|contig_10697	AF191073.1	77.936	281	50	8	362	635	1252	1527	3.78e-49	203	Other_virus	DNA	Viruses|unclassified|unclassified|Herpesvirales|Herpesviridae|Cytomegalovirus|Cercopithecine betaherpesvirus 5
FD1|contig_10712	MN693201.1	77.305	141	29	1	17	157	53711	53574	4.97e-21	109	Other_virus	DNA	Viruses|unclassified|unclassified|unclassified|unclassified|unclassified|Marine virus AFVG_25M427
FD1|contig_10716	AF191073.1	80.328	183	31	2	220	401	2746	2924	1.08e-37	164	Other_virus	DNA	Viruses|unclassified|unclassified|Herpesvirales|Herpesviridae|Cytomegalovirus|Cercopithecine betaherpesvirus 5
FD1|contig_10731	LC193725.1	74.086	301	75	1	18147	18444	12812	13112	4.46e-44	190	Other_virus	DNA	Viruses|unclassified|unclassified|Herpesvirales|Herpesviridae|Varicellovirus|Equid alphaherpesvirus 1
FD1|contig_10733	AF191073.1	78.462	130	27	1	1066	1194	514	643	8.86e-20	105	Other_virus	DNA	Viruses|unclassified|unclassified|Herpesvirales|Herpesviridae|Cytomegalovirus|Cercopithecine betaherpesvirus 5
FD1|contig_10740	AF191073.1	80.198	101	19	1	3	103	1021	1120	6.24e-16	91.5	Other_virus	DNA	Viruses|unclassified|unclassified|Herpesvirales|Herpesviridae|Cytomegalovirus|Cercopithecine betaherpesvirus 5
FD1|contig_10741	AF191073.1	86.4	125	17	0	211	335	470	594	1.95e-33	150	Other_virus	DNA	Viruses|unclassified|unclassified|Herpesvirales|Herpesviridae|Cytomegalovirus|Cercopithecine betaherpesvirus 5
FD1|contig_10744	MF351889.1	69.364	173	41	4	69	232	4580	4411	2.41e-08	67.1	Other_virus	RNA	Viruses|unclassified|unclassified|Nidovirales|unclassified|unclassified|Morelia viridis nidovirus
FD1|contig_10819	AJ410493.1	73.984	123	16	6	45	158	67570	67685	3.14e-08	66.2	Other_virus	DNA	Viruses|unclassified|unclassified|Herpesvirales|Herpesviridae|Rhadinovirus|Saimiriine gammaherpesvirus 2
FD1|contig_10839	AF191073.1	91.892	111	9	0	21	131	3016	2906	1.18e-36	160	Other_virus	DNA	Viruses|unclassified|unclassified|Herpesvirales|Herpesviridae|Cytomegalovirus|Cercopithecine betaherpesvirus 5
FD1|contig_10847	AF191073.1	79.808	104	20	1	298	401	1120	1018	5.58e-16	92.4	Other_virus	DNA	Viruses|unclassified|unclassified|Herpesvirales|Herpesviridae|Cytomegalovirus|Cercopithecine betaherpesvirus 5
FD1|contig_1085	AF191073.1	72.664	289	39	5	124	412	2904	3152	2.08e-42	179	Other_virus	DNA	Viruses|unclassified|unclassified|Herpesvirales|Herpesviridae|Cytomegalovirus|Cercopithecine betaherpesvirus 5
FD1|contig_10860	MK500565.1	68.462	260	82	0	105	364	49685	49944	4.07e-18	100	Other_virus	DNA	Viruses|unclassified|unclassified|unclassified|Pithoviridae|unclassified|Pithovirus LCPAC304
FD1|contig_10870	KY766069.1	86.705	173	20	2	197	367	10875	11046	1.72e-49	203	Other_virus	RNA	Viruses|unclassified|unclassified|unclassified|Flaviviridae|Flavivirus|Zika virus
FD1|contig_10889	AF065710.2	88.679	106	12	0	63	168	3589	3694	3.45e-30	138	Other_virus	DNA	Viruses|unclassified|unclassified|Herpesvirales|Herpesviridae|Cytomegalovirus|Cercopithecine betaherpesvirus 5
FD1|contig_1090	MK250086.1	70.279	609	173	6	137	741	52968	52364	3.16e-67	263	Other_virus	DNA	Viruses|unclassified|unclassified|unclassified|Mimiviridae|unclassified|Mimiviridae sp. ChoanoV1
FD1|contig_10900	MK643151.1	67.805	205	62	2	249	451	798	596	7.24e-09	68	Other_virus	DNA	Viruses|unclassified|unclassified|unclassified|Parvoviridae|unclassified|Haematobia irritans densovirus
FD1|contig_10903	MN032815.1	67.766	667	199	9	62229	62887	259	917	6.78e-49	208	Other_virus	RNA	Viruses|unclassified|unclassified|unclassified|Partitiviridae|unclassified|Partitiviridae sp.
FD1|contig_10920	AP018495.1	72.5	480	120	4	7720	8193	30391	29918	1.43e-66	264	Other_virus	DNA	Viruses|unclassified|unclassified|unclassified|unclassified|unclassified|Acanthamoeba castellanii medusavirus
FD1|contig_10945	AF191073.1	74.051	158	33	5	168	325	1343	1194	1.9e-14	86	Other_virus	DNA	Viruses|unclassified|unclassified|Herpesvirales|Herpesviridae|Cytomegalovirus|Cercopithecine betaherpesvirus 5
FD1|contig_1097	MF973497.1	100	126	0	0	1	126	1650	1775	4.29e-57	228	Other_virus	RNA	Viruses|unclassified|unclassified|unclassified|Astroviridae|Mamastrovirus|Canine astrovirus
FD1|contig_10999	KF387721.1	86.252	611	83	1	3	612	2327	1717	0	720	Other_virus	RNA	Viruses|unclassified|unclassified|Picornavirales|Picornaviridae|Sakobuvirus|Sakobuvirus A
FD1|contig_11013	DQ491002.1	75	112	28	0	98	209	65636	65525	9.3e-12	77	Other_virus	DNA	Viruses|unclassified|unclassified|unclassified|Phycodnaviridae|Chlorovirus|Paramecium bursaria Chlorella virus NY2A
FD1|contig_11034	U27645.2	74.51	204	50	2	717	919	4491	4289	4.85e-26	127	Other_virus	DNA	Viruses|unclassified|unclassified|Herpesvirales|Herpesviridae|Cytomegalovirus|Cercopithecine betaherpesvirus 5
FD1|contig_11048	MK500337.1	70.655	351	89	10	71	414	57450	57793	1.93e-29	137	Other_virus	DNA	Viruses|unclassified|unclassified|unclassified|Marseilleviridae|unclassified|Marseillevirus LCMAC103
FD1|contig_11057	MK500459.1	74.342	152	35	4	712	861	997	848	2.33e-13	85.1	Other_virus	DNA	Viruses|unclassified|unclassified|unclassified|Pithoviridae|unclassified|Pithovirus LCPAC101
FD1|contig_11089	HQ632827.1	62.946	448	160	1	1070	1511	175630	175183	3.93e-06	61.7	Other_virus	DNA	Viruses|unclassified|unclassified|unclassified|Phycodnaviridae|Prasinovirus|Ostreococcus lucimarinus virus OlV5
FD1|contig_11104	MK892560.1	68.889	360	92	6	561	919	5634	5294	4.11e-29	136	Other_virus	DNA	Viruses|unclassified|unclassified|unclassified|unclassified|unclassified|Prokaryotic dsDNA virus sp.
FD1|contig_11116	MK377657.1	70.199	151	41	3	174	321	121	270	9.77e-07	60.8	Other_virus	DNA	Viruses|unclassified|unclassified|unclassified|Circoviridae|Circovirus|Circovirus sp.
FD1|contig_11151	U27612.2	67.15	207	60	3	1432	1637	3462	3661	5.3e-06	61.7	Other_virus	DNA	Viruses|unclassified|unclassified|Herpesvirales|Herpesviridae|Cytomegalovirus|Cercopithecine betaherpesvirus 5
FD1|contig_11235	AF191073.1	86.577	149	18	2	300	447	1553	1700	3.63e-40	172	Other_virus	DNA	Viruses|unclassified|unclassified|Herpesvirales|Herpesviridae|Cytomegalovirus|Cercopithecine betaherpesvirus 5
FD1|contig_11250	AF191073.1	99.324	148	1	0	188	335	660	513	1.86e-67	263	Other_virus	DNA	Viruses|unclassified|unclassified|Herpesvirales|Herpesviridae|Cytomegalovirus|Cercopithecine betaherpesvirus 5
FD1|contig_11257	AF191073.1	81.148	122	22	1	242	363	1017	1137	1.31e-23	116	Other_virus	DNA	Viruses|unclassified|unclassified|Herpesvirales|Herpesviridae|Cytomegalovirus|Cercopithecine betaherpesvirus 5
FD1|contig_11268	AF065756.1	81.308	107	9	1	264	370	115	210	2.64e-21	109	Other_virus	DNA	Viruses|unclassified|unclassified|Herpesvirales|Herpesviridae|Cytomegalovirus|Cercopithecine betaherpesvirus 5
FD1|contig_1135	AF191073.1	91.981	212	17	0	158	369	2805	3016	1.3e-80	306	Other_virus	DNA	Viruses|unclassified|unclassified|Herpesvirales|Herpesviridae|Cytomegalovirus|Cercopithecine betaherpesvirus 5
FD1|contig_11352	KP133080.1	99.755	1223	3	0	325	1547	2199	977	0	2193	Other_virus	DNA	Viruses|unclassified|unclassified|unclassified|Genomoviridae|Gemykibivirus|Human associated gemykibivirus 2
FD1|contig_11359	AJ421990.1	75.746	268	65	0	151	418	392	659	2.78e-45	191	Other_virus	DNA	Viruses|unclassified|unclassified|unclassified|unclassified|unclassified|Agaricus bisporus virus X
FD1|contig_11362	MF973501.1	97.381	649	17	0	1	649	2285	1637	0	1095	Other_virus	RNA	Viruses|unclassified|unclassified|unclassified|Astroviridae|Mamastrovirus|Canine astrovirus
FD1|contig_11417	AF065710.2	77.778	252	55	1	338	589	1353	1603	2.29e-48	199	Other_virus	DNA	Viruses|unclassified|unclassified|Herpesvirales|Herpesviridae|Cytomegalovirus|Cercopithecine betaherpesvirus 5
FD1|contig_11422	MF973501.1	98.526	1221	18	0	1	1221	2285	1065	0	2122	Other_virus	RNA	Viruses|unclassified|unclassified|unclassified|Astroviridae|Mamastrovirus|Canine astrovirus
FD1|contig_11425	U27612.2	73.913	253	64	2	287	538	1305	1054	2.95e-34	152	Other_virus	DNA	Viruses|unclassified|unclassified|Herpesvirales|Herpesviridae|Cytomegalovirus|Cercopithecine betaherpesvirus 5
FD1|contig_11444	MK892815.1	64.693	456	156	4	773	1224	15000	14546	2.74e-13	84.2	Other_virus	DNA	Viruses|unclassified|unclassified|unclassified|unclassified|unclassified|Prokaryotic dsDNA virus sp.
FD1|contig_11467	AF191073.1	89.189	148	16	0	353	500	980	1127	6.63e-48	198	Other_virus	DNA	Viruses|unclassified|unclassified|Herpesvirales|Herpesviridae|Cytomegalovirus|Cercopithecine betaherpesvirus 5
FD1|contig_11487	U27616.3	72.656	128	35	0	502	629	4687	4814	3.24e-10	74.3	Other_virus	DNA	Viruses|unclassified|unclassified|Herpesvirales|Herpesviridae|Cytomegalovirus|Cercopithecine betaherpesvirus 5
FD1|contig_11526	MN449341.1	97.158	563	16	0	1	563	1570	2132	0	944	Other_virus	RNA	Viruses|unclassified|unclassified|Picornavirales|Picornaviridae|Kobuvirus|Canine kobuvirus
FD1|contig_11534	AF191073.1	74.528	106	20	2	399	504	1309	1407	8.52e-09	68	Other_virus	DNA	Viruses|unclassified|unclassified|Herpesvirales|Herpesviridae|Cytomegalovirus|Cercopithecine betaherpesvirus 5
FD1|contig_11552	U27612.2	80.064	311	62	0	6	316	3361	3671	2.22e-73	282	Other_virus	DNA	Viruses|unclassified|unclassified|Herpesvirales|Herpesviridae|Cytomegalovirus|Cercopithecine betaherpesvirus 5
FD1|contig_11613	AF065660.2	70	930	271	6	354	1279	1722	2647	7.38e-108	400	Other_virus	DNA	Viruses|unclassified|unclassified|Herpesvirales|Herpesviridae|Cytomegalovirus|Cercopithecine betaherpesvirus 5
FD1|contig_11653	AF065720.1	70.621	177	44	2	5624	5796	192	20	1.15e-12	86	Other_virus	DNA	Viruses|unclassified|unclassified|Herpesvirales|Herpesviridae|Cytomegalovirus|Cercopithecine betaherpesvirus 5
FD1|contig_11685	AF191073.1	82.759	116	14	4	411	521	1431	1317	9.75e-21	107	Other_virus	DNA	Viruses|unclassified|unclassified|Herpesvirales|Herpesviridae|Cytomegalovirus|Cercopithecine betaherpesvirus 5
FD1|contig_11730	AF065721.1	72.941	170	46	0	4293	4462	29	198	1.55e-17	100	Other_virus	DNA	Viruses|unclassified|unclassified|Herpesvirales|Herpesviridae|Cytomegalovirus|Cercopithecine betaherpesvirus 5
FD1|contig_11817	AF065755.1	80.405	148	27	2	164	309	258	111	2.71e-27	130	Other_virus	DNA	Viruses|unclassified|unclassified|Herpesvirales|Herpesviridae|Cytomegalovirus|Cercopithecine betaherpesvirus 5
FD1|contig_11818	AF191073.1	80.172	116	22	1	185	300	1731	1617	3.43e-19	103	Other_virus	DNA	Viruses|unclassified|unclassified|Herpesvirales|Herpesviridae|Cytomegalovirus|Cercopithecine betaherpesvirus 5
FD1|contig_11824	MK892655.1	78.305	295	64	0	15	309	26735	26441	4.14e-62	244	Other_virus	DNA	Viruses|unclassified|unclassified|unclassified|unclassified|unclassified|Prokaryotic dsDNA virus sp.
FD1|contig_11840	U27612.2	68.21	972	285	11	88	1050	5470	6426	5.07e-88	333	Other_virus	DNA	Viruses|unclassified|unclassified|Herpesvirales|Herpesviridae|Cytomegalovirus|Cercopithecine betaherpesvirus 5
FD1|contig_1186	S37121.1	66.731	520	154	13	1038	1546	696	185	7.88e-22	117	Other_virus	RNA	Viruses|unclassified|unclassified|Picornavirales|Picornaviridae|Aphthovirus|Foot-and-mouth disease virus
FD1|contig_11861	AF191073.1	87.179	117	14	1	61	176	1358	1474	1.36e-30	141	Other_virus	DNA	Viruses|unclassified|unclassified|Herpesvirales|Herpesviridae|Cytomegalovirus|Cercopithecine betaherpesvirus 5
FD1|contig_11877	AF191073.1	76.382	199	46	1	34	232	987	790	1.77e-31	144	Other_virus	DNA	Viruses|unclassified|unclassified|Herpesvirales|Herpesviridae|Cytomegalovirus|Cercopithecine betaherpesvirus 5
FD1|contig_11878	AF191073.1	78.519	135	28	1	11	144	514	648	3.13e-21	110	Other_virus	DNA	Viruses|unclassified|unclassified|Herpesvirales|Herpesviridae|Cytomegalovirus|Cercopithecine betaherpesvirus 5
FD1|contig_11885	MK500388.1	67.805	205	58	3	77	277	33095	32895	3e-08	67.1	Other_virus	DNA	Viruses|unclassified|unclassified|unclassified|Mimiviridae|unclassified|Mimivirus LCMiAC01
FD1|contig_11958	MK500328.1	78.641	103	19	1	43	142	197800	197902	5.54e-14	86	Other_virus	DNA	Viruses|unclassified|unclassified|unclassified|Marseilleviridae|unclassified|Marseillevirus LCMAC101
FD1|contig_12190	MK892860.1	67.903	701	217	6	6195	6891	26707	26011	3.25e-56	231	Other_virus	DNA	Viruses|unclassified|unclassified|unclassified|unclassified|unclassified|Prokaryotic dsDNA virus sp.
FD1|contig_12416	MK500370.1	71.351	185	53	0	2749	2933	25533	25717	1.04e-15	96	Other_virus	DNA	Viruses|unclassified|unclassified|unclassified|Marseilleviridae|unclassified|Marseillevirus LCMAC202
FD1|contig_12491	MH036942.1	74.286	210	42	4	5955	6164	87319	87122	4.11e-26	129	Other_virus	DNA	Viruses|unclassified|unclassified|Herpesvirales|Herpesviridae|Varicellovirus|Cervid alphaherpesvirus 1
FD1|contig_12645	MH469651.1	72.139	201	54	2	112	311	9518	9319	8.61e-20	104	Other_virus	RNA	Viruses|unclassified|unclassified|unclassified|Potyviridae|Potyvirus|Watermelon mosaic virus
FD1|contig_1272	MK892487.1	69.189	370	107	5	82	446	28919	29286	6e-30	138	Other_virus	DNA	Viruses|unclassified|unclassified|unclassified|unclassified|unclassified|Prokaryotic dsDNA virus sp.
FD1|contig_12773	KY038943.1	83.898	118	19	0	341	458	119	2	2.84e-26	128	Other_virus	RNA	Viruses|unclassified|unclassified|unclassified|Luteoviridae|Polerovirus|Tobacco virus 2
FD1|contig_12779	FJ593289.1	99.744	391	1	0	116	506	138673	138283	0	701	Other_virus	DNA	Viruses|unclassified|unclassified|Herpesvirales|Herpesviridae|Simplexvirus|Human alphaherpesvirus 1
FD1|contig_12860	AF451898.1	65.924	314	72	12	493	781	58230	57927	5.64e-07	62.6	Other_virus	DNA	Viruses|unclassified|unclassified|unclassified|Nudiviridae|Betanudivirus|Heliothis zea nudivirus
FD1|contig_12867	JN225873.1	69.231	208	60	2	36	241	11104	10899	6.74e-12	82.4	Other_virus	DNA	Viruses|unclassified|unclassified|unclassified|Phycodnaviridae|Prasinovirus|Ostreococcus tauri virus RT-2011
FD1|contig_12906	MK892789.1	79.528	127	26	0	5514	5640	18184	18310	4.89e-21	113	Other_virus	DNA	Viruses|unclassified|unclassified|unclassified|unclassified|unclassified|Prokaryotic dsDNA virus sp.
FD1|contig_12938	MK500565.1	70.103	291	85	2	107	396	49848	49559	3.64e-26	126	Other_virus	DNA	Viruses|unclassified|unclassified|unclassified|Pithoviridae|unclassified|Pithovirus LCPAC304
FD1|contig_13054	NC_021858.1	66.204	432	116	14	15999	16421	18476	18066	1.46e-12	86	Other_virus	DNA	Viruses|unclassified|unclassified|unclassified|unclassified|Pandoravirus|Pandoravirus dulcis
FD1|contig_13248	MK500337.1	66.279	344	92	4	271	611	57697	57375	2.12e-18	102	Other_virus	DNA	Viruses|unclassified|unclassified|unclassified|Marseilleviridae|unclassified|Marseillevirus LCMAC103
FD1|contig_13253	MH469651.1	79.13	115	20	3	756	868	9521	9409	4.51e-15	90.6	Other_virus	RNA	Viruses|unclassified|unclassified|unclassified|Potyviridae|Potyvirus|Watermelon mosaic virus
FD1|contig_1331	MK500338.1	65.378	595	150	16	5773	6354	52248	52799	1.11e-23	123	Other_virus	DNA	Viruses|unclassified|unclassified|unclassified|Marseilleviridae|unclassified|Marseillevirus LCMAC103
[truncated: 4,959 more rows]

## Sheet: 493 viruses
Taxonomy
[truncated: 493 more rows]

## Sheet:  cat-associate virus
Taxonomy
[truncated: 9 more rows]
