# Supplementary material for: Genomic Characteristics of Feline Anelloviruses Isolated from Domestic Cats in Shanghai, China
Source: Vet Sci. 2023 Jul 7;10(7):444. doi: 10.3390/vetsci10070444 (PMC10385657; doi:10.3390/vetsci10070444)
Supplement: Supplementary file 1 [file vetsci-10-00444-s001.zip › Supplementary DATA-S2. Viral metagenomics results of F group.xlsx]

## Sheet: F group
#Query_id	Subject_id	identity(%)	alignment_length	mismatches	gap_openings	q_start	q_end	s_start	s_end	e-value	bit_score	Phages_or_not	DNA_or_RNA	Taxonomy
F1|contig_84	JX415535.1	96.068	941	37	0	244	1184	5195	6135	0	1531	Phages	DNA	Viruses|unclassified|unclassified|Caudovirales|Podoviridae|Gamaleyavirus|Escherichia virus ECBP1
F1|contig_97	JQ011317.1	98.568	1676	24	0	1	1676	2159	484	0	2915	Phages	DNA	Viruses|unclassified|unclassified|Caudovirales|Podoviridae|Uetakevirus|Escherichia phage TL-2011b
F1|contig_143	MK570210.1	92.041	779	61	1	1	778	1796	1018	0	1122	Other_virus	DNA	Viruses|unclassified|unclassified|unclassified|Genomoviridae|unclassified|Tortoise genomovirus 10
F1|contig_198	MK238400.1	98.674	528	7	0	1	528	27885	28412	0	921	Other_virus	DNA	Viruses|unclassified|unclassified|Caudovirales|Podoviridae|unclassified|CrAssphage ZA
F1|contig_222	MH622927.1	84.137	643	98	4	1	642	31966	32605	0	686	Other_virus	DNA	Viruses|unclassified|unclassified|Caudovirales|Siphoviridae|unclassified|Siphoviridae sp. ctdc_1
F1|contig_236	MK249238.1	97.831	830	18	0	1	830	830	1	0	1416	Other_virus	DNA	Viruses|unclassified|unclassified|unclassified|Genomoviridae|unclassified|Finch associated genomovirus 7
F1|contig_380	MK238400.1	92.486	1597	78	6	559	2141	10	1578	0	2351	Other_virus	DNA	Viruses|unclassified|unclassified|Caudovirales|Podoviridae|unclassified|CrAssphage ZA
F1|contig_420	MK238400.1	96.617	16256	547	1	1	16253	35588	51843	0	26835	Other_virus	DNA	Viruses|unclassified|unclassified|Caudovirales|Podoviridae|unclassified|CrAssphage ZA
F1|contig_413	MK238400.1	96.855	795	25	0	1	795	34953	34159	0	1322	Other_virus	DNA	Viruses|unclassified|unclassified|Caudovirales|Podoviridae|unclassified|CrAssphage ZA
F1|contig_968	MK238400.1	92.998	2028	142	0	1	2028	68577	66550	0	3018	Other_virus	DNA	Viruses|unclassified|unclassified|Caudovirales|Podoviridae|unclassified|CrAssphage ZA
F1|contig_989	MH622927.1	85.116	860	125	1	6	862	3362	4221	0	973	Other_virus	DNA	Viruses|unclassified|unclassified|Caudovirales|Siphoviridae|unclassified|Siphoviridae sp. ctdc_1
F1|contig_1057	MK238400.1	97.093	1892	55	0	1	1892	69421	71312	0	3165	Other_virus	DNA	Viruses|unclassified|unclassified|Caudovirales|Podoviridae|unclassified|CrAssphage ZA
F1|contig_1189	MK238400.1	92.101	2418	179	3	1	2418	20751	23156	0	3498	Other_virus	DNA	Viruses|unclassified|unclassified|Caudovirales|Podoviridae|unclassified|CrAssphage ZA
F1|contig_1296	FM864213.1	99.044	941	7	2	1545	2484	53841	54780	0	1650	Phages	DNA	Viruses|unclassified|unclassified|Caudovirales|Siphoviridae|unclassified|Streptococcus phage phi-m46.1
F1|contig_1396	MF327572.1	94.668	1219	62	3	1104	2321	2	1218	0	1895	Other_virus	DNA	Viruses|unclassified|unclassified|unclassified|Genomoviridae|Gemycircularvirus|Giant panda associated gemycircularvirus
F1|contig_1608	MK238400.1	94.209	10776	570	18	1	10771	17914	28640	0	16588	Other_virus	DNA	Viruses|unclassified|unclassified|Caudovirales|Podoviridae|unclassified|CrAssphage ZA
F1|contig_1701	MG775258.1	81.766	521	93	2	16	535	2085	2604	3.71e-140	505	Phages	DNA	Viruses|unclassified|unclassified|Caudovirales|Podoviridae|Teseptimavirus|Pseudomonas phage Henninger
F1|contig_1893	MH445380.1	100	769	0	0	1	769	86462	87230	0	1388	Phages	DNA	Viruses|unclassified|unclassified|Caudovirales|Myoviridae|Punavirus|Escherichia virus P1
F1|contig_1998	LN889992.1	93.003	686	48	0	1	686	32406	33091	0	1021	Other_virus	DNA	Viruses|unclassified|unclassified|Caudovirales|Siphoviridae|unclassified|Pseudomonas phage 15b
F1|contig_2157	MK238400.1	97.342	15236	405	0	1	15236	77138	92373	0	25651	Other_virus	DNA	Viruses|unclassified|unclassified|Caudovirales|Podoviridae|unclassified|CrAssphage ZA
F1|contig_2246	MK238400.1	96.45	2282	81	0	1	2282	55989	53708	0	3751	Other_virus	DNA	Viruses|unclassified|unclassified|Caudovirales|Podoviridae|unclassified|CrAssphage ZA
F1|contig_2289	MK238400.1	96.992	798	24	0	1	798	55744	54947	0	1332	Other_virus	DNA	Viruses|unclassified|unclassified|Caudovirales|Podoviridae|unclassified|CrAssphage ZA
F1|contig_2427	MK238400.1	96.797	1436	46	0	1	1436	52145	53580	0	2383	Other_virus	DNA	Viruses|unclassified|unclassified|Caudovirales|Podoviridae|unclassified|CrAssphage ZA
F1|contig_2715	MK238400.1	96.805	532	17	0	1	532	87702	88233	0	884	Other_virus	DNA	Viruses|unclassified|unclassified|Caudovirales|Podoviridae|unclassified|CrAssphage ZA
F1|contig_2743	DQ115853.1	80.029	681	130	4	203	880	1056	379	8.63e-170	603	Phages	DNA	Viruses|unclassified|unclassified|Caudovirales|Myoviridae|unclassified|Cyanobacteria phage AS-1
F1|contig_2732	KT264755.1	96.185	996	38	0	354	1349	1	996	0	1626	Other_virus	DNA	Viruses|unclassified|unclassified|unclassified|Microviridae|unclassified|Gokushovirus WZ-2015a
F1|contig_2969	MK238400.1	96.058	1573	62	0	366	1938	72781	71209	0	2558	Other_virus	DNA	Viruses|unclassified|unclassified|Caudovirales|Podoviridae|unclassified|CrAssphage ZA
F1|contig_2967	NC_040329.1	94.434	1114	62	0	1	1114	3985	5098	0	1730	Other_virus	DNA	Viruses|unclassified|unclassified|unclassified|Microviridae|unclassified|Lynx canadensis associated microvirus CLP 9413
F1|contig_3043	MH622927.1	90.148	1421	137	2	126	1544	44821	43402	0	1926	Other_virus	DNA	Viruses|unclassified|unclassified|Caudovirales|Siphoviridae|unclassified|Siphoviridae sp. ctdc_1
F1|contig_3088	MH807817.1	82.017	823	148	0	1	823	20594	19772	0	818	Phages	DNA	Viruses|unclassified|unclassified|Caudovirales|Podoviridae|Teseptimavirus|Dickeya phage Mysterion
F1|contig_3281	MK238400.1	94.748	15214	696	40	1	15159	2875	18040	0	23748	Other_virus	DNA	Viruses|unclassified|unclassified|Caudovirales|Podoviridae|unclassified|CrAssphage ZA
F1|contig_3346	MK898813.1	98.51	2953	42	2	2422	5374	5263	2313	0	5121	Other_virus	DNA	Viruses|unclassified|unclassified|unclassified|Polyomaviridae|unclassified|Cat associated lyon-IARC polyomavirus
F1|contig_3513	MK238400.1	92.493	2744	191	2	1	2744	17914	20642	0	4025	Other_virus	DNA	Viruses|unclassified|unclassified|Caudovirales|Podoviridae|unclassified|CrAssphage ZA
F1|contig_3544	MH622927.1	80.875	1715	324	3	56	1769	56400	54689	0	1605	Other_virus	DNA	Viruses|unclassified|unclassified|Caudovirales|Siphoviridae|unclassified|Siphoviridae sp. ctdc_1
F1|contig_3564	MF327567.1	90.491	631	58	2	1	631	630	2	0	861	Other_virus	DNA	Viruses|unclassified|unclassified|unclassified|Genomoviridae|Gemycircularvirus|Giant panda associated gemycircularvirus
F1|contig_3609	KX077896.1	97.239	1304	33	2	481	1781	63594	64897	0	2184	Phages	DNA	Viruses|unclassified|unclassified|Caudovirales|Siphoviridae|unclassified|Streptococcus phage phiJH1301-2
F1|contig_3659	MG208881.1	93.992	516	30	1	68	583	61651	61137	0	788	Phages	DNA	Viruses|unclassified|unclassified|Caudovirales|Podoviridae|Gamaleyavirus|Escherichia phage St11Ph5
F1|contig_4170	MK032740.1	99.46	2036	11	0	1	2036	16	2051	0	3623	Other_virus	DNA	Viruses|unclassified|unclassified|unclassified|Genomoviridae|unclassified|Genomoviridae sp.
F1|contig_4285	KP133080.1	98.619	2028	20	2	1	2028	2020	1	0	3530	Other_virus	DNA	Viruses|unclassified|unclassified|unclassified|Genomoviridae|Gemykibivirus|Human associated gemykibivirus 2
F1|contig_4302	JX561091.1	88.28	1971	219	4	3136	5096	13755	15723	0	2507	Phages	DNA	Viruses|unclassified|unclassified|Caudovirales|Myoviridae|unclassified|Escherichia phage phAPEC8
F1|contig_4580	NC_040329.1	89.717	1838	189	0	336	2173	1	1838	0	2463	Other_virus	DNA	Viruses|unclassified|unclassified|unclassified|Microviridae|unclassified|Lynx canadensis associated microvirus CLP 9413
F1|contig_4659	CP002495.1	97.889	521	11	0	1	521	2637	2117	0	891	Phages	DNA	Viruses|unclassified|unclassified|Caudovirales|Podoviridae|unclassified|Enterococcus phage EF62phi
F1|contig_4982	MH807810.1	82.825	722	113	4	10	721	8136	8856	0	736	Phages	DNA	Viruses|unclassified|unclassified|Caudovirales|Podoviridae|Teseptimavirus|Dickeya phage Dagda_B1
F1|contig_4983	LR597654.1	80.824	704	135	0	1	704	70539	69836	0	662	Phages	DNA	Viruses|unclassified|unclassified|Caudovirales|Myoviridae|unclassified|Escherichia phage phAPEC8
F1|contig_5029	MH669274.1	94.385	748	42	0	3	750	71495	70748	0	1160	Phages	DNA	Viruses|unclassified|unclassified|Caudovirales|Podoviridae|Gamaleyavirus|Escherichia phage PD38
F1|contig_5342	KX156762.1	87.202	2813	332	11	78	2875	22161	24960	0	3426	Phages	DNA	Viruses|unclassified|unclassified|Caudovirales|Siphoviridae|unclassified|Staphylococcus phage vB_SauS_IMEP5
F1|contig_5648	MH939440.1	85.658	1011	136	6	1	1005	1108	2115	0	1151	Other_virus	DNA	Viruses|unclassified|unclassified|unclassified|Genomoviridae|unclassified|Plant associated genomovirus 23
F1|contig_5582	MK483078.1	81.352	858	129	14	1	836	1854	1006	0	792	Other_virus	DNA	Viruses|unclassified|unclassified|unclassified|Genomoviridae|unclassified|Capybara genomovirus 6
F1|contig_5843	NC_040329.1	92.683	984	72	0	1	984	984	1	0	1451	Other_virus	DNA	Viruses|unclassified|unclassified|unclassified|Microviridae|unclassified|Lynx canadensis associated microvirus CLP 9413
F1|contig_5803	KT264755.1	88.557	1171	94	8	1	1170	2001	870	0	1508	Other_virus	DNA	Viruses|unclassified|unclassified|unclassified|Microviridae|unclassified|Gokushovirus WZ-2015a
F1|contig_5849	MK238400.1	97.158	739	21	0	118	856	49560	48822	0	1239	Other_virus	DNA	Viruses|unclassified|unclassified|Caudovirales|Podoviridae|unclassified|CrAssphage ZA
F1|contig_6730	LN889991.1	82.194	13164	2280	24	32288	45427	48452	35329	0	13122	Other_virus	DNA	Viruses|unclassified|unclassified|Caudovirales|Siphoviridae|unclassified|Bacteriophage 15G
F1|contig_7231	MH939450.1	84.111	579	86	6	3	579	1080	1654	1.3e-171	609	Other_virus	DNA	Viruses|unclassified|unclassified|unclassified|Genomoviridae|unclassified|Plant associated genomovirus 23
F1|contig_7244	MK238400.1	85.804	2698	349	19	4	2684	68632	71312	0	3085	Other_virus	DNA	Viruses|unclassified|unclassified|Caudovirales|Podoviridae|unclassified|CrAssphage ZA
F1|contig_7370	LR597654.1	85.857	502	70	1	1	502	72700	73200	1.56e-163	582	Phages	DNA	Viruses|unclassified|unclassified|Caudovirales|Myoviridae|unclassified|Escherichia phage phAPEC8
F1|contig_7455	MK448662.1	81.47	626	115	1	3	628	5394	6018	2.4e-169	603	Phages	DNA	Viruses|unclassified|unclassified|unclassified|unclassified|unclassified|Streptococcus satellite phage Javan97
F1|contig_7485	MK238400.1	95.712	513	22	0	1	513	76463	75951	0	827	Other_virus	DNA	Viruses|unclassified|unclassified|Caudovirales|Podoviridae|unclassified|CrAssphage ZA
F1|contig_7668	MK798142.1	84.135	2723	397	13	210	2910	7890	5181	0	2937	Phages	DNA	Viruses|unclassified|unclassified|Caudovirales|Myoviridae|unclassified|Pantoea phage vB_PagM_AAM22
F1|contig_7795	MK238400.1	87.091	550	45	9	1	535	28002	27464	0	655	Other_virus	DNA	Viruses|unclassified|unclassified|Caudovirales|Podoviridae|unclassified|CrAssphage ZA
F1|contig_7813	MK798142.1	82.33	781	130	7	679	1455	3997	3221	0	763	Phages	DNA	Viruses|unclassified|unclassified|Caudovirales|Myoviridae|unclassified|Pantoea phage vB_PagM_AAM22
F1|contig_7793	MN187550.1	97.468	553	14	0	1	553	35381	34829	0	935	Phages	DNA	Viruses|unclassified|unclassified|Caudovirales|Podoviridae|Uetakevirus|Escherichia phage phiv142-3
F1|contig_8207	MH622927.1	81.099	746	141	0	1	746	10803	11548	0	710	Other_virus	DNA	Viruses|unclassified|unclassified|Caudovirales|Siphoviridae|unclassified|Siphoviridae sp. ctdc_1
F1|contig_8307	MK238400.1	85.237	928	131	4	1	922	77264	76337	0	1044	Other_virus	DNA	Viruses|unclassified|unclassified|Caudovirales|Podoviridae|unclassified|CrAssphage ZA
F1|contig_8468	MH622927.1	86.935	995	104	8	1388	2369	1	982	0	1196	Other_virus	DNA	Viruses|unclassified|unclassified|Caudovirales|Siphoviridae|unclassified|Siphoviridae sp. ctdc_1
F1|contig_8407	LN889992.1	84.021	970	145	5	3943	4907	26125	27089	0	1038	Other_virus	DNA	Viruses|unclassified|unclassified|Caudovirales|Siphoviridae|unclassified|Pseudomonas phage 15b
F1|contig_9186	LN889992.1	90.78	2332	215	0	904	3235	34506	36837	0	3237	Other_virus	DNA	Viruses|unclassified|unclassified|Caudovirales|Siphoviridae|unclassified|Pseudomonas phage 15b
F1|contig_9364	MK238400.1	95.22	774	36	1	1	774	4747	3975	0	1226	Other_virus	DNA	Viruses|unclassified|unclassified|Caudovirales|Podoviridae|unclassified|CrAssphage ZA
F1|contig_9419	MK249261.1	85.265	509	67	4	1	505	669	1173	1.1e-159	570	Other_virus	DNA	Viruses|unclassified|unclassified|unclassified|Genomoviridae|unclassified|Finch associated genomovirus 8
F1|contig_9555	MH622927.1	89.375	1120	119	0	1	1120	2922	1803	0	1484	Other_virus	DNA	Viruses|unclassified|unclassified|Caudovirales|Siphoviridae|unclassified|Siphoviridae sp. ctdc_1
F1|contig_9609	LN889992.1	80.332	1083	209	4	1	1081	46552	45472	0	979	Other_virus	DNA	Viruses|unclassified|unclassified|Caudovirales|Siphoviridae|unclassified|Pseudomonas phage 15b
F1|contig_9653	MH622927.1	83.172	517	82	3	4	516	29529	30044	2.54e-148	532	Other_virus	DNA	Viruses|unclassified|unclassified|Caudovirales|Siphoviridae|unclassified|Siphoviridae sp. ctdc_1
F1|contig_9662	KT264755.1	94.734	1671	88	0	420	2090	2540	870	0	2617	Other_virus	DNA	Viruses|unclassified|unclassified|unclassified|Microviridae|unclassified|Gokushovirus WZ-2015a
F1|contig_9645	CP002495.1	99.824	569	1	0	101	669	26353	26921	0	1022	Phages	DNA	Viruses|unclassified|unclassified|Caudovirales|Podoviridae|unclassified|Enterococcus phage EF62phi
F1|contig_9788	LN889992.1	88.5	800	92	0	1	800	40931	40132	0	1029	Other_virus	DNA	Viruses|unclassified|unclassified|Caudovirales|Siphoviridae|unclassified|Pseudomonas phage 15b
F1|contig_9971	MK238400.1	88.276	1143	81	10	1	1132	3001	1901	0	1461	Other_virus	DNA	Viruses|unclassified|unclassified|Caudovirales|Podoviridae|unclassified|CrAssphage ZA
F1|contig_10415	KU645510.1	99.715	1402	4	0	1	1402	527	1928	0	2511	Other_virus	DNA	Viruses|unclassified|unclassified|unclassified|Anelloviridae|Gyrovirus|Chicken anemia virus
F1|contig_10676	LN889993.1	80.302	2254	356	21	42	2229	29666	31897	0	2049	Other_virus	DNA	Viruses|unclassified|unclassified|Caudovirales|Siphoviridae|unclassified|Bacteriophage 4A
F1|contig_10702	MF327567.1	93.395	1287	69	5	1076	2362	2	1272	0	1930	Other_virus	DNA	Viruses|unclassified|unclassified|unclassified|Genomoviridae|Gemycircularvirus|Giant panda associated gemycircularvirus
F1|contig_10754	MG641180.1	83.897	1124	141	8	1	1122	3985	5070	0	1212	Other_virus	DNA	Viruses|unclassified|unclassified|unclassified|Microviridae|unclassified|Lynx canadensis associated microvirus CLP 9366
F1|contig_10742	EU849489.1	81.11	937	177	0	47873	48809	31558	30622	0	893	Phages	DNA	Viruses|unclassified|unclassified|Caudovirales|Siphoviridae|unclassified|Stenotrophomonas phage S1
F1|contig_11023	MK448702.1	87.281	684	68	6	38	705	6850	6170	0	832	Phages	DNA	Viruses|unclassified|unclassified|Caudovirales|Siphoviridae|unclassified|Streptococcus phage Javan199
F1|contig_11139	MG641180.1	89.509	1506	158	0	1	1506	2534	1029	0	2004	Other_virus	DNA	Viruses|unclassified|unclassified|unclassified|Microviridae|unclassified|Lynx canadensis associated microvirus CLP 9366
F1|contig_11169	MK798142.1	80.076	1049	185	13	722	1758	9106	10142	0	913	Phages	DNA	Viruses|unclassified|unclassified|Caudovirales|Myoviridae|unclassified|Pantoea phage vB_PagM_AAM22
F1|contig_11232	MN340231.1	97.531	891	22	0	1	891	28353	29243	0	1508	Phages	DNA	Viruses|unclassified|unclassified|Caudovirales|Podoviridae|Lederbergvirus|Escherichia phage phiv205-1
F1|contig_11134	FN997652.1	81.311	1236	214	4	1	1223	3774	2543	0	1186	Phages	DNA	Viruses|unclassified|unclassified|Caudovirales|Siphoviridae|unclassified|Streptococcus phage phi-SsUD.1
F1|contig_11300	MG641180.1	91.584	1010	85	0	2	1011	1714	2723	0	1439	Other_virus	DNA	Viruses|unclassified|unclassified|unclassified|Microviridae|unclassified|Lynx canadensis associated microvirus CLP 9366
F1|contig_11354	MK238400.1	98.449	1096	17	0	1	1096	56276	57371	0	1901	Other_virus	DNA	Viruses|unclassified|unclassified|Caudovirales|Podoviridae|unclassified|CrAssphage ZA
F1|contig_11969	HM208537.1	82.75	771	133	0	1	771	9192	8422	0	792	Phages	DNA	Viruses|unclassified|unclassified|Caudovirales|Siphoviridae|unclassified|Escherichia phage HK639
F1|contig_12009	MH669274.1	94.867	526	27	0	1	526	58515	57990	0	828	Phages	DNA	Viruses|unclassified|unclassified|Caudovirales|Podoviridae|Gamaleyavirus|Escherichia phage PD38
F1|contig_12025	MH622927.1	84.375	704	110	0	14	717	42459	41756	0	774	Other_virus	DNA	Viruses|unclassified|unclassified|Caudovirales|Siphoviridae|unclassified|Siphoviridae sp. ctdc_1
F1|contig_12055	MK238400.1	98.957	1247	13	0	118	1364	80654	79408	0	2191	Other_virus	DNA	Viruses|unclassified|unclassified|Caudovirales|Podoviridae|unclassified|CrAssphage ZA
F1|contig_12044	LN889993.1	81.151	504	90	2	299	802	34677	34179	7.82e-132	477	Other_virus	DNA	Viruses|unclassified|unclassified|Caudovirales|Siphoviridae|unclassified|Bacteriophage 4A
F1|contig_12077	LN889992.1	84.34	530	83	0	1	530	31391	31920	3.94e-163	582	Other_virus	DNA	Viruses|unclassified|unclassified|Caudovirales|Siphoviridae|unclassified|Pseudomonas phage 15b
F1|contig_12060	KM589516.1	100	832	0	0	1	832	1249	418	0	1501	Phages	DNA	Viruses|unclassified|unclassified|unclassified|Microviridae|unclassified|Parabacteroides phage YZ-2015b
F1|contig_12085	MK448715.1	91.456	515	44	0	26	540	11152	11666	0	731	Phages	DNA	Viruses|unclassified|unclassified|Caudovirales|Siphoviridae|unclassified|Streptococcus phage Javan247
F1|contig_12217	HM208537.1	88.082	537	64	0	1	537	18745	18209	0	681	Phages	DNA	Viruses|unclassified|unclassified|Caudovirales|Siphoviridae|unclassified|Escherichia phage HK639
F1|contig_12573	MK798142.1	83.205	2477	407	4	13002	15472	25595	28068	0	2582	Phages	DNA	Viruses|unclassified|unclassified|Caudovirales|Myoviridae|unclassified|Pantoea phage vB_PagM_AAM22
F1|contig_12580	MK433222.1	81.53	758	134	4	1	755	831	77	0	724	Other_virus	DNA	Viruses|unclassified|unclassified|unclassified|unclassified|unclassified|Blackfly DNA Virus 8
F1|contig_12761	MH807817.1	83.996	981	142	8	1	974	9984	9012	0	1040	Phages	DNA	Viruses|unclassified|unclassified|Caudovirales|Podoviridae|Teseptimavirus|Dickeya phage Mysterion
F1|contig_12798	MG208881.1	93.561	2050	132	0	808	2857	36777	38826	0	3103	Phages	DNA	Viruses|unclassified|unclassified|Caudovirales|Podoviridae|Gamaleyavirus|Escherichia phage St11Ph5
F1|contig_12872	KR422353.1	80.968	599	49	6	1	599	27449	27982	2.44e-168	599	Phages	DNA	Viruses|unclassified|unclassified|Caudovirales|Siphoviridae|Tequintavirus|Escherichia phage APCEc03
F1|contig_12845	KF620435.1	84.946	558	76	6	14	567	27800	27247	1.28e-171	609	Phages	DNA	Viruses|unclassified|unclassified|Caudovirales|Podoviridae|Gamaleyavirus|Shigella virus Sb1
F1|contig_13039	MK238400.1	80.231	779	154	0	2203	2981	22823	22045	0	711	Other_virus	DNA	Viruses|unclassified|unclassified|Caudovirales|Podoviridae|unclassified|CrAssphage ZA
F1|contig_13171	MK798142.1	86.508	504	60	4	1	500	2807	3306	9.09e-167	592	Phages	DNA	Viruses|unclassified|unclassified|Caudovirales|Myoviridae|unclassified|Pantoea phage vB_PagM_AAM22
F1|contig_13230	LN887948.1	95.099	959	47	0	2	960	22654	21696	0	1518	Phages	DNA	Viruses|unclassified|unclassified|Caudovirales|Siphoviridae|Tequintavirus|Escherichia virus slur09
F1|contig_13448	MK238400.1	95.252	695	30	1	1	692	93956	94650	0	1104	Other_virus	DNA	Viruses|unclassified|unclassified|Caudovirales|Podoviridae|unclassified|CrAssphage ZA
F1|contig_13651	MK448711.1	95.618	639	28	0	1	639	15204	14566	0	1027	Phages	DNA	Viruses|unclassified|unclassified|Caudovirales|Siphoviridae|unclassified|Streptococcus phage Javan235
F1|contig_13597	JX415535.1	98.901	546	6	0	1	546	25152	24607	0	958	Phages	DNA	Viruses|unclassified|unclassified|Caudovirales|Podoviridae|Gamaleyavirus|Escherichia virus ECBP1
F1|contig_13753	KT264755.1	92.193	807	63	0	1	807	4983	4177	0	1172	Other_virus	DNA	Viruses|unclassified|unclassified|unclassified|Microviridae|unclassified|Gokushovirus WZ-2015a
F1|contig_13818	MK238400.1	98.315	712	12	0	1	712	79609	78898	0	1231	Other_virus	DNA	Viruses|unclassified|unclassified|Caudovirales|Podoviridae|unclassified|CrAssphage ZA
F1|contig_13992	MK238400.1	96.085	562	22	0	1	562	34817	34256	0	915	Other_virus	DNA	Viruses|unclassified|unclassified|Caudovirales|Podoviridae|unclassified|CrAssphage ZA
F1|contig_14209	MN187550.1	97.802	546	12	0	1	546	12518	11973	0	931	Phages	DNA	Viruses|unclassified|unclassified|Caudovirales|Podoviridae|Uetakevirus|Escherichia phage phiv142-3
F1|contig_14371	MH160766.1	82.409	631	111	0	1	631	38143	37513	3.5e-180	638	Phages	DNA	Viruses|unclassified|unclassified|Caudovirales|Myoviridae|unclassified|Escherichia phage vB_EcoM-Ro121lw
F1|contig_14552	KT732799.1	83.286	1418	217	11	813	2221	1	1407	0	1458	Other_virus	DNA	Viruses|unclassified|unclassified|unclassified|Genomoviridae|Gemykolovirus|Pteropus associated gemykolovirus 1
F1|contig_14468	KY295898.1	91.582	594	50	0	1	594	40530	39937	0	847	Phages	DNA	Viruses|unclassified|unclassified|Caudovirales|Siphoviridae|Kagunavirus|Escherichia phage P AB-2017
F1|contig_14851	MK238400.1	97.336	901	24	0	1	901	91071	91971	0	1517	Other_virus	DNA	Viruses|unclassified|unclassified|Caudovirales|Podoviridae|unclassified|CrAssphage ZA
F1|contig_14892	MG208881.1	97.844	603	13	0	1	603	69832	70434	0	1030	Phages	DNA	Viruses|unclassified|unclassified|Caudovirales|Podoviridae|Gamaleyavirus|Escherichia phage St11Ph5
F1|contig_15033	MN393079.1	83.747	886	136	4	5	888	9196	8317	0	939	Phages	DNA	Viruses|unclassified|unclassified|Caudovirales|Siphoviridae|Cornellvirus|Salmonella virus VSiA
F1|contig_15029	MK032740.1	94.319	2042	110	1	1	2042	16	2051	0	3161	Other_virus	DNA	Viruses|unclassified|unclassified|unclassified|Genomoviridae|unclassified|Genomoviridae sp.
F1|contig_15170	MN393079.1	84.861	1222	177	4	314	1533	9532	8317	0	1360	Phages	DNA	Viruses|unclassified|unclassified|Caudovirales|Siphoviridae|Cornellvirus|Salmonella virus VSiA
F1|contig_15149	NC_041906.1	97.638	762	18	0	1	762	52546	53307	0	1294	Phages	DNA	Viruses|unclassified|unclassified|Caudovirales|Podoviridae|Gamaleyavirus|Escherichia virus EC1UPM
F1|contig_15249	NC_041906.1	94.222	848	49	0	3	850	28178	29025	0	1309	Phages	DNA	Viruses|unclassified|unclassified|Caudovirales|Podoviridae|Gamaleyavirus|Escherichia virus EC1UPM
F1|contig_15473	MN187550.1	97.942	826	17	0	1	826	18706	19531	0	1414	Phages	DNA	Viruses|unclassified|unclassified|Caudovirales|Podoviridae|Uetakevirus|Escherichia phage phiv142-3
F1|contig_15450	MG208881.1	96.815	879	28	0	1	879	55204	56082	0	1460	Phages	DNA	Viruses|unclassified|unclassified|Caudovirales|Podoviridae|Gamaleyavirus|Escherichia phage St11Ph5
F1|contig_15505	MH939446.1	86.918	2171	262	9	184	2340	196	2358	0	2615	Other_virus	DNA	Viruses|unclassified|unclassified|unclassified|Genomoviridae|unclassified|Plant associated genomovirus 19
F1|contig_15887	MK238400.1	92.327	808	62	0	1	808	73073	72266	0	1178	Other_virus	DNA	Viruses|unclassified|unclassified|Caudovirales|Podoviridae|unclassified|CrAssphage ZA
F1|contig_16074	MH669274.1	95.158	3490	166	1	1	3487	65271	68760	0	5531	Phages	DNA	Viruses|unclassified|unclassified|Caudovirales|Podoviridae|Gamaleyavirus|Escherichia phage PD38
F1|contig_15877	KJ832078.1	97.739	2211	50	0	1	2211	2027	4237	0	3763	Phages	DNA	Viruses|unclassified|unclassified|Caudovirales|Podoviridae|Lederbergvirus|Enterobacteria phage Sf101
F1|contig_16053	KX708518.1	99.621	528	2	0	90	617	1117	1644	0	944	Other_virus	DNA	Viruses|unclassified|unclassified|unclassified|Anelloviridae|Gyrovirus|Avian gyrovirus 2
F1|contig_16231	MH252123.1	89.78	1047	87	10	1	1039	140877	139843	0	1379	Phages	DNA	Viruses|unclassified|unclassified|Caudovirales|Myoviridae|unclassified|Klebsiella phage ZCKP1
F1|contig_16514	MH807813.1	83.031	1709	273	9	13	1713	13284	14983	0	1750	Phages	DNA	Viruses|unclassified|unclassified|Caudovirales|Podoviridae|Teseptimavirus|Dickeya phage Katbat
F1|contig_16591	LR595891.1	99.566	692	3	0	1	692	13773	14464	0	1235	Other_virus	DNA	Viruses|unclassified|unclassified|Caudovirales|Myoviridae|Peduovirus|Escherichia virus P88_4B11
F1|contig_16580	KY056250.1	92.597	824	58	3	1060	1883	1	821	0	1201	Other_virus	DNA	Viruses|unclassified|unclassified|unclassified|Genomoviridae|Gemycircularvirus|Chicken stool-associated gemycircularvirus
F1|contig_16747	MK238400.1	96.887	514	16	0	1	514	72397	71884	0	856	Other_virus	DNA	Viruses|unclassified|unclassified|Caudovirales|Podoviridae|unclassified|CrAssphage ZA
F1|contig_16750	NC_017969.1	87.278	1462	183	3	1	1460	2841	1381	0	1788	Phages	DNA	Viruses|unclassified|unclassified|Caudovirales|Siphoviridae|Tequintavirus|Escherichia virus AKFV33
F1|contig_16864	KY214441.1	99.831	592	1	0	1	592	1414	2005	0	1064	Other_virus	DNA	Viruses|unclassified|unclassified|unclassified|Genomoviridae|Gemycircularvirus|Canine feces-associated gemycircularvirus
F1|contig_16950	LN889991.1	86.235	2550	347	2	5	2553	47303	44757	0	3012	Other_virus	DNA	Viruses|unclassified|unclassified|Caudovirales|Siphoviridae|unclassified|Bacteriophage 15G
F1|contig_16908	KX156762.1	81.498	681	124	2	977	1656	38793	38114	0	654	Phages	DNA	Viruses|unclassified|unclassified|Caudovirales|Siphoviridae|unclassified|Staphylococcus phage vB_SauS_IMEP5
F1|contig_16968	JX415535.1	99.448	543	3	0	1	543	55646	56188	0	966	Phages	DNA	Viruses|unclassified|unclassified|Caudovirales|Podoviridae|Gamaleyavirus|Escherichia virus ECBP1
F1|contig_17151	LN889992.1	80	8080	1595	13	3	8073	2186	10253	0	7247	Other_virus	DNA	Viruses|unclassified|unclassified|Caudovirales|Siphoviridae|unclassified|Pseudomonas phage 15b
F1|contig_17237	LN889993.1	83.83	637	103	0	1	637	4563	5199	0	685	Other_virus	DNA	Viruses|unclassified|unclassified|Caudovirales|Siphoviridae|unclassified|Bacteriophage 4A
F1|contig_17262	KX458241.1	83.725	510	80	1	1	510	10671	10165	4.9e-152	545	Phages	DNA	Viruses|unclassified|unclassified|Caudovirales|Podoviridae|Bifseptvirus|Pseudomonas virus Andromeda
F1|contig_17434	MK238400.1	96.129	2351	91	0	1	2351	46984	44634	0	3830	Other_virus	DNA	Viruses|unclassified|unclassified|Caudovirales|Podoviridae|unclassified|CrAssphage ZA
F1|contig_17577	KT264754.1	95.557	4727	201	2	1	4727	491	5208	0	7578	Other_virus	DNA	Viruses|unclassified|unclassified|unclassified|Microviridae|unclassified|Gokushovirus WZ-2015a
F1|contig_17705	MH552525.1	90.543	571	54	0	1	571	29751	29181	0	787	Other_virus	DNA	Viruses|unclassified|unclassified|Caudovirales|Siphoviridae|unclassified|Siphoviridae sp.
F1|contig_17680	MK238400.1	94.75	1181	62	0	1	1181	43523	44703	0	1851	Other_virus	DNA	Viruses|unclassified|unclassified|Caudovirales|Podoviridae|unclassified|CrAssphage ZA
F1|contig_17789	MK238400.1	90.088	2391	196	14	1	2378	76077	73715	0	3218	Other_virus	DNA	Viruses|unclassified|unclassified|Caudovirales|Podoviridae|unclassified|CrAssphage ZA
F1|contig_17753	HM208537.1	80.921	608	116	0	31	638	19623	19016	2.98e-161	574	Phages	DNA	Viruses|unclassified|unclassified|Caudovirales|Siphoviridae|unclassified|Escherichia phage HK639
F1|contig_17995	MK238400.1	97.625	800	19	0	2	801	42850	43649	0	1358	Other_virus	DNA	Viruses|unclassified|unclassified|Caudovirales|Podoviridae|unclassified|CrAssphage ZA
F1|contig_18134	KF620435.1	93.913	1495	91	0	100	1594	3048	4542	0	2287	Phages	DNA	Viruses|unclassified|unclassified|Caudovirales|Podoviridae|Gamaleyavirus|Shigella virus Sb1
F1|contig_18178	MK238400.1	95.21	501	24	0	1	501	75893	75393	0	796	Other_virus	DNA	Viruses|unclassified|unclassified|Caudovirales|Podoviridae|unclassified|CrAssphage ZA
F1|contig_18416	MK238400.1	97.43	1634	42	0	1	1634	32567	34200	0	2758	Other_virus	DNA	Viruses|unclassified|unclassified|Caudovirales|Podoviridae|unclassified|CrAssphage ZA
F1|contig_18389	MG208881.1	97.002	1201	36	0	1	1201	23372	24572	0	2004	Phages	DNA	Viruses|unclassified|unclassified|Caudovirales|Podoviridae|Gamaleyavirus|Escherichia phage St11Ph5
F1|contig_18665	MH424444.1	90	540	54	0	1	540	35336	35875	0	731	Phages	DNA	Viruses|unclassified|unclassified|Caudovirales|Siphoviridae|Cornellvirus|Salmonella virus VSiP
F1|contig_19059	MK448711.1	94.707	1247	66	0	1	1247	16376	15130	0	1952	Phages	DNA	Viruses|unclassified|unclassified|Caudovirales|Siphoviridae|unclassified|Streptococcus phage Javan235
F1|contig_19096	MF327567.1	87.043	1312	141	10	27	1332	1290	2	0	1581	Other_virus	DNA	Viruses|unclassified|unclassified|unclassified|Genomoviridae|Gemycircularvirus|Giant panda associated gemycircularvirus
F1|contig_19172	MN187550.1	98.077	780	15	0	3	782	16067	15288	0	1340	Phages	DNA	Viruses|unclassified|unclassified|Caudovirales|Podoviridae|Uetakevirus|Escherichia phage phiv142-3
F1|contig_19361	MH939435.1	95.455	594	26	1	1679	2271	2150	1557	0	947	Other_virus	DNA	Viruses|unclassified|unclassified|unclassified|Genomoviridae|unclassified|Plant associated genomovirus 24
F1|contig_19511	MK238400.1	88.174	575	68	0	2	576	2026	1452	0	731	Other_virus	DNA	Viruses|unclassified|unclassified|Caudovirales|Podoviridae|unclassified|CrAssphage ZA
F1|contig_19573	NC_041906.1	96.34	847	31	0	1	847	58458	57612	0	1388	Phages	DNA	Viruses|unclassified|unclassified|Caudovirales|Podoviridae|Gamaleyavirus|Escherichia virus EC1UPM
F1|contig_19710	MH669274.1	94.466	524	29	0	1	524	43822	44345	0	815	Phages	DNA	Viruses|unclassified|unclassified|Caudovirales|Podoviridae|Gamaleyavirus|Escherichia phage PD38
F1|contig_19890	KY214441.1	97.5	2240	54	2	26	2263	1	2240	0	3781	Other_virus	DNA	Viruses|unclassified|unclassified|unclassified|Genomoviridae|Gemycircularvirus|Canine feces-associated gemycircularvirus
F1|contig_19962	MK238400.1	97.479	714	18	0	1	714	94136	94849	0	1207	Other_virus	DNA	Viruses|unclassified|unclassified|Caudovirales|Podoviridae|unclassified|CrAssphage ZA
F1|contig_19970	MK448702.1	80.101	593	106	2	2	594	19717	19137	5.7e-151	540	Phages	DNA	Viruses|unclassified|unclassified|Caudovirales|Siphoviridae|unclassified|Streptococcus phage Javan199
F1|contig_19984	MK238400.1	95.814	1075	45	0	1	1075	56758	55684	0	1737	Other_virus	DNA	Viruses|unclassified|unclassified|Caudovirales|Podoviridae|unclassified|CrAssphage ZA
F1|contig_20222	MK238400.1	98.184	716	13	0	1370	2085	51842	51127	0	1233	Other_virus	DNA	Viruses|unclassified|unclassified|Caudovirales|Podoviridae|unclassified|CrAssphage ZA
F1|contig_20459	KY056250.1	97.574	1855	45	0	416	2270	1	1855	0	3143	Other_virus	DNA	Viruses|unclassified|unclassified|unclassified|Genomoviridae|Gemycircularvirus|Chicken stool-associated gemycircularvirus
F1|contig_20701	MH622927.1	85.185	1323	190	1	84	1400	31470	30148	0	1504	Other_virus	DNA	Viruses|unclassified|unclassified|Caudovirales|Siphoviridae|unclassified|Siphoviridae sp. ctdc_1
F1|contig_20920	MH669274.1	97.895	760	16	0	1	760	30187	30946	0	1299	Phages	DNA	Viruses|unclassified|unclassified|Caudovirales|Podoviridae|Gamaleyavirus|Escherichia phage PD38
F1|contig_20985	KX708521.1	98.805	2175	25	1	1	2174	2365	191	0	3802	Other_virus	DNA	Viruses|unclassified|unclassified|unclassified|Anelloviridae|Gyrovirus|Avian gyrovirus 2
F1|contig_20988	MK238400.1	96.507	1317	42	1	1	1313	8115	9431	0	2168	Other_virus	DNA	Viruses|unclassified|unclassified|Caudovirales|Podoviridae|unclassified|CrAssphage ZA
F1|contig_21182	MH669274.1	97.215	1221	28	1	1	1215	32006	33226	0	2050	Phages	DNA	Viruses|unclassified|unclassified|Caudovirales|Podoviridae|Gamaleyavirus|Escherichia phage PD38
F1|contig_21276	KX156762.1	83.948	542	73	5	11	552	6625	7152	7.33e-162	576	Phages	DNA	Viruses|unclassified|unclassified|Caudovirales|Siphoviridae|unclassified|Staphylococcus phage vB_SauS_IMEP5
F1|contig_21424	MH622927.1	87.462	1300	163	0	1	1300	2604	1305	0	1610	Other_virus	DNA	Viruses|unclassified|unclassified|Caudovirales|Siphoviridae|unclassified|Siphoviridae sp. ctdc_1
F1|contig_21602	MK238400.1	97.037	540	16	0	4	543	30912	31451	0	902	Other_virus	DNA	Viruses|unclassified|unclassified|Caudovirales|Podoviridae|unclassified|CrAssphage ZA
F1|contig_21671	MK798142.1	82.753	574	96	1	75	645	305	878	4.82e-165	588	Phages	DNA	Viruses|unclassified|unclassified|Caudovirales|Myoviridae|unclassified|Pantoea phage vB_PagM_AAM22
F1|contig_21801	MH622927.1	80.619	872	169	0	28	899	12439	11568	0	811	Other_virus	DNA	Viruses|unclassified|unclassified|Caudovirales|Siphoviridae|unclassified|Siphoviridae sp. ctdc_1
F1|contig_21980	MK238400.1	95.992	524	21	0	1	524	81052	80529	0	851	Other_virus	DNA	Viruses|unclassified|unclassified|Caudovirales|Podoviridae|unclassified|CrAssphage ZA
F1|contig_22060	MG208881.1	97.93	628	13	0	1	628	45616	44989	0	1075	Phages	DNA	Viruses|unclassified|unclassified|Caudovirales|Podoviridae|Gamaleyavirus|Escherichia phage St11Ph5
F1|contig_22170	CP025713.1	90.015	681	52	2	5	673	17257	17933	0	928	Phages	DNA	Viruses|unclassified|unclassified|Caudovirales|Podoviridae|Uetakevirus|Escherichia phage YDC107_2
F1|contig_22348	MN070121.2	82.495	537	93	1	1	537	36380	35845	1.66e-151	542	Phages	DNA	Viruses|unclassified|unclassified|Caudovirales|Siphoviridae|Cornellvirus|Salmonella phage Shemara
F1|contig_22413	JF974339.1	98.598	642	9	0	1	642	11882	12523	0	1118	Phages	DNA	Viruses|unclassified|unclassified|Caudovirales|Podoviridae|Lederbergvirus|Enterobacteria phage IME10
F1|contig_22370	MK798142.1	83.01	618	105	0	1	618	41902	42519	0	642	Phages	DNA	Viruses|unclassified|unclassified|Caudovirales|Myoviridae|unclassified|Pantoea phage vB_PagM_AAM22
F1|contig_22485	LN889992.1	83.478	575	95	0	5	579	1415	1989	1.3e-171	609	Other_virus	DNA	Viruses|unclassified|unclassified|Caudovirales|Siphoviridae|unclassified|Pseudomonas phage 15b
F1|contig_22979	MK618715.1	80.639	501	97	0	7	507	27625	28125	8.72e-129	467	Phages	DNA	Viruses|unclassified|unclassified|Caudovirales|Podoviridae|unclassified|Serratia phage Parlo
F1|contig_23468	MH622927.1	87.671	657	81	0	2	658	24016	23360	0	820	Other_virus	DNA	Viruses|unclassified|unclassified|Caudovirales|Siphoviridae|unclassified|Siphoviridae sp. ctdc_1
F1|contig_23494	MH622927.1	82.706	2099	363	0	3	2101	33089	35187	0	2150	Other_virus	DNA	Viruses|unclassified|unclassified|Caudovirales|Siphoviridae|unclassified|Siphoviridae sp. ctdc_1
F1|contig_23675	LN889992.1	82.941	2040	342	3	78	2114	41435	43471	0	2103	Other_virus	DNA	Viruses|unclassified|unclassified|Caudovirales|Siphoviridae|unclassified|Pseudomonas phage 15b
F1|contig_23687	MH669274.1	95.411	1351	62	0	1	1351	49758	51108	0	2158	Phages	DNA	Viruses|unclassified|unclassified|Caudovirales|Podoviridae|Gamaleyavirus|Escherichia phage PD38
F1|contig_23784	MK448702.1	88.54	1370	157	0	1	1370	16334	17703	0	1764	Phages	DNA	Viruses|unclassified|unclassified|Caudovirales|Siphoviridae|unclassified|Streptococcus phage Javan199
F1|contig_23912	KX552041.2	91.93	570	46	0	318	887	11513	10944	0	821	Phages	DNA	Viruses|unclassified|unclassified|Caudovirales|Myoviridae|unclassified|Escherichia phage ESCO13
F1|contig_24024	MH617369.1	81.259	731	132	5	2197	2925	832	105	0	683	Other_virus	DNA	Viruses|unclassified|unclassified|unclassified|unclassified|unclassified|CRESS virus sp.
F1|contig_24047	AF335538.1	95.075	670	33	0	2	671	27333	26664	0	1060	Phages	DNA	Viruses|unclassified|unclassified|Caudovirales|Podoviridae|Lederbergvirus|Salmonella virus HK620
F1|contig_24268	FR823283.1	99.849	663	1	0	1	663	1473	2135	0	1192	Other_virus	DNA	Viruses|unclassified|unclassified|unclassified|Anelloviridae|Gyrovirus|Avian gyrovirus 2
F1|contig_24403	MH669274.1	94.507	2294	126	0	3	2296	42122	39829	0	3570	Phages	DNA	Viruses|unclassified|unclassified|Caudovirales|Podoviridae|Gamaleyavirus|Escherichia phage PD38
F1|contig_24424	MK238400.1	95.544	1481	35	8	235	1697	97746	96279	0	2366	Other_virus	DNA	Viruses|unclassified|unclassified|Caudovirales|Podoviridae|unclassified|CrAssphage ZA
F1|contig_24669	NC_041906.1	96.738	1441	47	0	1	1441	59772	58332	0	2388	Phages	DNA	Viruses|unclassified|unclassified|Caudovirales|Podoviridae|Gamaleyavirus|Escherichia virus EC1UPM
F1|contig_24951	MK238400.1	91.234	559	46	3	1	558	4626	5182	0	777	Other_virus	DNA	Viruses|unclassified|unclassified|Caudovirales|Podoviridae|unclassified|CrAssphage ZA
F1|contig_25161	LN889992.1	89.934	606	60	1	4	608	33821	34426	0	815	Other_virus	DNA	Viruses|unclassified|unclassified|Caudovirales|Siphoviridae|unclassified|Pseudomonas phage 15b
F1|contig_25261	MN187550.1	98.207	948	17	0	1	948	17735	16788	0	1634	Phages	DNA	Viruses|unclassified|unclassified|Caudovirales|Podoviridae|Uetakevirus|Escherichia phage phiv142-3
F1|contig_25296	KY549443.1	88.934	741	82	0	1	741	110599	109859	0	967	Phages	DNA	Viruses|unclassified|unclassified|Caudovirales|Herelleviridae|unclassified|Enterococcus phage EFP01
F1|contig_25353	KY214441.1	91.773	705	58	0	1	705	278	982	0	1011	Other_virus	DNA	Viruses|unclassified|unclassified|unclassified|Genomoviridae|Gemycircularvirus|Canine feces-associated gemycircularvirus
F1|contig_25180	CP002495.1	98.248	685	12	0	1	685	17816	17132	0	1182	Phages	DNA	Viruses|unclassified|unclassified|Caudovirales|Podoviridae|unclassified|Enterococcus phage EF62phi
F1|contig_25357	KJ832078.1	98.879	803	9	0	1	803	4733	5535	0	1408	Phages	DNA	Viruses|unclassified|unclassified|Caudovirales|Podoviridae|Lederbergvirus|Enterobacteria phage Sf101
F1|contig_25511	MK618716.1	81.549	607	112	0	1	607	25260	25866	3.68e-166	590	Phages	DNA	Viruses|unclassified|unclassified|Caudovirales|Siphoviridae|Phietavirus|Staphylococcus phage Sebago
F1|contig_25841	HM173637.1	95.833	1200	48	2	1	1199	31503	32701	0	1932	Phages	DNA	Viruses|unclassified|unclassified|Caudovirales|Siphoviridae|Hendrixvirus|Escherichia virus HK75
F1|contig_26055	MN127778.1	97.65	4171	98	0	1	4171	4974	804	0	7081	Other_virus	DNA	Viruses|unclassified|unclassified|unclassified|Parvoviridae|Bocaparvovirus|Carnivore bocaparvovirus 3
F1|contig_26593	KX664695.2	80.449	1739	228	28	738	2413	134746	133057	0	1579	Phages	DNA	Viruses|unclassified|unclassified|Caudovirales|Myoviridae|unclassified|Escherichia phage ESCO5
F1|contig_26752	MK570210.1	87.344	1201	105	10	1609	2780	2200	1018	0	1479	Other_virus	DNA	Viruses|unclassified|unclassified|unclassified|Genomoviridae|unclassified|Tortoise genomovirus 10
F1|contig_26811	MK238400.1	96.831	1641	52	0	1	1641	35714	34074	0	2726	Other_virus	DNA	Viruses|unclassified|unclassified|Caudovirales|Podoviridae|unclassified|CrAssphage ZA
F1|contig_26995	MK249254.1	87.008	508	51	8	285	781	962	1465	1.14e-167	597	Other_virus	DNA	Viruses|unclassified|unclassified|unclassified|Genomoviridae|unclassified|Finch associated genomovirus 9
F1|contig_26980	HG424323.1	87.934	605	73	0	1	605	3108	3712	0	763	Phages	DNA	Viruses|unclassified|unclassified|Caudovirales|Siphoviridae|Brussowvirus|Streptococcus phage 20617
F1|contig_27067	MK422453.1	80.18	777	145	3	2687	3460	4617	5387	0	702	Phages	DNA	Viruses|unclassified|unclassified|Caudovirales|Myoviridae|Peduovirus|Klebsiella phage ST13-OXA48phi12.1
F1|contig_27030	MN340231.1	96.574	788	27	0	1	788	19572	18785	0	1300	Phages	DNA	Viruses|unclassified|unclassified|Caudovirales|Podoviridae|Lederbergvirus|Escherichia phage phiv205-1
F1|contig_27159	MK238400.1	95.137	1172	57	0	1	1172	58125	56954	0	1857	Other_virus	DNA	Viruses|unclassified|unclassified|Caudovirales|Podoviridae|unclassified|CrAssphage ZA
F1|contig_27443	MK238400.1	96.923	845	26	0	1	845	35714	34870	0	1407	Other_virus	DNA	Viruses|unclassified|unclassified|Caudovirales|Podoviridae|unclassified|CrAssphage ZA
F1|contig_27482	MH939384.1	84.964	838	126	0	123	960	936	99	0	944	Other_virus	DNA	Viruses|unclassified|unclassified|unclassified|Genomoviridae|unclassified|Plant associated genomovirus 11
F1|contig_27580	MK238400.1	87.264	1853	225	4	1	1846	78185	76337	0	2270	Other_virus	DNA	Viruses|unclassified|unclassified|Caudovirales|Podoviridae|unclassified|CrAssphage ZA
F1|contig_27552	MN070121.2	80.897	780	149	0	567	1346	5670	6449	0	736	Phages	DNA	Viruses|unclassified|unclassified|Caudovirales|Siphoviridae|Cornellvirus|Salmonella phage Shemara
F1|contig_27664	MK032740.1	81.504	1795	309	10	716	2506	2359	584	0	1717	Other_virus	DNA	Viruses|unclassified|unclassified|unclassified|Genomoviridae|unclassified|Genomoviridae sp.
F1|contig_27659	MK570210.1	91.333	600	50	2	1316	1913	1023	1622	0	841	Other_virus	DNA	Viruses|unclassified|unclassified|unclassified|Genomoviridae|unclassified|Tortoise genomovirus 10
F1|contig_27710	FN997652.1	97.638	2583	56	2	3906	6483	11564	8982	0	4379	Phages	DNA	Viruses|unclassified|unclassified|Caudovirales|Siphoviridae|unclassified|Streptococcus phage phi-SsUD.1
F1|contig_28024	MK032740.1	87.383	745	87	4	209	950	2359	1619	0	909	Other_virus	DNA	Viruses|unclassified|unclassified|unclassified|Genomoviridae|unclassified|Genomoviridae sp.
F1|contig_28279	LN889992.1	87.182	1217	156	0	1227	2443	45269	46485	0	1492	Other_virus	DNA	Viruses|unclassified|unclassified|Caudovirales|Siphoviridae|unclassified|Pseudomonas phage 15b
F1|contig_28545	MK798142.1	81	500	95	0	3	502	5783	5284	6.84e-131	474	Phages	DNA	Viruses|unclassified|unclassified|Caudovirales|Myoviridae|unclassified|Pantoea phage vB_PagM_AAM22
F1|contig_28578	MH807817.1	80.838	788	113	9	325	1111	6629	7379	0	735	Phages	DNA	Viruses|unclassified|unclassified|Caudovirales|Podoviridae|Teseptimavirus|Dickeya phage Mysterion
F1|contig_28615	LN889992.1	93.718	589	37	0	1	589	40956	41544	0	896	Other_virus	DNA	Viruses|unclassified|unclassified|Caudovirales|Siphoviridae|unclassified|Pseudomonas phage 15b
F1|contig_28713	MK448702.1	86.26	1099	150	1	1	1098	23808	22710	0	1298	Phages	DNA	Viruses|unclassified|unclassified|Caudovirales|Siphoviridae|unclassified|Streptococcus phage Javan199
F1|contig_28710	NC_040329.1	94.207	984	57	0	1	984	984	1	0	1518	Other_virus	DNA	Viruses|unclassified|unclassified|unclassified|Microviridae|unclassified|Lynx canadensis associated microvirus CLP 9413
F1|contig_28811	LN889992.1	82.035	2349	394	18	146	2480	34500	36834	0	2278	Other_virus	DNA	Viruses|unclassified|unclassified|Caudovirales|Siphoviridae|unclassified|Pseudomonas phage 15b
F1|contig_28967	MK238400.1	90.561	1568	135	8	7	1569	73830	72271	0	2137	Other_virus	DNA	Viruses|unclassified|unclassified|Caudovirales|Podoviridae|unclassified|CrAssphage ZA
F1|contig_28934	MK448702.1	88.348	575	61	1	3	577	23841	24409	0	737	Phages	DNA	Viruses|unclassified|unclassified|Caudovirales|Siphoviridae|unclassified|Streptococcus phage Javan199
F1|contig_29163	MK448985.1	94.434	539	28	2	2	539	14058	14595	0	830	Phages	DNA	Viruses|unclassified|unclassified|Caudovirales|Siphoviridae|unclassified|Streptococcus phage Javan566
F1|contig_29491	LN889991.1	87.371	3777	474	1	1	3777	43989	47762	0	4660	Other_virus	DNA	Viruses|unclassified|unclassified|Caudovirales|Siphoviridae|unclassified|Bacteriophage 15G
F1|contig_29622	MK012468.1	89.504	705	68	1	619	1323	887	189	0	939	Other_virus	DNA	Viruses|unclassified|unclassified|unclassified|unclassified|unclassified|CRESS virus sp.
F1|contig_29675	CP000711.1	99.247	531	4	0	1	531	30466	29936	0	940	Phages	DNA	Viruses|unclassified|unclassified|Caudovirales|Podoviridae|Lederbergvirus|Enterobacteria phage CUS-3
F1|contig_29811	MK249261.1	89.168	757	73	6	715	1464	2119	1365	0	977	Other_virus	DNA	Viruses|unclassified|unclassified|unclassified|Genomoviridae|unclassified|Finch associated genomovirus 8
F1|contig_30046	MH622927.1	82.995	1035	175	1	209	1242	6720	5686	0	1070	Other_virus	DNA	Viruses|unclassified|unclassified|Caudovirales|Siphoviridae|unclassified|Siphoviridae sp. ctdc_1
F1|contig_30731	MH622927.1	80.577	3120	514	16	354	3421	29064	25985	0	2906	Other_virus	DNA	Viruses|unclassified|unclassified|Caudovirales|Siphoviridae|unclassified|Siphoviridae sp. ctdc_1
F1|contig_30824	LN889991.1	91.904	1087	88	0	1	1087	46170	47256	0	1564	Other_virus	DNA	Viruses|unclassified|unclassified|Caudovirales|Siphoviridae|unclassified|Bacteriophage 15G
F1|contig_30887	JX561091.1	89.4	717	76	0	1	717	136346	137062	0	951	Phages	DNA	Viruses|unclassified|unclassified|Caudovirales|Myoviridae|unclassified|Escherichia phage phAPEC8
F1|contig_31027	MK238400.1	91.46	808	63	1	1	808	20632	19831	0	1148	Other_virus	DNA	Viruses|unclassified|unclassified|Caudovirales|Podoviridae|unclassified|CrAssphage ZA
F1|contig_31022	NC_038482.1	87.234	611	70	4	515	1122	2145	1540	0	740	Other_virus	DNA	Viruses|unclassified|unclassified|unclassified|Genomoviridae|Gemycircularvirus|Odonata associated gemycircularvirus 1
F1|contig_31052	JQ182727.1	97.849	1116	24	0	1	1116	26001	24886	0	1905	Phages	DNA	Viruses|unclassified|unclassified|Caudovirales|Siphoviridae|Hendrixvirus|Escherichia virus mEpX1
F1|contig_31092	NC_041906.1	93.117	741	48	2	101	839	11935	12674	0	1101	Phages	DNA	Viruses|unclassified|unclassified|Caudovirales|Podoviridae|Gamaleyavirus|Escherichia virus EC1UPM
F1|contig_31104	KT264755.1	92.921	890	63	0	1	890	2134	3023	0	1322	Other_virus	DNA	Viruses|unclassified|unclassified|unclassified|Microviridae|unclassified|Gokushovirus WZ-2015a
F1|contig_31162	MN393079.1	83.546	1957	292	3	2105	4061	23847	25773	0	2092	Phages	DNA	Viruses|unclassified|unclassified|Caudovirales|Siphoviridae|Cornellvirus|Salmonella virus VSiA
F1|contig_31193	MG208881.1	95.597	636	28	0	1	636	25193	24558	0	1021	Phages	DNA	Viruses|unclassified|unclassified|Caudovirales|Podoviridae|Gamaleyavirus|Escherichia phage St11Ph5
F1|contig_31497	MK238400.1	94.318	1848	89	5	1	1834	62735	64580	0	2852	Other_virus	DNA	Viruses|unclassified|unclassified|Caudovirales|Podoviridae|unclassified|CrAssphage ZA
F1|contig_31669	MK798142.1	80.642	3301	600	9	2171	5447	21	3306	0	3067	Phages	DNA	Viruses|unclassified|unclassified|Caudovirales|Myoviridae|unclassified|Pantoea phage vB_PagM_AAM22
F1|contig_31962	MK238400.1	95.029	1046	52	0	1	1046	50550	51595	0	1653	Other_virus	DNA	Viruses|unclassified|unclassified|Caudovirales|Podoviridae|unclassified|CrAssphage ZA
F1|contig_32275	MK238400.1	94.355	1488	74	2	675	2153	23	1509	0	2305	Other_virus	DNA	Viruses|unclassified|unclassified|Caudovirales|Podoviridae|unclassified|CrAssphage ZA
F1|contig_32354	MK570209.1	85.955	534	68	1	1438	1964	1669	2202	2.35e-176	627	Other_virus	DNA	Viruses|unclassified|unclassified|unclassified|Genomoviridae|unclassified|Tortoise genomovirus 9
F1|contig_32430	MH669274.1	93.126	1353	93	0	1	1353	42238	43590	0	2021	Phages	DNA	Viruses|unclassified|unclassified|Caudovirales|Podoviridae|Gamaleyavirus|Escherichia phage PD38
F1|contig_32679	MK737937.1	91.063	649	58	0	1	649	19858	20506	0	910	Phages	DNA	Viruses|unclassified|unclassified|Caudovirales|Siphoviridae|Kagunavirus|Raoultella phage RP180
F1|contig_32647	MK448711.1	97.601	1292	31	0	1247	2538	13362	12071	0	2191	Phages	DNA	Viruses|unclassified|unclassified|Caudovirales|Siphoviridae|unclassified|Streptococcus phage Javan235
F1|contig_32773	MK032739.1	87.201	836	97	7	1	832	1126	1955	0	1003	Other_virus	DNA	Viruses|unclassified|unclassified|unclassified|Genomoviridae|unclassified|Genomoviridae sp.
F1|contig_32910	MK798142.1	82.193	1359	232	4	113	1464	6453	7808	0	1352	Phages	DNA	Viruses|unclassified|unclassified|Caudovirales|Myoviridae|unclassified|Pantoea phage vB_PagM_AAM22
F1|contig_32954	MH622927.1	84.133	3378	521	6	147	3518	23921	27289	0	3663	Other_virus	DNA	Viruses|unclassified|unclassified|Caudovirales|Siphoviridae|unclassified|Siphoviridae sp. ctdc_1
F1|contig_33054	MH807813.1	82.239	518	92	0	1	518	20515	19998	4.94e-145	520	Phages	DNA	Viruses|unclassified|unclassified|Caudovirales|Podoviridae|Teseptimavirus|Dickeya phage Katbat
F1|contig_33183	MK238400.1	92.513	935	48	3	1	926	50579	51500	0	1378	Other_virus	DNA	Viruses|unclassified|unclassified|Caudovirales|Podoviridae|unclassified|CrAssphage ZA
F1|contig_33174	MK373788.1	97.164	529	13	1	1	527	149116	149644	0	884	Phages	DNA	Viruses|unclassified|unclassified|Caudovirales|Myoviridae|unclassified|Escherichia phage vB_EcoM_Schickermooser
F1|contig_33199	HM208537.1	81.226	767	138	2	1	764	7467	8230	0	731	Phages	DNA	Viruses|unclassified|unclassified|Caudovirales|Siphoviridae|unclassified|Escherichia phage HK639
F1|contig_33278	MK032704.1	99.461	1485	8	0	908	2392	2265	781	0	2643	Other_virus	DNA	Viruses|unclassified|unclassified|unclassified|Genomoviridae|unclassified|Genomoviridae sp.
F1|contig_33370	DQ115833.1	80.091	658	129	1	5	660	754	97	3.96e-167	594	Phages	DNA	Viruses|unclassified|unclassified|Caudovirales|Myoviridae|unclassified|Cyanobacteria phage AS-1
F1|contig_33456	MK032740.1	92.744	882	64	0	1	882	1382	501	0	1303	Other_virus	DNA	Viruses|unclassified|unclassified|unclassified|Genomoviridae|unclassified|Genomoviridae sp.
F1|contig_33671	MH669274.1	97.416	658	17	0	1	658	64365	65022	0	1111	Phages	DNA	Viruses|unclassified|unclassified|Caudovirales|Podoviridae|Gamaleyavirus|Escherichia phage PD38
F1|contig_33902	JX415535.1	95.669	508	22	0	1	508	18577	19084	0	818	Phages	DNA	Viruses|unclassified|unclassified|Caudovirales|Podoviridae|Gamaleyavirus|Escherichia virus ECBP1
F1|contig_33948	MG641180.1	89.054	740	81	0	2	741	2422	1683	0	970	Other_virus	DNA	Viruses|unclassified|unclassified|unclassified|Microviridae|unclassified|Lynx canadensis associated microvirus CLP 9366
F1|contig_34043	MK238400.1	95.55	809	36	0	210	1018	42080	42888	0	1297	Other_virus	DNA	Viruses|unclassified|unclassified|Caudovirales|Podoviridae|unclassified|CrAssphage ZA
F1|contig_34060	LN889992.1	81.011	653	122	2	6	657	40349	39698	1.22e-172	612	Other_virus	DNA	Viruses|unclassified|unclassified|Caudovirales|Siphoviridae|unclassified|Pseudomonas phage 15b
F1|contig_34075	MK238400.1	95.548	629	23	2	114	737	19051	19679	0	1004	Other_virus	DNA	Viruses|unclassified|unclassified|Caudovirales|Podoviridae|unclassified|CrAssphage ZA
F1|contig_34115	LN889993.1	88.497	539	58	2	3	541	29944	29410	0	688	Other_virus	DNA	Viruses|unclassified|unclassified|Caudovirales|Siphoviridae|unclassified|Bacteriophage 4A
F1|contig_34198	MK238400.1	96.337	546	20	0	1	546	33919	33374	0	895	Other_virus	DNA	Viruses|unclassified|unclassified|Caudovirales|Podoviridae|unclassified|CrAssphage ZA
F1|contig_34250	MH378453.1	98.269	751	13	0	1	751	2114	1364	0	1297	Other_virus	DNA	Viruses|unclassified|unclassified|unclassified|Genomoviridae|Gemycircularvirus|Gila monster-associated gemycircularvirus
F1|contig_34363	LN889993.1	83.475	587	91	4	1	584	28818	29401	1.32e-171	609	Other_virus	DNA	Viruses|unclassified|unclassified|Caudovirales|Siphoviridae|unclassified|Bacteriophage 4A
F1|contig_34690	JX561091.1	89.556	766	79	1	2	766	42163	42928	0	1018	Phages	DNA	Viruses|unclassified|unclassified|Caudovirales|Myoviridae|unclassified|Escherichia phage phAPEC8
F1|contig_34919	MH445380.1	99.427	524	3	0	1	524	87244	87767	0	932	Phages	DNA	Viruses|unclassified|unclassified|Caudovirales|Myoviridae|Punavirus|Escherichia virus P1
F1|contig_34954	KM589516.1	100	500	0	0	1	500	4394	4893	0	902	Phages	DNA	Viruses|unclassified|unclassified|unclassified|Microviridae|unclassified|Parabacteroides phage YZ-2015b
F1|contig_35094	MH622927.1	81.34	761	142	0	1	761	52040	51280	0	733	Other_virus	DNA	Viruses|unclassified|unclassified|Caudovirales|Siphoviridae|unclassified|Siphoviridae sp. ctdc_1
F1|contig_35033	KY271395.1	86.345	725	97	2	1	724	22823	23546	0	855	Phages	DNA	Viruses|unclassified|unclassified|Caudovirales|Siphoviridae|unclassified|Klebsiella phage 2b LV-2017
F1|contig_35485	MH622927.1	81.24	645	121	0	1	645	4857	4213	2.82e-174	618	Other_virus	DNA	Viruses|unclassified|unclassified|Caudovirales|Siphoviridae|unclassified|Siphoviridae sp. ctdc_1
F1|contig_35433	FN997652.1	81.071	560	106	0	1757	2316	4846	4287	3.47e-148	533	Phages	DNA	Viruses|unclassified|unclassified|Caudovirales|Siphoviridae|unclassified|Streptococcus phage phi-SsUD.1
F1|contig_35696	MK238400.1	98.172	547	10	0	1	547	50117	49571	0	942	Other_virus	DNA	Viruses|unclassified|unclassified|Caudovirales|Podoviridae|unclassified|CrAssphage ZA
F1|contig_35677	KT443970.1	98.483	923	14	0	1	923	355	1277	0	1602	Other_virus	DNA	Viruses|unclassified|unclassified|unclassified|Circoviridae|Circovirus|Goose circovirus
F1|contig_35907	KP063541.1	98.604	573	8	0	1	573	27566	26994	0	998	Phages	DNA	Viruses|unclassified|unclassified|Caudovirales|Myoviridae|Peduovirus|Enterobacteria phage P88
F1|contig_36104	MK238400.1	89.65	2058	156	12	1	2050	3001	993	0	2749	Other_virus	DNA	Viruses|unclassified|unclassified|Caudovirales|Podoviridae|unclassified|CrAssphage ZA
F1|contig_36540	MH939446.1	82.775	865	111	9	1	847	1098	1942	0	883	Other_virus	DNA	Viruses|unclassified|unclassified|unclassified|Genomoviridae|unclassified|Plant associated genomovirus 19
F1|contig_36427	KT336320.1	99.23	779	6	0	3	781	52212	51434	0	1379	Phages	DNA	Viruses|unclassified|unclassified|Caudovirales|Siphoviridae|unclassified|Streptococcus phage phiNJ3
F1|contig_37078	MN393079.1	84.191	544	83	3	1	543	8988	9529	1.12e-163	583	Phages	DNA	Viruses|unclassified|unclassified|Caudovirales|Siphoviridae|Cornellvirus|Salmonella virus VSiA
F1|contig_37065	MF975720.1	81.852	540	97	1	114	653	7840	7302	1.89e-147	529	Phages	DNA	Viruses|unclassified|unclassified|Caudovirales|Siphoviridae|unclassified|Pseudomonas phage VW-6S
F1|contig_37176	MF158037.1	80.189	530	95	3	7	531	27399	26875	1.45e-132	479	Phages	DNA	Viruses|unclassified|unclassified|Caudovirales|Siphoviridae|Cornellvirus|Salmonella phage St162
F1|contig_37199	NC_038495.1	87.193	1304	163	2	1	1302	1302	1	0	1594	Other_virus	DNA	Viruses|unclassified|unclassified|unclassified|Genomoviridae|Gemygorvirus|Pteropus associated gemygorvirus 1
F1|contig_37326	KJ547642.1	81.059	623	118	0	339	961	1404	782	1.7e-166	592	Other_virus	DNA	Viruses|unclassified|unclassified|unclassified|Genomoviridae|Gemykibivirus|Sewage derived gemykibivirus 2
F1|contig_37510	MK238400.1	96.085	613	24	0	1	613	43353	43965	0	998	Other_virus	DNA	Viruses|unclassified|unclassified|Caudovirales|Podoviridae|unclassified|CrAssphage ZA
F1|contig_37679	MK238400.1	94.974	1154	58	0	1	1154	61218	62371	0	1820	Other_virus	DNA	Viruses|unclassified|unclassified|Caudovirales|Podoviridae|unclassified|CrAssphage ZA
F1|contig_37705	MK448400.1	89.858	562	6	9	1	511	8824	8263	0	763	Phages	DNA	Viruses|unclassified|unclassified|unclassified|unclassified|unclassified|Streptococcus satellite phage Javan285
F1|contig_37811	MK238400.1	92.391	3141	220	8	1	3133	76077	72948	0	4569	Other_virus	DNA	Viruses|unclassified|unclassified|Caudovirales|Podoviridae|unclassified|CrAssphage ZA
F1|contig_38045	MH622927.1	88.179	1159	131	2	110	1265	21440	20285	0	1470	Other_virus	DNA	Viruses|unclassified|unclassified|Caudovirales|Siphoviridae|unclassified|Siphoviridae sp. ctdc_1
F1|contig_38629	MG252615.1	86.606	657	87	1	6	662	33239	32584	0	785	Phages	DNA	Viruses|unclassified|unclassified|Caudovirales|Siphoviridae|Kagunavirus|Escherichia phage vB_EcoS_HSE2
F1|contig_38807	MH807817.1	81.102	635	114	6	213	844	25129	25760	7.72e-164	583	Phages	DNA	Viruses|unclassified|unclassified|Caudovirales|Podoviridae|Teseptimavirus|Dickeya phage Mysterion
F1|contig_38825	MN070121.2	83.736	910	140	4	5	912	9899	8996	0	964	Phages	DNA	Viruses|unclassified|unclassified|Caudovirales|Siphoviridae|Cornellvirus|Salmonella phage Shemara
F1|contig_38925	MF158036.1	82.29	655	112	2	1	655	16865	16215	0	654	Phages	DNA	Viruses|unclassified|unclassified|Caudovirales|Siphoviridae|Jerseyvirus|Salmonella phage St161
F1|contig_39080	HM208537.1	84.803	533	72	5	834	1362	10134	9607	4.42e-163	582	Phages	DNA	Viruses|unclassified|unclassified|Caudovirales|Siphoviridae|unclassified|Escherichia phage HK639
F1|contig_39026	LN889992.1	81.584	505	89	2	1	503	20836	21338	9.46e-135	487	Other_virus	DNA	Viruses|unclassified|unclassified|Caudovirales|Siphoviridae|unclassified|Pseudomonas phage 15b
F1|contig_39168	MK238400.1	85.714	581	83	0	1	581	19103	18523	0	674	Other_virus	DNA	Viruses|unclassified|unclassified|Caudovirales|Podoviridae|unclassified|CrAssphage ZA
F1|contig_39109	MK238400.1	97.365	721	19	0	1	721	46818	47538	0	1215	Other_virus	DNA	Viruses|unclassified|unclassified|Caudovirales|Podoviridae|unclassified|CrAssphage ZA
F1|contig_39292	MH622927.1	85.485	999	145	0	76	1074	10738	9740	0	1149	Other_virus	DNA	Viruses|unclassified|unclassified|Caudovirales|Siphoviridae|unclassified|Siphoviridae sp. ctdc_1
F1|contig_39346	MK249273.1	93.601	547	35	0	1	547	1640	2186	0	829	Other_virus	DNA	Viruses|unclassified|unclassified|unclassified|Genomoviridae|unclassified|Finch associated genomovirus 6
F1|contig_39435	MK359990.1	95.018	542	25	2	39	578	5714	6255	0	849	Phages	DNA	Viruses|unclassified|unclassified|Caudovirales|Siphoviridae|unclassified|Streptococcus phage phi-SC181
F1|contig_39593	MF327567.1	92.384	604	35	4	1	603	1107	514	0	875	Other_virus	DNA	Viruses|unclassified|unclassified|unclassified|Genomoviridae|Gemycircularvirus|Giant panda associated gemycircularvirus
F1|contig_39818	NC_028459.1	99.192	1856	15	0	544	2399	2272	417	0	3280	Other_virus	DNA	Viruses|unclassified|unclassified|unclassified|Genomoviridae|Gemyvongvirus|Human associated gemyvongvirus 1
F1|contig_39873	JX561091.1	88.984	817	87	3	4	818	57755	56940	0	1058	Phages	DNA	Viruses|unclassified|unclassified|Caudovirales|Myoviridae|unclassified|Escherichia phage phAPEC8
F1|contig_39891	KY308268.1	87.96	2118	230	11	225	2332	2208	106	0	2644	Other_virus	DNA	Viruses|unclassified|unclassified|unclassified|Genomoviridae|unclassified|Thrips-associated genomovirus 1
F1|contig_40054	MH807810.1	81.246	1477	229	11	120	1553	8956	7485	0	1409	Phages	DNA	Viruses|unclassified|unclassified|Caudovirales|Podoviridae|Teseptimavirus|Dickeya phage Dagda_B1
F1|contig_40348	MH669274.1	96.717	4021	132	0	1	4021	49406	45386	0	6657	Phages	DNA	Viruses|unclassified|unclassified|Caudovirales|Podoviridae|Gamaleyavirus|Escherichia phage PD38
F1|contig_40484	LN889992.1	91.141	903	80	0	3	905	45649	46551	0	1269	Other_virus	DNA	Viruses|unclassified|unclassified|Caudovirales|Siphoviridae|unclassified|Pseudomonas phage 15b
F1|contig_40990	MH669274.1	97.842	695	12	3	242	935	35516	34824	0	1176	Phages	DNA	Viruses|unclassified|unclassified|Caudovirales|Podoviridae|Gamaleyavirus|Escherichia phage PD38
F1|contig_40964	MN187550.1	99.533	857	4	0	1	857	21538	20682	0	1528	Phages	DNA	Viruses|unclassified|unclassified|Caudovirales|Podoviridae|Uetakevirus|Escherichia phage phiv142-3
F1|contig_41124	MN070121.2	83.475	1416	230	2	3737	5150	24632	26045	0	1494	Phages	DNA	Viruses|unclassified|unclassified|Caudovirales|Siphoviridae|Cornellvirus|Salmonella phage Shemara
F1|contig_41248	MK448711.1	89.369	555	58	1	1	555	30799	30246	0	732	Phages	DNA	Viruses|unclassified|unclassified|Caudovirales|Siphoviridae|unclassified|Streptococcus phage Javan235
F1|contig_41204	KT862242.1	87.224	1041	127	6	1268	2306	2230	1194	0	1257	Other_virus	DNA	Viruses|unclassified|unclassified|unclassified|Genomoviridae|Gemycircularvirus|Chicken associated gemycircularvirus 2
F1|contig_41261	AF115103.1	82.477	856	135	7	1	852	26533	27377	0	850	Phages	DNA	Viruses|unclassified|unclassified|Caudovirales|Siphoviridae|Moineauvirus|Streptococcus virus Sfi21
F1|contig_41846	MH622927.1	84.895	1099	161	3	5	1100	5981	4885	0	1225	Other_virus	DNA	Viruses|unclassified|unclassified|Caudovirales|Siphoviridae|unclassified|Siphoviridae sp. ctdc_1
F1|contig_42458	MK570220.1	85.892	1283	164	5	1066	2332	2222	941	0	1491	Other_virus	DNA	Viruses|unclassified|unclassified|unclassified|Genomoviridae|unclassified|Tortoise genomovirus 20
F1|contig_42790	MK238400.1	90.738	583	24	7	1	582	96190	96743	0	804	Other_virus	DNA	Viruses|unclassified|unclassified|Caudovirales|Podoviridae|unclassified|CrAssphage ZA
F1|contig_42763	MH378453.1	97.5	560	14	0	1	560	768	209	0	948	Other_virus	DNA	Viruses|unclassified|unclassified|unclassified|Genomoviridae|Gemycircularvirus|Gila monster-associated gemycircularvirus
F1|contig_43114	MK238400.1	97.561	615	15	0	1	615	95937	95323	0	1042	Other_virus	DNA	Viruses|unclassified|unclassified|Caudovirales|Podoviridae|unclassified|CrAssphage ZA
F1|contig_43181	MK032742.1	94.299	1754	100	0	1	1754	1754	1	0	2713	Other_virus	DNA	Viruses|unclassified|unclassified|unclassified|Genomoviridae|unclassified|Genomoviridae sp.
F1|contig_43190	FN997652.1	81.996	511	88	2	3	511	3759	4267	1.46e-139	502	Phages	DNA	Viruses|unclassified|unclassified|Caudovirales|Siphoviridae|unclassified|Streptococcus phage phi-SsUD.1
F1|contig_43351	MH622927.1	86.196	1275	174	1	58	1330	5650	4376	0	1504	Other_virus	DNA	Viruses|unclassified|unclassified|Caudovirales|Siphoviridae|unclassified|Siphoviridae sp. ctdc_1
F1|contig_43360	LN889992.1	82.854	799	124	2	746	1544	16542	17327	0	827	Other_virus	DNA	Viruses|unclassified|unclassified|Caudovirales|Siphoviridae|unclassified|Pseudomonas phage 15b
F1|contig_43780	LN889992.1	91.651	539	37	3	1	538	46974	46443	0	764	Other_virus	DNA	Viruses|unclassified|unclassified|Caudovirales|Siphoviridae|unclassified|Pseudomonas phage 15b
F1|contig_43818	MH622927.1	83.895	1453	227	5	291	1741	8245	9692	0	1550	Other_virus	DNA	Viruses|unclassified|unclassified|Caudovirales|Siphoviridae|unclassified|Siphoviridae sp. ctdc_1
F1|contig_43895	KU064779.1	84.271	11183	1678	30	24439	35591	24742	35873	0	12175	Phages	DNA	Viruses|unclassified|unclassified|Caudovirales|Podoviridae|Teseptimavirus|Pseudomonas phage PPPL-1
F1|contig_44032	LN889992.1	91.264	538	47	0	3	540	17836	17299	0	759	Other_virus	DNA	Viruses|unclassified|unclassified|Caudovirales|Siphoviridae|unclassified|Pseudomonas phage 15b
F1|contig_44714	MK032755.1	92.737	537	37	2	1765	2300	2176	1641	0	786	Other_virus	DNA	Viruses|unclassified|unclassified|unclassified|Genomoviridae|unclassified|Genomoviridae sp.
F1|contig_44814	MK032740.1	86.836	828	100	4	2	824	920	1743	0	993	Other_virus	DNA	Viruses|unclassified|unclassified|unclassified|Genomoviridae|unclassified|Genomoviridae sp.
F1|contig_44944	MK238400.1	95.462	1212	55	0	1	1212	72397	71186	0	1939	Other_virus	DNA	Viruses|unclassified|unclassified|Caudovirales|Podoviridae|unclassified|CrAssphage ZA
F1|contig_45009	LN889993.1	81.525	590	102	2	91	678	27382	27966	4.03e-160	571	Other_virus	DNA	Viruses|unclassified|unclassified|Caudovirales|Siphoviridae|unclassified|Bacteriophage 4A
F1|contig_45101	MK032740.1	86.828	744	92	2	3	743	1619	2359	0	897	Other_virus	DNA	Viruses|unclassified|unclassified|unclassified|Genomoviridae|unclassified|Genomoviridae sp.
F1|contig_45207	MK238400.1	97.308	1040	28	0	1	1040	79609	78570	0	1750	Other_virus	DNA	Viruses|unclassified|unclassified|Caudovirales|Podoviridae|unclassified|CrAssphage ZA
F1|contig_45317	MH622927.1	87.926	646	75	1	49	691	29792	30437	0	812	Other_virus	DNA	Viruses|unclassified|unclassified|Caudovirales|Siphoviridae|unclassified|Siphoviridae sp. ctdc_1
F1|contig_45589	LN889992.1	80.202	1389	261	8	708	2093	43844	42467	0	1242	Other_virus	DNA	Viruses|unclassified|unclassified|Caudovirales|Siphoviridae|unclassified|Pseudomonas phage 15b
F1|contig_46054	MH669274.1	96.613	620	21	0	1	620	16903	16284	0	1024	Phages	DNA	Viruses|unclassified|unclassified|Caudovirales|Podoviridae|Gamaleyavirus|Escherichia phage PD38
F1|contig_46024	MK448702.1	84.249	546	83	1	1	546	21984	22526	7.73e-168	596	Phages	DNA	Viruses|unclassified|unclassified|Caudovirales|Siphoviridae|unclassified|Streptococcus phage Javan199
F1|contig_46050	LN889992.1	87.147	957	121	2	750	1705	26137	27092	0	1165	Other_virus	DNA	Viruses|unclassified|unclassified|Caudovirales|Siphoviridae|unclassified|Pseudomonas phage 15b
F1|contig_46092	MF153391.1	81.319	546	102	0	849	1394	38349	37804	3.05e-146	526	Phages	DNA	Viruses|unclassified|unclassified|Caudovirales|Siphoviridae|Kagunavirus|Escherichia phage ST20
F1|contig_46289	MK238400.1	95.085	590	29	0	1	590	56376	55787	0	934	Other_virus	DNA	Viruses|unclassified|unclassified|Caudovirales|Podoviridae|unclassified|CrAssphage ZA
F1|contig_46311	MK238400.1	96.022	1106	35	1	1	1106	69547	68451	0	1801	Other_virus	DNA	Viruses|unclassified|unclassified|Caudovirales|Podoviridae|unclassified|CrAssphage ZA
F1|contig_46320	MK238400.1	95.756	589	25	0	1	589	65995	66583	0	950	Other_virus	DNA	Viruses|unclassified|unclassified|Caudovirales|Podoviridae|unclassified|CrAssphage ZA
F1|contig_46350	JX415535.1	95.497	955	43	0	1	955	39463	38509	0	1529	Phages	DNA	Viruses|unclassified|unclassified|Caudovirales|Podoviridae|Gamaleyavirus|Escherichia virus ECBP1
F1|contig_46615	KX156762.1	100	538	0	0	1	538	25387	25924	0	971	Phages	DNA	Viruses|unclassified|unclassified|Caudovirales|Siphoviridae|unclassified|Staphylococcus phage vB_SauS_IMEP5
F1|contig_46696	MK448985.1	92.759	580	42	0	1	580	12309	12888	0	857	Phages	DNA	Viruses|unclassified|unclassified|Caudovirales|Siphoviridae|unclassified|Streptococcus phage Javan566
F1|contig_46800	MH622927.1	87.53	826	97	4	6	830	25522	24702	0	1013	Other_virus	DNA	Viruses|unclassified|unclassified|Caudovirales|Siphoviridae|unclassified|Siphoviridae sp. ctdc_1
F1|contig_46965	MN204496.1	83.821	513	83	0	1	513	21077	20565	2.7e-154	552	Phages	DNA	Viruses|unclassified|unclassified|Caudovirales|Siphoviridae|Bingvirus|Streptomyces phage Kardashian
F1|contig_47047	MK972694.1	97.163	564	16	0	1	564	30905	30342	0	946	Phages	DNA	Viruses|unclassified|unclassified|Caudovirales|Podoviridae|Lederbergvirus|Salmonella phage SE22
F1|contig_47207	LN889992.1	89.123	1664	178	1	1	1664	36686	38346	0	2184	Other_virus	DNA	Viruses|unclassified|unclassified|Caudovirales|Siphoviridae|unclassified|Pseudomonas phage 15b
F1|contig_47461	MK448377.1	90.879	1513	110	12	2389	3891	3573	2079	0	2078	Phages	DNA	Viruses|unclassified|unclassified|unclassified|unclassified|unclassified|Streptococcus satellite phage Javan232
F1|contig_47548	MH617391.1	98.859	2278	26	0	177	2454	1	2278	0	3992	Other_virus	DNA	Viruses|unclassified|unclassified|unclassified|Geminiviridae|unclassified|Geminiviridae sp.
F1|contig_47498	MG846357.1	94.237	1232	70	1	1	1232	1794	564	0	1899	Other_virus	DNA	Viruses|unclassified|unclassified|unclassified|Genomoviridae|Gemycircularvirus|Chicken stool-associated gemycircularvirus
F1|contig_47611	KT264754.1	87.804	2058	249	2	7	2063	1905	3961	0	2573	Other_virus	DNA	Viruses|unclassified|unclassified|unclassified|Microviridae|unclassified|Gokushovirus WZ-2015a
F1|contig_47692	KT264764.1	91.827	1921	157	0	2927	4847	894	2814	0	2757	Other_virus	DNA	Viruses|unclassified|unclassified|unclassified|Microviridae|unclassified|Gokushovirus WZ-2015a
F1|contig_47702	LN889992.1	81.844	705	126	2	1	704	40265	39562	0	688	Other_virus	DNA	Viruses|unclassified|unclassified|Caudovirales|Siphoviridae|unclassified|Pseudomonas phage 15b
F1|contig_47800	MK032704.1	83.911	1846	272	9	578	2408	2265	430	0	1973	Other_virus	DNA	Viruses|unclassified|unclassified|unclassified|Genomoviridae|unclassified|Genomoviridae sp.
F1|contig_47801	MK032751.1	92.523	856	52	1	4	859	1969	1126	0	1262	Other_virus	DNA	Viruses|unclassified|unclassified|unclassified|Genomoviridae|unclassified|Genomoviridae sp.
F1|contig_47811	MK032750.1	96.554	1277	44	0	1058	2334	2207	931	0	2105	Other_virus	DNA	Viruses|unclassified|unclassified|unclassified|Genomoviridae|unclassified|Genomoviridae sp.
F1|contig_47860	MK032728.1	81.731	624	111	3	99	720	1529	2151	5.98e-169	601	Other_virus	DNA	Viruses|unclassified|unclassified|unclassified|Genomoviridae|unclassified|Genomoviridae sp.
F1|contig_47875	MK032710.1	97.719	2148	45	2	1	2147	216	2360	0	3648	Other_virus	DNA	Viruses|unclassified|unclassified|unclassified|Genomoviridae|unclassified|Genomoviridae sp.
F1|contig_47863	JN377562.2	82.689	1086	167	5	54	1139	162	1226	0	1108	Other_virus	DNA	Viruses|unclassified|unclassified|unclassified|Circoviridae|Circovirus|Bat circovirus ZS/Yunnan-China/2009
F1|contig_47919	MH545499.1	82.621	1450	235	10	233	1674	2309	869	0	1450	Other_virus	DNA	Viruses|unclassified|unclassified|unclassified|Genomoviridae|unclassified|Grasshopper associated circular virus 1
F1|contig_48058	MH734235.1	83.333	1032	125	6	1	1016	1210	2210	0	1102	Other_virus	DNA	Viruses|unclassified|unclassified|unclassified|Genomoviridae|Gemykibivirus|Human associated gemykibivirus 2
F1|contig_48067	NC_038480.1	87.219	2136	253	4	186	2302	1	2135	0	2622	Other_virus	DNA	Viruses|unclassified|unclassified|unclassified|Genomoviridae|Gemycircularvirus|Miniopterus associated gemycircularvirus 1
F1|contig_48081	KY312554.1	82.056	992	168	4	866	1850	2288	1300	0	978	Other_virus	DNA	Viruses|unclassified|unclassified|unclassified|Circoviridae|Circovirus|Circovirus sp.
F1|contig_52	KY860935.1	64.943	619	203	5	265	876	27726	28337	9.7e-27	129	Phages	DNA	Viruses|unclassified|unclassified|Caudovirales|Siphoviridae|Roufvirus|Salmonella phage LPST10
F1|contig_78	KY065466.1	70	370	109	2	442	810	1842	2210	1.01e-35	160	Phages	DNA	Viruses|unclassified|unclassified|Caudovirales|Siphoviridae|unclassified|Streptococcus phage IPP25
F1|contig_48	JN116824.1	71.795	195	55	0	2531	2725	29685	29879	7.77e-19	104	Phages	DNA	Viruses|unclassified|unclassified|Caudovirales|Siphoviridae|unclassified|Rhodococcus phage REQ3
F1|contig_54	MK554696.1	70.833	312	76	9	646	954	107587	107886	8.26e-26	126	Phages	DNA	Viruses|unclassified|unclassified|Caudovirales|Siphoviridae|unclassified|Fusobacterium phage Fnu1
F1|contig_31	MN070121.2	71.264	174	26	6	1	151	35903	35731	3.91e-13	84.2	Phages	DNA	Viruses|unclassified|unclassified|Caudovirales|Siphoviridae|Cornellvirus|Salmonella phage Shemara
F1|contig_26	KR093631.1	68.75	288	81	4	86	369	2038	1756	1.24e-19	104	Phages	DNA	Viruses|unclassified|unclassified|Caudovirales|Siphoviridae|unclassified|Moraxella phage Mcat7
F1|contig_86	MN692962.1	66.667	381	108	9	83	456	29507	29875	6.59e-16	92.4	Other_virus	DNA	Viruses|unclassified|unclassified|unclassified|unclassified|unclassified|Marine virus AFVG_117M5
F1|contig_29	MH807813.1	74.541	381	97	0	23	403	32349	32729	1.04e-63	251	Phages	DNA	Viruses|unclassified|unclassified|Caudovirales|Podoviridae|Teseptimavirus|Dickeya phage Katbat
F1|contig_90	KX620752.1	74.436	133	34	0	1	133	6107	6239	1.23e-14	87.8	Phages	DNA	Viruses|unclassified|unclassified|Caudovirales|Siphoviridae|Anatolevirus|Propionibacterium phage E1
F1|contig_30	MH539650.1	73.641	1085	269	9	168	1245	6205	5131	0	643	Other_virus	DNA	Viruses|unclassified|unclassified|Caudovirales|Siphoviridae|unclassified|Siphoviridae sp.
F1|contig_101	JQ680374.1	67.905	377	121	0	757	1133	25065	25441	3.1e-28	135	Phages	DNA	Viruses|unclassified|unclassified|unclassified|unclassified|unclassified|Bacteriophage sp.
F1|contig_88	MK047639.1	66.514	3933	1225	51	616	4508	5074	8954	0	1009	Other_virus	DNA	Viruses|unclassified|unclassified|Caudovirales|Siphoviridae|unclassified|Phage NGI4
F1|contig_130	MN187550.1	97.701	435	10	0	1	435	14133	13699	0	740	Phages	DNA	Viruses|unclassified|unclassified|Caudovirales|Podoviridae|Uetakevirus|Escherichia phage phiv142-3
F1|contig_155	KY653116.1	73.729	118	31	0	930	1047	17653	17536	5.72e-10	74.3	Phages	DNA	Viruses|unclassified|unclassified|Caudovirales|Siphoviridae|Phietavirus|Staphylococcus phage IME1318_01
F1|contig_125	MG018930.1	68.75	208	58	5	265	470	53028	53230	2.65e-08	67.1	Phages	DNA	Viruses|unclassified|unclassified|Caudovirales|Myoviridae|unclassified|Pseudomonas phage ventosus
F1|contig_167	MK972697.1	73.68	1250	308	12	1	1241	26950	28187	0	737	Phages	DNA	Viruses|unclassified|unclassified|Caudovirales|Podoviridae|Lederbergvirus|Salmonella phage SF10
F1|contig_184	MH443100.1	72.126	922	231	13	4445	5353	31396	32304	1.06e-128	470	Phages	DNA	Viruses|unclassified|unclassified|Caudovirales|Siphoviridae|unclassified|Erwinia phage vB_EhrS_49
F1|contig_202	MG592587.1	70.779	154	41	2	1200	1351	36472	36623	7.82e-09	70.7	Phages	DNA	Viruses|unclassified|unclassified|Caudovirales|Siphoviridae|unclassified|Vibrio phage 1.216.O._10N.222.55.C12
F1|contig_178	MF327567.1	88.399	431	39	1	127	557	790	1209	1.98e-156	558	Other_virus	DNA	Viruses|unclassified|unclassified|unclassified|Genomoviridae|Gemycircularvirus|Giant panda associated gemycircularvirus
F1|contig_206	KX456213.1	66.173	405	122	6	139	535	9251	8854	2.51e-18	100	Phages	DNA	Viruses|unclassified|unclassified|Caudovirales|Siphoviridae|unclassified|Lactococcus phage 98201
F1|contig_137	HQ634157.1	67.606	355	109	3	9	358	5083	5436	9.03e-23	114	Phages	DNA	Viruses|unclassified|unclassified|Caudovirales|Myoviridae|unclassified|Vibrio phage 11895-B1
F1|contig_210	NC_044940.1	70.992	2127	566	26	1139	3239	5997	3896	0	984	Other_virus	DNA	Viruses|unclassified|unclassified|Caudovirales|Myoviridae|Peatvirus|Pectinobacterium virus PEAT2
F1|contig_212	LN889992.1	77.238	391	89	0	4	394	9222	9612	4.87e-80	305	Other_virus	DNA	Viruses|unclassified|unclassified|Caudovirales|Siphoviridae|unclassified|Pseudomonas phage 15b
F1|contig_180	LN889992.1	77.987	795	169	2	7	798	9612	8821	0	642	Other_virus	DNA	Viruses|unclassified|unclassified|Caudovirales|Siphoviridae|unclassified|Pseudomonas phage 15b
F1|contig_159	AF065710.2	71.901	121	32	2	373	492	4105	3986	7.89e-06	59	Other_virus	DNA	Viruses|unclassified|unclassified|Herpesvirales|Herpesviridae|Cytomegalovirus|Cercopithecine betaherpesvirus 5
F1|contig_203	MK448971.1	70.677	133	34	2	484	616	18510	18383	2.86e-06	60.8	Phages	DNA	Viruses|unclassified|unclassified|Caudovirales|Siphoviridae|unclassified|Streptococcus phage Javan52
F1|contig_241	LN889992.1	71.067	356	96	6	14	367	867	1217	7.74e-36	158	Other_virus	DNA	Viruses|unclassified|unclassified|Caudovirales|Siphoviridae|unclassified|Pseudomonas phage 15b
F1|contig_248	LN889992.1	73.939	330	82	4	1	328	7969	7642	5.15e-47	194	Other_virus	DNA	Viruses|unclassified|unclassified|Caudovirales|Siphoviridae|unclassified|Pseudomonas phage 15b
F1|contig_220	JF314845.1	83.898	118	16	3	1911	2028	8834	8948	9.67e-23	117	Phages	DNA	Viruses|unclassified|unclassified|Caudovirales|Siphoviridae|unclassified|Cronobacter phage ES2
F1|contig_228	MG883709.1	74.375	160	33	5	162	317	1	156	1.15e-14	89.7	Other_virus	DNA	Viruses|unclassified|unclassified|unclassified|Microviridae|unclassified|Microviridae sp.
F1|contig_217	MK416018.1	72.727	154	40	2	149	301	28798	28950	2.89e-13	82.4	Phages	DNA	Viruses|unclassified|unclassified|Caudovirales|Myoviridae|Peduovirus|Klebsiella phage ST147-VIM1phi7.1
F1|contig_276	MH622937.1	67.517	588	178	6	1245	1824	32225	31643	1.81e-43	185	Other_virus	DNA	Viruses|unclassified|unclassified|Caudovirales|Myoviridae|unclassified|Myoviridae sp.
F1|contig_279	MK238400.1	98.765	486	6	0	1	486	59985	59500	0	850	Other_virus	DNA	Viruses|unclassified|unclassified|Caudovirales|Podoviridae|unclassified|CrAssphage ZA
F1|contig_262	MN844877.1	72.615	325	77	2	2	326	9434	9122	1.54e-44	187	Phages	DNA	Viruses|unclassified|unclassified|Caudovirales|Podoviridae|unclassified|Sphaerotilus phage vB_SnaP-R1
F1|contig_324	MK238400.1	68.796	955	254	19	1	932	8106	7173	8.81e-88	334	Other_virus	DNA	Viruses|unclassified|unclassified|Caudovirales|Podoviridae|unclassified|CrAssphage ZA
F1|contig_322	MN070121.2	77.922	154	34	0	376	529	5589	5436	4e-26	125	Phages	DNA	Viruses|unclassified|unclassified|Caudovirales|Siphoviridae|Cornellvirus|Salmonella phage Shemara
F1|contig_357	MH622919.1	69.118	408	123	2	627	1031	29232	29639	6.56e-36	162	Other_virus	DNA	Viruses|unclassified|unclassified|Caudovirales|Podoviridae|unclassified|Podoviridae sp. ctbj_2
F1|contig_361	JQ680351.1	72.155	747	202	4	4	747	19845	20588	6.02e-108	398	Phages	DNA	Viruses|unclassified|unclassified|unclassified|unclassified|unclassified|Bacteriophage sp.
F1|contig_263	MH939373.1	69.262	244	67	3	564	799	1190	1433	8.36e-17	96.9	Other_virus	DNA	Viruses|unclassified|unclassified|unclassified|Genomoviridae|unclassified|Plant associated genomovirus 1
F1|contig_286	KT887558.1	78.723	235	48	2	1	234	27078	26845	8.99e-46	192	Phages	DNA	Viruses|unclassified|unclassified|Caudovirales|Siphoviridae|unclassified|Pseudomonas phage phi2
F1|contig_329	KX397280.1	68.539	178	54	2	265	441	14493	14669	3.01e-07	62.6	Phages	DNA	Viruses|unclassified|unclassified|Caudovirales|Podoviridae|unclassified|Phage MedPE-SWcel-C56
F1|contig_394	LC387541.1	70.813	209	55	3	653	858	702	907	2.67e-16	95.1	Other_virus	DNA	Viruses|unclassified|unclassified|unclassified|Anelloviridae|unclassified|Torque teno virus
F1|contig_234	LC387541.1	76.613	124	26	3	132	254	844	723	2.75e-13	83.3	Other_virus	DNA	Viruses|unclassified|unclassified|unclassified|Anelloviridae|unclassified|Torque teno virus
F1|contig_288	DQ340064.2	68.312	385	116	4	308	689	12864	12483	3.57e-28	132	Phages	DNA	Viruses|unclassified|unclassified|Caudovirales|Myoviridae|Svunavirus|Geobacillus virus GBSV1
F1|contig_400	KR093631.1	74.869	191	48	0	6057	6247	3526	3336	3.75e-26	129	Phages	DNA	Viruses|unclassified|unclassified|Caudovirales|Siphoviridae|unclassified|Moraxella phage Mcat7
F1|contig_334	MK095606.1	75.051	493	114	5	1	485	10444	9953	7.8e-85	321	Phages	DNA	Viruses|unclassified|unclassified|Caudovirales|Siphoviridae|Eclunavirus|Pantoea phage vB_PagS_AAS23
F1|contig_294	JQ182729.1	68.329	802	243	3	1	795	2763	1966	6.32e-78	298	Phages	DNA	Viruses|unclassified|unclassified|Caudovirales|Siphoviridae|Hendrixvirus|Enterobacterial phage mEp390
F1|contig_309	MK798142.1	65.707	764	208	7	10	734	9648	10396	2.49e-52	214	Phages	DNA	Viruses|unclassified|unclassified|Caudovirales|Myoviridae|unclassified|Pantoea phage vB_PagM_AAM22
F1|contig_390	MK075001.1	77.483	151	21	4	294	441	1030	890	1.95e-22	113	Phages	DNA	Viruses|unclassified|unclassified|Caudovirales|Siphoviridae|Biseptimavirus|Staphylococcus phage phiSP15-1
F1|contig_339	MK112901.1	67.587	543	164	3	118	657	43530	44063	1.96e-43	184	Phages	DNA	Viruses|unclassified|unclassified|Caudovirales|Siphoviridae|Roufvirus|Salmonella virus KFS-SE2
F1|contig_395	KY389064.1	89.451	455	30	2	9	445	37189	36735	8.08e-173	612	Phages	DNA	Viruses|unclassified|unclassified|Caudovirales|Siphoviridae|Biseptimavirus|Staphylococcus phage phi879
F1|contig_434	KY065504.1	68.083	871	253	10	8448	9301	21743	22605	2.22e-75	296	Phages	DNA	Viruses|unclassified|unclassified|Caudovirales|Siphoviridae|unclassified|Streptococcus phage IPP68
F1|contig_445	JQ680373.1	74.771	218	55	0	55	272	29526	29309	3.17e-32	146	Phages	DNA	Viruses|unclassified|unclassified|unclassified|unclassified|unclassified|Bacteriophage sp.
F1|contig_412	KT898134.1	64.95	602	193	8	8	600	58196	58788	1.26e-22	115	Phages	DNA	Viruses|unclassified|unclassified|Caudovirales|Podoviridae|unclassified|Aeromonas phage phiARM81mr
F1|contig_487	MF327551.1	71.233	146	34	5	74	215	794	653	3.35e-06	59.9	Other_virus	DNA	Viruses|unclassified|unclassified|unclassified|Anelloviridae|unclassified|Giant panda anellovirus
F1|contig_444	KU310944.1	71.87	679	158	16	492	1155	29603	28943	5.54e-85	322	Phages	DNA	Viruses|unclassified|unclassified|Caudovirales|Podoviridae|unclassified|Pseudomonas phage YMC11/06/C171_PPU_BP
F1|contig_473	MK448920.1	75.238	105	26	0	202	306	25334	25230	2.65e-10	73.4	Phages	DNA	Viruses|unclassified|unclassified|Caudovirales|Siphoviridae|unclassified|Streptococcus phage Javan372
F1|contig_488	KX513875.1	73.202	1974	504	13	880	2841	5306	3346	0	1140	Other_virus	DNA	Viruses|unclassified|unclassified|unclassified|Microviridae|unclassified|Human gut microviridae SH-CHD12
F1|contig_506	KX513875.1	78.761	113	19	3	275	385	1900	1791	6.59e-15	87.8	Other_virus	DNA	Viruses|unclassified|unclassified|unclassified|Microviridae|unclassified|Human gut microviridae SH-CHD12
F1|contig_526	MK250028.1	70.359	334	59	12	416	729	51763	52076	5.92e-29	139	Other_virus	DNA	Viruses|unclassified|unclassified|Caudovirales|Myoviridae|unclassified|Prevotella phage Lak-B9
F1|contig_529	MK448702.1	79.926	269	54	0	1	269	18955	19223	1.36e-61	242	Phages	DNA	Viruses|unclassified|unclassified|Caudovirales|Siphoviridae|unclassified|Streptococcus phage Javan199
F1|contig_459	MG575421.1	66.667	576	182	6	1	571	23543	22973	2.64e-35	156	Phages	DNA	Viruses|unclassified|unclassified|Caudovirales|Myoviridae|unclassified|Proteus phage vB_PmiP_RS51pmB
F1|contig_538	MH616687.2	74.641	209	48	4	56	260	4204	4411	3.5e-26	125	Other_virus	DNA	Viruses|unclassified|unclassified|unclassified|Microviridae|unclassified|Microviridae sp.
F1|contig_374	JF974312.1	68.817	744	212	8	1662	2392	8223	7487	1.31e-71	279	Phages	DNA	Viruses|unclassified|unclassified|Caudovirales|Siphoviridae|Roufvirus|Vibrio phage pYD38-A
F1|contig_530	NC_041896.1	65.51	490	151	8	5038	5521	131800	131323	4.93e-18	103	Phages	DNA	Viruses|unclassified|unclassified|Caudovirales|Myoviridae|Fletchervirus|Campylobacter virus Los1
F1|contig_523	MF173066.1	73.361	1449	344	17	753	2186	2177	756	0	835	Other_virus	DNA	Viruses|unclassified|unclassified|unclassified|Genomoviridae|unclassified|Tick-associated genomovirus 2
F1|contig_534	MH675927.1	68.987	158	49	0	231	388	88111	88268	7.51e-08	65.3	Phages	DNA	Viruses|unclassified|unclassified|Caudovirales|Myoviridae|unclassified|Escherichia phage vB_vPM_PD114
F1|contig_483	MH510277.1	71.852	135	38	0	71	205	9948	9814	9.03e-10	73.4	Other_virus	DNA	Viruses|unclassified|unclassified|Caudovirales|Podoviridae|unclassified|Podoviridae sp. ctfa10
F1|contig_563	MK250018.1	66.998	503	154	8	2464	2957	296637	297136	1.59e-27	134	Phages	DNA	Viruses|unclassified|unclassified|Caudovirales|Myoviridae|unclassified|Prevotella phage Lak-A1
F1|contig_558	MK813943.1	75	116	29	0	1365	1480	6320	6205	1.41e-11	79.7	Phages	DNA	Viruses|unclassified|unclassified|Caudovirales|Podoviridae|unclassified|Aeromonas phage 4_4572
F1|contig_596	MH454080.1	67.462	461	132	4	965	1416	44037	44488	2.1e-34	154	Phages	DNA	Viruses|unclassified|unclassified|Caudovirales|Siphoviridae|Trippvirus|Paenibacillus phage Ley
F1|contig_640	MH622927.1	71.795	117	27	2	315	428	36783	36896	3.57e-06	59.9	Other_virus	DNA	Viruses|unclassified|unclassified|Caudovirales|Siphoviridae|unclassified|Siphoviridae sp. ctdc_1
F1|contig_644	KT898134.1	67.083	480	123	17	160	620	57782	57319	8.04e-21	109	Phages	DNA	Viruses|unclassified|unclassified|Caudovirales|Podoviridae|unclassified|Aeromonas phage phiARM81mr
F1|contig_641	MK448810.1	68.053	601	182	6	9	604	19372	19967	8.79e-49	201	Phages	DNA	Viruses|unclassified|unclassified|Caudovirales|Siphoviridae|unclassified|Streptococcus phage Javan573
F1|contig_651	JQ680367.1	73.303	221	59	0	3680	3900	6083	5863	7.99e-27	133	Phages	DNA	Viruses|unclassified|unclassified|unclassified|unclassified|unclassified|Bacteriophage sp.
F1|contig_648	MK238400.1	73.254	759	183	11	508	1256	88801	88053	2.43e-115	423	Other_virus	DNA	Viruses|unclassified|unclassified|Caudovirales|Podoviridae|unclassified|CrAssphage ZA
F1|contig_612	NC_040648.1	67.857	280	73	8	84	353	507	235	3.6e-12	79.7	Other_virus	DNA	Viruses|unclassified|unclassified|unclassified|unclassified|unclassified|Bovine serum-associated circular virus
F1|contig_652	JN116824.1	72.308	195	54	0	2442	2636	29686	29880	1.78e-20	109	Phages	DNA	Viruses|unclassified|unclassified|Caudovirales|Siphoviridae|unclassified|Rhodococcus phage REQ3
F1|contig_656	JQ680349.1	78.07	228	50	0	248	475	494	721	1.13e-44	187	Phages	DNA	Viruses|unclassified|unclassified|unclassified|unclassified|unclassified|Bacteriophage sp.
F1|contig_673	MK448884.1	68.391	174	55	0	231	404	22773	22600	2.38e-08	67.1	Phages	DNA	Viruses|unclassified|unclassified|Caudovirales|Siphoviridae|unclassified|Streptococcus phage Javan246
F1|contig_689	MH622927.1	93.939	132	8	0	523	654	37498	37629	2.32e-49	203	Other_virus	DNA	Viruses|unclassified|unclassified|Caudovirales|Siphoviridae|unclassified|Siphoviridae sp. ctdc_1
F1|contig_544	LR596902.1	69.399	183	56	0	241	423	23804	23986	3.75e-12	78.8	Phages	DNA	Viruses|unclassified|unclassified|unclassified|unclassified|unclassified|Roseburia phage Jekyll
F1|contig_561	HM208537.1	71.508	179	43	5	544	718	14202	14376	1.04e-11	78.8	Phages	DNA	Viruses|unclassified|unclassified|Caudovirales|Siphoviridae|unclassified|Escherichia phage HK639
F1|contig_703	JQ680354.1	73.585	106	28	0	138	243	29280	29175	8.43e-08	66.2	Phages	DNA	Viruses|unclassified|unclassified|unclassified|unclassified|unclassified|Bacteriophage sp.
F1|contig_711	MK250019.1	70.186	161	48	0	8464	8624	120172	120012	1.4e-09	75.2	Other_virus	DNA	Viruses|unclassified|unclassified|Caudovirales|Myoviridae|unclassified|Prevotella phage Lak-A2
F1|contig_543	MN313256.1	68.442	770	239	4	1782	2549	6579	7346	1.33e-71	279	Phages	DNA	Viruses|unclassified|unclassified|Caudovirales|Siphoviridae|unclassified|Pseudoalteromonas phage XCL1123
F1|contig_590	AP008983.1	67.972	281	86	2	673	953	102975	103251	5.33e-17	96.9	Phages	DNA	Viruses|unclassified|unclassified|Caudovirales|Siphoviridae|unclassified|Clostridium phage c-st
F1|contig_718	MH616676.1	74.766	107	27	0	2	108	2401	2295	7.16e-10	72.5	Other_virus	DNA	Viruses|unclassified|unclassified|unclassified|unclassified|unclassified|CRESS virus sp.
F1|contig_629	AP019415.2	75.839	149	34	2	453	600	39619	39766	2.86e-18	100	Phages	DNA	Viruses|unclassified|unclassified|Caudovirales|Podoviridae|unclassified|Pseudomonas phage HU1
F1|contig_690	KX344445.1	67.018	285	94	0	338	622	40367	40083	1.12e-15	91.5	Phages	DNA	Viruses|unclassified|unclassified|Caudovirales|Siphoviridae|Likavirus|Streptomyces phage Nanodon
F1|contig_664	JX094431.1	75.373	134	26	3	300	426	157815	157682	3.8e-14	86.9	Phages	DNA	Viruses|unclassified|unclassified|Caudovirales|Herelleviridae|Caeruleovirus|Bacillus virus Bc431
F1|contig_751	JQ680354.1	68.127	411	125	4	53	460	89647	90054	5.64e-30	139	Phages	DNA	Viruses|unclassified|unclassified|unclassified|unclassified|unclassified|Bacteriophage sp.
F1|contig_628	MN434095.1	71.154	156	37	4	1	155	49339	49191	1.25e-08	68.9	Phages	DNA	Viruses|unclassified|unclassified|Caudovirales|Myoviridae|Jiaodavirus|Klebsiella phage JIPh_Kp122
F1|contig_694	MF782455.1	65.333	600	188	9	3760	4349	650010	649421	3.86e-24	123	Other_virus	DNA	Viruses|unclassified|unclassified|unclassified|Mimiviridae|Klosneuvirus|Bodo saltans virus
F1|contig_763	MK250018.1	75.397	126	27	2	10	132	453193	453069	7.81e-13	83.3	Phages	DNA	Viruses|unclassified|unclassified|Caudovirales|Myoviridae|unclassified|Prevotella phage Lak-A1
F1|contig_772	LR596902.1	68.111	323	99	2	2662	2982	43027	42707	2.96e-21	113	Phages	DNA	Viruses|unclassified|unclassified|unclassified|unclassified|unclassified|Roseburia phage Jekyll
F1|contig_725	MK448231.1	71.687	332	75	7	160	484	28926	29245	4.64e-37	161	Phages	DNA	Viruses|unclassified|unclassified|Caudovirales|Siphoviridae|unclassified|Klebsiella phage ST101-KPC2phi6.1
F1|contig_774	KY653118.1	78.049	205	42	2	16	219	40070	40272	3.72e-37	161	Phages	DNA	Viruses|unclassified|unclassified|Caudovirales|Siphoviridae|unclassified|Morganella phage IME1369_01
F1|contig_736	MK422450.1	68.649	185	52	3	9350	9531	51278	51097	7.25e-06	65.3	Phages	DNA	Viruses|unclassified|unclassified|Caudovirales|Siphoviridae|unclassified|Klebsiella phage ST13-OXA48phi12.4
F1|contig_754	MH593832.1	77.778	108	24	0	165	272	4590	4697	5.6e-15	87.8	Phages	DNA	Viruses|unclassified|unclassified|unclassified|unclassified|unclassified|Bacteriophage sp.
F1|contig_724	KT732831.1	70.28	286	80	4	2011	2295	759	1040	7.86e-24	120	Other_virus	DNA	Viruses|unclassified|unclassified|unclassified|unclassified|unclassified|Pacific flying fox faeces associated circular DNA virus-2
F1|contig_814	NC_042013.1	68.75	336	102	3	25873	26207	463903	464236	2.92e-23	123	Phages	DNA	Viruses|unclassified|unclassified|Caudovirales|Myoviridae|Polybotosvirus|Agrobacterium virus Atuph07
F1|contig_756	MN234178.1	67.36	481	143	5	16	486	822	1298	1.15e-33	150	Phages	DNA	Viruses|unclassified|unclassified|Caudovirales|Siphoviridae|unclassified|Arthrobacter phage TripleJ
F1|contig_792	DQ115820.1	78.176	307	65	2	178	483	978	1283	4.9e-62	245	Phages	DNA	Viruses|unclassified|unclassified|Caudovirales|Myoviridae|unclassified|Cyanobacteria phage AS-1
F1|contig_730	DQ115867.1	74.37	238	55	4	128	362	705	939	5.04e-31	142	Phages	DNA	Viruses|unclassified|unclassified|Caudovirales|Myoviridae|unclassified|Cyanobacteria phage AS-1
F1|contig_842	MH593834.1	68.831	231	72	0	11728	11958	44757	44527	5.24e-15	93.3	Other_virus	DNA	Viruses|unclassified|unclassified|Caudovirales|Siphoviridae|unclassified|Siphoviridae sp.
F1|contig_857	KR093631.1	75.486	257	62	1	66	322	3272	3527	2e-41	177	Phages	DNA	Viruses|unclassified|unclassified|Caudovirales|Siphoviridae|unclassified|Moraxella phage Mcat7
F1|contig_788	KY271395.1	70.148	1551	426	17	669	2196	30017	28481	0	667	Phages	DNA	Viruses|unclassified|unclassified|Caudovirales|Siphoviridae|unclassified|Klebsiella phage 2b LV-2017
F1|contig_791	MG711463.1	67.196	567	162	11	6278	6829	27935	28492	3.2e-34	157	Phages	DNA	Viruses|unclassified|unclassified|Caudovirales|Siphoviridae|unclassified|Faecalibacterium phage FP_oengus
F1|contig_829	MG711462.1	64.58	655	178	19	321	954	20662	21283	1.12e-17	99.6	Phages	DNA	Viruses|unclassified|unclassified|Caudovirales|Myoviridae|unclassified|Faecalibacterium phage FP_Epona
F1|contig_614	X99260.1	72.986	422	108	4	583	1001	10053	9635	6.6e-59	235	Phages	DNA	Viruses|unclassified|unclassified|Caudovirales|Podoviridae|Salasvirus|Bacillus virus B103
F1|contig_812	MG852086.2	72.782	496	134	1	876	1370	32870	33365	9e-73	283	Phages	DNA	Viruses|unclassified|unclassified|Caudovirales|Siphoviridae|Kagunavirus|Escherichia phage vB_EcoS-Ro145clw
F1|contig_912	MK249159.1	68.925	428	107	12	58	469	4037	3620	6.3e-31	142	Other_virus	DNA	Viruses|unclassified|unclassified|unclassified|Microviridae|Microvirus|Blackfly microvirus SF02
F1|contig_908	AP008983.1	76	175	41	1	180	354	103240	103067	1.41e-25	123	Phages	DNA	Viruses|unclassified|unclassified|Caudovirales|Siphoviridae|unclassified|Clostridium phage c-st
F1|contig_904	MH616899.1	74.419	129	33	0	257	385	1399	1527	3.43e-13	85.1	Other_virus	DNA	Viruses|unclassified|unclassified|unclassified|Microviridae|unclassified|Microviridae sp.
F1|contig_895	KT716399.1	69.041	365	108	3	4943	5305	47427	47066	1.76e-29	141	Phages	DNA	Viruses|unclassified|unclassified|Caudovirales|Myoviridae|unclassified|Pseudomonas phage POR1
F1|contig_900	MG197810.1	70.846	1986	556	12	1088	3062	36532	38505	0	939	Phages	DNA	Viruses|unclassified|unclassified|Caudovirales|Myoviridae|Jedunavirus|Klebsiella phage 1611E-K2-1
F1|contig_927	JX094431.1	69.915	236	67	2	309	542	40827	41060	1.49e-18	101	Phages	DNA	Viruses|unclassified|unclassified|Caudovirales|Herelleviridae|Caeruleovirus|Bacillus virus Bc431
F1|contig_850	MK931439.1	70	250	54	10	934	1174	8017	7780	3.27e-14	87.8	Phages	DNA	Viruses|unclassified|unclassified|Caudovirales|Siphoviridae|Kagunavirus|Escherichia phage Sciku
F1|contig_865	JX507079.1	74.059	505	121	7	7901	8399	2009	2509	5.28e-77	298	Phages	DNA	Viruses|unclassified|unclassified|Caudovirales|Myoviridae|unclassified|Acidithiobacillus phage AcaML1
F1|contig_945	JX415535.1	100	148	0	0	1	148	59214	59067	5.54e-69	268	Phages	DNA	Viruses|unclassified|unclassified|Caudovirales|Podoviridae|Gamaleyavirus|Escherichia virus ECBP1
F1|contig_925	KY421186.2	75.75	400	97	0	4491	4890	17793	17394	1.03e-72	285	Phages	DNA	Viruses|unclassified|unclassified|Caudovirales|Myoviridae|Ficleduovirus|Flavobacterium phage FL-1
F1|contig_957	MK448723.1	76.065	1174	259	13	67	1229	16485	17647	0	812	Phages	DNA	Viruses|unclassified|unclassified|Caudovirales|Siphoviridae|unclassified|Streptococcus phage Javan271
F1|contig_913	KY000219.1	69.955	223	63	2	1815	2035	52323	52543	1.46e-15	96	Other_virus	DNA	Viruses|unclassified|unclassified|Caudovirales|Siphoviridae|Yuavirus|Bordetella phage CN2
F1|contig_880	KC139653.1	89.202	213	23	0	275	487	3085	3297	6.87e-73	281	Phages	DNA	Viruses|unclassified|unclassified|Caudovirales|Siphoviridae|Cornellvirus|Salmonella phage FSL SP-038
F1|contig_970	LN889992.1	71.491	2073	540	27	82	2120	8461	6406	0	999	Other_virus	DNA	Viruses|unclassified|unclassified|Caudovirales|Siphoviridae|unclassified|Pseudomonas phage 15b
F1|contig_917	MK388689.1	75.342	146	36	0	1157	1302	31244	31389	1.78e-18	102	Phages	DNA	Viruses|unclassified|unclassified|Caudovirales|Myoviridae|unclassified|Pantoea phage vB_PagM_LIET2
F1|contig_980	MK238400.1	99.14	349	3	0	1	349	68577	68229	5.1e-174	617	Other_virus	DNA	Viruses|unclassified|unclassified|Caudovirales|Podoviridae|unclassified|CrAssphage ZA
F1|contig_934	MF158037.1	69.799	2043	548	29	1908	3913	8236	6226	0	835	Phages	DNA	Viruses|unclassified|unclassified|Caudovirales|Siphoviridae|Cornellvirus|Salmonella phage St162
F1|contig_939	MK500310.1	77.953	127	23	4	1785	1907	2523	2398	2.18e-14	90.6	Other_virus	DNA	Viruses|unclassified|unclassified|unclassified|Iridoviridae|unclassified|Iridovirus LCIVAC01
F1|contig_937	MK290764.1	74.879	207	44	4	512	711	22862	22657	4.4e-27	129	Phages	DNA	Viruses|unclassified|unclassified|Caudovirales|Siphoviridae|Phietavirus|Staphylococcus virus B122
F1|contig_994	MN284900.1	68.473	203	53	3	181	373	2132	2333	2.4e-10	75.2	Phages	DNA	Viruses|unclassified|unclassified|Caudovirales|Siphoviridae|Fromanvirus|Mycobacterium phage JeppNRM
F1|contig_836	EU717894.1	69.714	350	106	0	3593	3942	5209	5558	6.63e-34	154	Phages	DNA	Viruses|unclassified|unclassified|Caudovirales|Siphoviridae|Xipdecavirus|Xanthomonas virus phil7
F1|contig_979	MK308637.1	64.976	414	120	8	1158	1554	10211	10616	7.92e-12	80.6	Phages	DNA	Viruses|unclassified|unclassified|Caudovirales|Siphoviridae|unclassified|Microbacterium phage Schubert
F1|contig_1002	LN889992.1	70.375	854	231	8	30	872	35204	34362	1.44e-103	384	Other_virus	DNA	Viruses|unclassified|unclassified|Caudovirales|Siphoviridae|unclassified|Pseudomonas phage 15b
F1|contig_1011	KR093631.1	69.014	213	60	4	11	220	1941	2150	5.22e-11	75.2	Phages	DNA	Viruses|unclassified|unclassified|Caudovirales|Siphoviridae|unclassified|Moraxella phage Mcat7
F1|contig_977	MK660713.1	74.775	111	28	0	470	580	18778	18888	7.71e-11	75.2	Phages	DNA	Viruses|unclassified|unclassified|Caudovirales|Siphoviridae|unclassified|Microbacterium phage Theresita
F1|contig_954	MF547663.1	78.261	138	23	4	879	1010	29600	29464	8.25e-19	103	Phages	DNA	Viruses|unclassified|unclassified|Caudovirales|Siphoviridae|unclassified|Clostridioides phage LIBA2945
F1|contig_1055	JX507079.1	71.245	233	62	5	178	407	54681	54911	1.91e-18	101	Phages	DNA	Viruses|unclassified|unclassified|Caudovirales|Myoviridae|unclassified|Acidithiobacillus phage AcaML1
F1|contig_978	AM491472.1	72.368	152	32	5	326	472	16205	16351	1.3e-09	72.5	Phages	DNA	Viruses|unclassified|unclassified|Caudovirales|Siphoviridae|Roufvirus|Salmonella phage Vi II-E1
F1|contig_1072	KT898133.1	73.585	159	42	0	299	457	45939	45781	4.72e-18	98.7	Phages	DNA	Viruses|unclassified|unclassified|Caudovirales|Myoviridae|unclassified|Aeromonas phage phiARM81ld
F1|contig_1021	MK359990.1	67.671	365	114	2	5631	5993	58220	58582	9.93e-24	122	Phages	DNA	Viruses|unclassified|unclassified|Caudovirales|Siphoviridae|unclassified|Streptococcus phage phi-SC181
F1|contig_920	KJ003983.1	69.688	320	74	8	1	307	94239	93930	4.89e-26	125	Other_virus	DNA	Viruses|unclassified|unclassified|Caudovirales|Podoviridae|unclassified|IAS virus
F1|contig_1064	MH552475.1	75.625	160	36	1	782	938	45235	45394	1.47e-21	112	Other_virus	DNA	Viruses|unclassified|unclassified|Caudovirales|Siphoviridae|unclassified|Siphoviridae sp.
F1|contig_1029	MN028536.1	72.727	110	30	0	904	1013	28073	28182	2.33e-07	64.4	Phages	DNA	Viruses|unclassified|unclassified|Caudovirales|Siphoviridae|unclassified|Staphylococcus phage vB_SpsM_WIS42
F1|contig_1079	MH431935.1	71.293	317	74	8	50	360	23876	23571	3.53e-31	141	Phages	DNA	Viruses|unclassified|unclassified|Caudovirales|Siphoviridae|Sitaravirus|Paenibacillus phage Honeybear
F1|contig_1000	KJ645900.1	76.636	107	16	6	128	231	26449	26549	5.76e-07	62.6	Other_virus	DNA	Viruses|unclassified|unclassified|unclassified|Phycodnaviridae|unclassified|Aureococcus anophagefferens virus
F1|contig_1113	MK798142.1	70.645	310	81	4	1199	1501	9350	9656	4.9e-30	141	Phages	DNA	Viruses|unclassified|unclassified|Caudovirales|Myoviridae|unclassified|Pantoea phage vB_PagM_AAM22
F1|contig_1077	KM983333.1	73.006	163	34	2	469	626	1109	1266	2.18e-17	96.9	Phages	DNA	Viruses|unclassified|unclassified|Caudovirales|Siphoviridae|unclassified|Clostridium phage phiCTC2A
F1|contig_1124	LN889992.1	76.304	460	109	0	1251	1710	6235	6694	1.08e-89	339	Other_virus	DNA	Viruses|unclassified|unclassified|Caudovirales|Siphoviridae|unclassified|Pseudomonas phage 15b
F1|contig_1104	KJ094023.1	75	212	44	4	358	563	28827	29035	7.6e-29	134	Phages	DNA	Viruses|unclassified|unclassified|Caudovirales|Siphoviridae|Psavirus|Listeria phage LP-101
F1|contig_1087	KX130960.1	72	175	49	0	379	553	28548	28374	8.92e-17	96	Phages	DNA	Viruses|unclassified|unclassified|Caudovirales|Siphoviridae|Rtpvirus|Escherichia phage vB_EcoS-IME253
F1|contig_1103	JX561091.1	78.929	560	115	1	10	569	93036	93592	5.46e-132	477	Phages	DNA	Viruses|unclassified|unclassified|Caudovirales|Myoviridae|unclassified|Escherichia phage phAPEC8
F1|contig_1084	KT968832.1	75.194	129	31	1	55	182	37586	37714	6.86e-14	86	Phages	DNA	Viruses|unclassified|unclassified|Caudovirales|Siphoviridae|Casadabanvirus|Pseudomonas virus PA1KOR
F1|contig_1134	MH617486.1	70.455	176	48	3	20	194	11783	11955	1.81e-10	74.3	Other_virus	DNA	Viruses|unclassified|unclassified|Caudovirales|Siphoviridae|unclassified|Siphoviridae sp.
F1|contig_1127	MH669006.1	71.429	126	36	0	236	361	3717	3842	1.99e-08	66.2	Phages	DNA	Viruses|unclassified|unclassified|Caudovirales|Siphoviridae|Scapunavirus|Streptomyces phage LibertyBell
F1|contig_1164	NC_041893.1	73.201	959	240	5	3693	4638	5593	6547	8.56e-157	564	Phages	DNA	Viruses|unclassified|unclassified|Caudovirales|Siphoviridae|Doucettevirus|Propionibacterium virus Doucette
F1|contig_1174	JQ680354.1	65.273	311	92	6	190	492	13569	13871	5.75e-07	62.6	Phages	DNA	Viruses|unclassified|unclassified|unclassified|unclassified|unclassified|Bacteriophage sp.
F1|contig_1106	DQ840344.2	66.349	734	231	5	1055	1786	10528	11247	5.87e-49	203	Phages	DNA	Viruses|unclassified|unclassified|Caudovirales|Myoviridae|Svunavirus|Bacillus virus 1
F1|contig_1133	NC_038348.1	79.412	102	17	4	22	121	341	242	5.76e-11	76.1	Other_virus	DNA	Viruses|unclassified|unclassified|unclassified|Anelloviridae|Deltatorquevirus|Torque teno tupaia virus
F1|contig_1140	NC_038349.1	89.474	247	21	5	1919	2162	2011	1767	1.91e-81	311	Other_virus	DNA	Viruses|unclassified|unclassified|unclassified|Anelloviridae|Etatorquevirus|Torque teno felis virus 2
F1|contig_1091	AY605181.1	68.552	442	116	9	82	507	26682	26248	1.03e-33	151	Phages	DNA	Viruses|unclassified|unclassified|Caudovirales|Podoviridae|Rauchvirus|Burkholderia virus BcepC6B
F1|contig_1178	NC_042346.1	76.081	740	177	0	490	1229	22479	23218	5.29e-149	537	Phages	DNA	Viruses|unclassified|unclassified|Caudovirales|Podoviridae|Lederbergvirus|Salmonella virus BTP1
F1|contig_1039	AY605181.1	68.901	373	98	6	7960	8320	26193	26559	4.37e-29	140	Phages	DNA	Viruses|unclassified|unclassified|Caudovirales|Podoviridae|Rauchvirus|Burkholderia virus BcepC6B
F1|contig_1184	MK448895.1	71.429	385	108	2	2314	2697	32815	32432	2.11e-45	192	Phages	DNA	Viruses|unclassified|unclassified|Caudovirales|Siphoviridae|unclassified|Streptococcus phage Javan274
F1|contig_1093	KR053196.1	68.208	519	132	7	3549	4043	28508	29017	1.07e-44	191	Phages	DNA	Viruses|unclassified|unclassified|Caudovirales|Siphoviridae|unclassified|Tsukamurella phage TPA4
F1|contig_1193	MF327559.1	69.545	220	67	0	663	882	966	747	2.28e-16	96	Other_virus	DNA	Viruses|unclassified|unclassified|unclassified|Genomoviridae|Gemycircularvirus|Giant panda associated gemycircularvirus
F1|contig_1218	MG711467.1	72.778	180	49	0	274	453	25843	25664	1.01e-19	104	Phages	DNA	Viruses|unclassified|unclassified|Caudovirales|Myoviridae|unclassified|Faecalibacterium phage FP_Taranis
F1|contig_1144	MH153801.1	68.354	158	50	0	528	685	9332	9489	1.76e-06	60.8	Phages	DNA	Viruses|unclassified|unclassified|Caudovirales|Siphoviridae|unclassified|Microbacterium phage Count
F1|contig_1228	MK570209.1	79	100	21	0	663	762	1164	1263	1.2e-13	86.9	Other_virus	DNA	Viruses|unclassified|unclassified|unclassified|Genomoviridae|unclassified|Tortoise genomovirus 9
F1|contig_1149	MK892565.1	76.238	101	22	1	252	352	79904	80002	4.97e-09	72.5	Other_virus	DNA	Viruses|unclassified|unclassified|unclassified|unclassified|unclassified|Prokaryotic dsDNA virus sp.
F1|contig_1256	JQ680363.1	66.962	790	247	7	247	1032	16921	16142	4.08e-57	230	Phages	DNA	Viruses|unclassified|unclassified|unclassified|unclassified|unclassified|Bacteriophage sp.
F1|contig_1244	MF172979.1	73.62	326	86	0	1	326	45946	46271	5.3e-49	201	Phages	DNA	Viruses|unclassified|unclassified|Caudovirales|Siphoviridae|unclassified|Erysipelothrix phage phi1605
F1|contig_1202	MN689778.1	66.92	526	162	7	279	795	39273	38751	2.09e-31	144	Phages	DNA	Viruses|unclassified|unclassified|Caudovirales|Myoviridae|Jedunavirus|Klebsiella phage vB_KpnM_15-38_KLPPOU148
F1|contig_1274	KR093631.1	74.346	191	49	0	3	193	3336	3526	4.66e-24	124	Phages	DNA	Viruses|unclassified|unclassified|Caudovirales|Siphoviridae|unclassified|Moraxella phage Mcat7
F1|contig_1175	MK759854.1	70.186	1184	319	11	1	1161	40121	41293	2.53e-146	526	Phages	DNA	Viruses|unclassified|unclassified|Caudovirales|Siphoviridae|Roufvirus|Shigella phage DS8
F1|contig_1301	HM208537.1	69.957	233	70	0	18	250	16695	16927	2.71e-20	105	Phages	DNA	Viruses|unclassified|unclassified|Caudovirales|Siphoviridae|unclassified|Escherichia phage HK639
F1|contig_1191	MF893341.1	77.899	457	96	3	1	456	14001	13549	8.34e-97	361	Phages	DNA	Viruses|unclassified|unclassified|Caudovirales|Podoviridae|unclassified|Ralstonia phage RPSC1
F1|contig_1314	MK250029.1	74.4	125	32	0	9	133	188893	189017	3.3e-13	82.4	Other_virus	DNA	Viruses|unclassified|unclassified|Caudovirales|Myoviridae|unclassified|Prevotella phage Lak-C1
F1|contig_1306	NC_041872.1	73.853	436	112	2	22	456	75882	76316	1.41e-68	266	Phages	DNA	Viruses|unclassified|unclassified|Caudovirales|Podoviridae|Fipvunavirus|Flavobacterium virus Fpv4
F1|contig_1279	KX156762.1	92.409	303	23	0	123	425	33503	33201	1.01e-121	444	Phages	DNA	Viruses|unclassified|unclassified|Caudovirales|Siphoviridae|unclassified|Staphylococcus phage vB_SauS_IMEP5
F1|contig_1303	MK448483.1	69.721	251	73	1	1313	1560	9067	9317	1.53e-20	109	Phages	DNA	Viruses|unclassified|unclassified|unclassified|unclassified|unclassified|Streptococcus satellite phage Javan415
F1|contig_1321	MN582070.1	64.755	593	195	9	5633	6218	35379	34794	2.8e-17	100	Other_virus	DNA	Viruses|unclassified|unclassified|Caudovirales|Myoviridae|unclassified|Myoviridae sp. ctThM1
F1|contig_1350	MK686072.1	70.209	1769	493	16	52	1804	2623	4373	0	774	Phages	DNA	Viruses|unclassified|unclassified|Caudovirales|Siphoviridae|Scapunavirus|Streptomyces phage RosaAsantewaa
F1|contig_1282	KT264831.1	76.299	481	91	9	563	1038	1525	1987	8.79e-89	334	Other_virus	DNA	Viruses|unclassified|unclassified|unclassified|Microviridae|unclassified|Gokushovirus WZ-2015a
F1|contig_1352	MN478376.1	68.656	6770	1897	103	288	6957	15893	9249	0	2381	Other_virus	DNA	Viruses|unclassified|unclassified|Caudovirales|Podoviridae|Zindervirus|Bacteriophage Reminis
F1|contig_1359	MK238400.1	68.806	779	210	14	6244	7004	59832	60595	1.32e-70	277	Other_virus	DNA	Viruses|unclassified|unclassified|Caudovirales|Podoviridae|unclassified|CrAssphage ZA
F1|contig_1261	LT717347.1	68.406	345	100	4	1088	1430	877889	878226	1.05e-24	123	Other_virus	DNA	Viruses|unclassified|unclassified|unclassified|Mimiviridae|unclassified|Mimivirus U306
F1|contig_1360	MH443101.1	65.961	1181	343	25	14	1168	9851	8704	6.08e-66	259	Phages	DNA	Viruses|unclassified|unclassified|Caudovirales|Siphoviridae|unclassified|Erwinia phage vB_EhrS_59
F1|contig_1365	HM208537.1	66.928	511	154	5	18	525	17193	16695	9.4e-34	151	Phages	DNA	Viruses|unclassified|unclassified|Caudovirales|Siphoviridae|unclassified|Escherichia phage HK639
F1|contig_1368	LC387548.1	68.605	258	58	7	1007	1260	1353	1591	7.07e-15	90.6	Other_virus	DNA	Viruses|unclassified|unclassified|unclassified|Anelloviridae|unclassified|Torque teno virus
F1|contig_1371	MG711464.1	72.527	364	71	10	827	1171	3645	3292	4.48e-44	187	Phages	DNA	Viruses|unclassified|unclassified|Caudovirales|Siphoviridae|unclassified|Faecalibacterium phage FP_Lugh
F1|contig_1393	MK892565.1	66.047	215	73	0	214	428	57804	57590	3.89e-06	59.9	Other_virus	DNA	Viruses|unclassified|unclassified|unclassified|unclassified|unclassified|Prokaryotic dsDNA virus sp.
F1|contig_1233	GQ452243.1	73.353	334	77	7	52	383	6864	6541	5.07e-43	181	Phages	DNA	Viruses|unclassified|unclassified|Caudovirales|Siphoviridae|unclassified|Enterococcus phage phiEf11
F1|contig_1334	EU311208.1	69.685	508	148	2	635	1139	33583	33079	9.43e-54	219	Phages	DNA	Viruses|unclassified|unclassified|Caudovirales|Podoviridae|Traversvirus|Escherichia virus Min27
F1|contig_1415	MK422448.1	77.228	101	23	0	124	224	17666	17566	5.37e-12	79.7	Phages	DNA	Viruses|unclassified|unclassified|Caudovirales|Podoviridae|unclassified|Klebsiella phage ST512-KPC3phi13.3
F1|contig_1421	LN889993.1	76.555	209	49	0	199	407	21023	20815	1.63e-35	157	Other_virus	DNA	Viruses|unclassified|unclassified|Caudovirales|Siphoviridae|unclassified|Bacteriophage 4A
F1|contig_1434	KT887557.1	70.704	355	70	16	1	344	33680	33349	8.84e-28	131	Phages	DNA	Viruses|unclassified|unclassified|Caudovirales|Siphoviridae|Detrevirus|Pseudomonas phage phi1
F1|contig_1440	NC_042120.1	72.924	2216	564	13	1493	3702	7587	9772	0	1266	Phages	DNA	Viruses|unclassified|unclassified|Caudovirales|Siphoviridae|Vidquintavirus|Pantoea virus Vid5
F1|contig_1449	MK448896.1	68.723	2529	713	31	3166	5663	15478	17959	0	926	Phages	DNA	Viruses|unclassified|unclassified|Caudovirales|Siphoviridae|unclassified|Streptococcus phage Javan278
F1|contig_1418	LT986460.2	69.894	1033	266	21	220	1228	23170	24181	2.52e-110	407	Phages	DNA	Viruses|unclassified|unclassified|Caudovirales|Podoviridae|unclassified|Pseudomonas phage GP100
F1|contig_1456	AM491472.1	68.148	1080	297	19	51	1099	10868	9805	9.22e-95	354	Phages	DNA	Viruses|unclassified|unclassified|Caudovirales|Siphoviridae|Roufvirus|Salmonella phage Vi II-E1
F1|contig_1339	KT429160.1	66.436	3608	1038	76	145	3670	28661	25145	0	861	Phages	DNA	Viruses|unclassified|unclassified|Caudovirales|Siphoviridae|Spbetavirus|Staphylococcus phage SPbeta-like
F1|contig_1499	MN582070.1	75.397	378	83	7	214	586	1635	2007	7.52e-61	241	Other_virus	DNA	Viruses|unclassified|unclassified|Caudovirales|Myoviridae|unclassified|Myoviridae sp. ctThM1
F1|contig_1512	JF974312.1	69.253	1057	308	8	51	1097	7175	8224	7.56e-115	421	Phages	DNA	Viruses|unclassified|unclassified|Caudovirales|Siphoviridae|Roufvirus|Vibrio phage pYD38-A
F1|contig_1459	MK016500.1	70.683	249	69	2	78	324	4084	4330	1.45e-22	115	Phages	DNA	Viruses|unclassified|unclassified|Caudovirales|Podoviridae|unclassified|Arthrobacter phage Mendel
F1|contig_1496	MK737937.1	91.045	335	30	0	1	335	20869	20535	7.11e-130	470	Phages	DNA	Viruses|unclassified|unclassified|Caudovirales|Siphoviridae|Kagunavirus|Raoultella phage RP180
F1|contig_1531	MN694529.1	70.548	146	43	0	514	659	1310	1165	4.33e-09	70.7	Other_virus	DNA	Viruses|unclassified|unclassified|unclassified|unclassified|unclassified|Marine virus AFVG_250M1084
F1|contig_1523	MK524177.1	66.441	295	90	4	1154	1443	6114	5824	7.15e-11	77	Phages	DNA	Viruses|unclassified|unclassified|Caudovirales|Siphoviridae|unclassified|Escherichia phage PHB10
F1|contig_1539	KT429160.1	70.796	565	150	7	446	1001	24428	24986	1.89e-65	258	Phages	DNA	Viruses|unclassified|unclassified|Caudovirales|Siphoviridae|Spbetavirus|Staphylococcus phage SPbeta-like
F1|contig_1513	FN394996.1	68.602	379	105	6	1402	1774	372	2	1.25e-27	133	Phages	DNA	Viruses|unclassified|unclassified|Caudovirales|Podoviridae|Lederbergvirus|Enterobacteria phage CUS-3
F1|contig_1489	KY379511.2	72.396	192	53	0	438	629	13575	13384	1.28e-20	108	Phages	DNA	Viruses|unclassified|unclassified|Caudovirales|Siphoviridae|unclassified|Pseudoalteromonas phage PHS21
F1|contig_1527	MG962369.1	69.074	540	153	9	317	849	11042	11574	1.7e-46	194	Phages	DNA	Viruses|unclassified|unclassified|Caudovirales|Siphoviridae|unclassified|Gordonia phage Kerry
F1|contig_1541	DQ115811.1	71.585	183	50	2	1661	1842	1618	1799	1.18e-14	89.7	Phages	DNA	Viruses|unclassified|unclassified|Caudovirales|Myoviridae|unclassified|Cyanobacteria phage AS-1
F1|contig_1547	MH539650.1	69.377	369	106	4	334	697	43115	42749	8.91e-32	145	Other_virus	DNA	Viruses|unclassified|unclassified|Caudovirales|Siphoviridae|unclassified|Siphoviridae sp.
F1|contig_1476	KT932418.1	65.207	411	127	10	2272	2674	124068	124470	2.27e-07	67.1	Phages	DNA	Viruses|unclassified|unclassified|Caudovirales|Myoviridae|unclassified|Vibrio phage qdvp001
F1|contig_1488	HQ633071.1	74.766	107	27	0	34	140	26034	25928	1.03e-09	72.5	Phages	DNA	Viruses|unclassified|unclassified|Caudovirales|Myoviridae|unclassified|Synechococcus phage S-SKS1
F1|contig_1585	MK416013.1	71.97	132	37	0	1	132	8456	8325	5.39e-10	72.5	Phages	DNA	Viruses|unclassified|unclassified|Caudovirales|Siphoviridae|unclassified|Klebsiella phage ST16-OXA48phi5.1
F1|contig_1588	MH539650.1	71.622	370	96	6	334	697	43115	42749	5.26e-41	176	Other_virus	DNA	Viruses|unclassified|unclassified|Caudovirales|Siphoviridae|unclassified|Siphoviridae sp.
F1|contig_1572	MN694512.1	73.148	216	58	0	16155	16370	45147	45362	1.05e-25	129	Other_virus	DNA	Viruses|unclassified|unclassified|unclassified|unclassified|unclassified|Marine virus AFVG_250M827
F1|contig_1602	LN889992.1	71.448	732	199	6	3	729	7735	8461	1.48e-96	361	Other_virus	DNA	Viruses|unclassified|unclassified|Caudovirales|Siphoviridae|unclassified|Pseudomonas phage 15b
F1|contig_1573	MK359990.1	65.169	890	277	9	2949	3829	58224	59089	5.67e-47	197	Phages	DNA	Viruses|unclassified|unclassified|Caudovirales|Siphoviridae|unclassified|Streptococcus phage phi-SC181
F1|contig_1552	MK359352.1	68.78	205	61	1	1580	1784	42027	42228	9.7e-12	80.6	Phages	DNA	Viruses|unclassified|unclassified|Caudovirales|Siphoviridae|Fromanvirus|Mycobacterium phage JewelBug
F1|contig_1609	MH617562.1	72.093	215	58	2	107	320	346	133	6.35e-22	111	Other_virus	DNA	Viruses|unclassified|unclassified|unclassified|unclassified|unclassified|CRESS virus sp.
F1|contig_1610	MN310543.1	73.179	302	75	3	648	946	9598	9896	7.5e-40	172	Phages	DNA	Viruses|unclassified|unclassified|Caudovirales|Siphoviridae|unclassified|Microbacterium phage ChickenKing
F1|contig_1617	KJ645900.1	68.582	261	70	4	93	344	148080	147823	5.61e-17	95.1	Other_virus	DNA	Viruses|unclassified|unclassified|unclassified|Phycodnaviridae|unclassified|Aureococcus anophagefferens virus
F1|contig_1634	KC139638.1	73.214	112	27	1	294	405	7965	8073	2.84e-08	66.2	Phages	DNA	Viruses|unclassified|unclassified|Caudovirales|Myoviridae|Felixounavirus|Salmonella phage FSL SP-107
F1|contig_1616	KM974184.1	76.562	320	75	0	1	320	70897	70578	1.69e-60	240	Phages	DNA	Viruses|unclassified|unclassified|Caudovirales|Podoviridae|Litunavirus|Pseudomonas phage YH6
F1|contig_1642	MN602881.1	72.929	495	134	0	158	652	14714	14220	1.81e-75	289	Phages	DNA	Viruses|unclassified|unclassified|Caudovirales|Siphoviridae|unclassified|Erwinia phage Midgardsormr38
F1|contig_1627	MN585988.1	68.436	1771	543	12	2979	4742	7200	8961	2.01e-177	635	Phages	DNA	Viruses|unclassified|unclassified|Caudovirales|Siphoviridae|unclassified|Gordonia Phage Odesza
F1|contig_1433	JQ965645.1	70.044	227	60	4	779	1001	79545	79767	4.3e-16	93.3	Phages	DNA	Viruses|unclassified|unclassified|Caudovirales|Siphoviridae|Nickievirus|Salmonella phage SSU5
F1|contig_1648	MK032747.1	69.825	401	112	3	1	392	572	172	2.03e-40	173	Other_virus	DNA	Viruses|unclassified|unclassified|unclassified|Genomoviridae|unclassified|Genomoviridae sp.
F1|contig_1658	JQ680373.1	65.68	507	150	10	2234	2737	39809	40294	5.68e-20	107	Phages	DNA	Viruses|unclassified|unclassified|unclassified|unclassified|unclassified|Bacteriophage sp.
F1|contig_1669	AF065678.1	73.171	123	31	2	257	378	370	491	3.43e-08	67.1	Other_virus	DNA	Viruses|unclassified|unclassified|Herpesvirales|Herpesviridae|Cytomegalovirus|Cercopithecine betaherpesvirus 5
F1|contig_1530	JQ809663.1	69.725	1744	459	21	2	1716	15302	17005	0	733	Phages	DNA	Viruses|unclassified|unclassified|Caudovirales|Myoviridae|Peduovirus|Stenotrophomonas phage Smp131
F1|contig_1691	MH576972.1	71.875	160	43	1	12142	12301	24386	24543	3.83e-12	84.2	Phages	DNA	Viruses|unclassified|unclassified|Caudovirales|Siphoviridae|unclassified|Gordonia phage Beyoncage
F1|contig_1698	MH539650.1	68.196	327	102	2	98	423	3926	3601	1.21e-21	114	Other_virus	DNA	Viruses|unclassified|unclassified|Caudovirales|Siphoviridae|unclassified|Siphoviridae sp.
F1|contig_1705	JQ680350.1	68.79	157	41	2	526	678	11374	11222	2.38e-06	61.7	Phages	DNA	Viruses|unclassified|unclassified|unclassified|unclassified|unclassified|Bacteriophage sp.
F1|contig_1719	MN586024.1	76.316	190	45	0	473	662	58643	58832	2.14e-30	141	Phages	DNA	Viruses|unclassified|unclassified|Caudovirales|Siphoviridae|Bongovirus|Mycobacterium phage TyDawg
F1|contig_1715	LN889992.1	82.069	290	52	0	119	408	9652	9363	1.48e-75	289	Other_virus	DNA	Viruses|unclassified|unclassified|Caudovirales|Siphoviridae|unclassified|Pseudomonas phage 15b
F1|contig_1720	MH510277.1	66.583	398	115	9	240	628	9560	9948	2.68e-16	95.1	Other_virus	DNA	Viruses|unclassified|unclassified|Caudovirales|Podoviridae|unclassified|Podoviridae sp. ctfa10
F1|contig_1741	MK448681.1	64.706	425	138	6	414	832	40932	40514	1.74e-10	75.2	Phages	DNA	Viruses|unclassified|unclassified|Caudovirales|Siphoviridae|unclassified|Streptococcus phage Javan141
F1|contig_1685	KY056619.1	72.849	744	183	6	1	729	10176	9437	4.84e-115	422	Phages	DNA	Viruses|unclassified|unclassified|Caudovirales|Podoviridae|Perisivirus|Brucella phage Iz
F1|contig_1791	JQ680373.1	72.832	173	45	2	2516	2687	18533	18362	1.2e-15	94.2	Phages	DNA	Viruses|unclassified|unclassified|unclassified|unclassified|unclassified|Bacteriophage sp.
F1|contig_1817	MK448753.1	65.306	588	145	21	42	603	22053	22607	1.7e-18	100	Phages	DNA	Viruses|unclassified|unclassified|Caudovirales|Siphoviridae|unclassified|Streptococcus phage Javan407
F1|contig_1823	KT716399.1	64.286	742	231	11	2805	3535	45394	46112	3.29e-25	125	Phages	DNA	Viruses|unclassified|unclassified|Caudovirales|Myoviridae|unclassified|Pseudomonas phage POR1
F1|contig_1875	MK972697.1	68.589	659	185	11	815	1462	31981	31334	1.14e-55	226	Phages	DNA	Viruses|unclassified|unclassified|Caudovirales|Podoviridae|Lederbergvirus|Salmonella phage SF10
F1|contig_1863	MK448810.1	67.141	843	237	11	10	845	30877	31686	4.53e-66	259	Phages	DNA	Viruses|unclassified|unclassified|Caudovirales|Siphoviridae|unclassified|Streptococcus phage Javan573
F1|contig_1693	KJ743987.1	68.825	417	126	4	2	416	25025	25439	2.78e-34	152	Phages	DNA	Viruses|unclassified|unclassified|Caudovirales|Siphoviridae|unclassified|Sinorhizobium phage phiLM21
F1|contig_1876	NC_042120.1	72.804	1890	476	15	3	1885	9376	7518	0	1058	Phages	DNA	Viruses|unclassified|unclassified|Caudovirales|Siphoviridae|Vidquintavirus|Pantoea virus Vid5
F1|contig_1702	KX228399.1	76.271	118	28	0	9	126	45252	45369	6.47e-15	87.8	Phages	DNA	Viruses|unclassified|unclassified|Caudovirales|Myoviridae|Lubbockvirus|Clostridium phage CDKM9
F1|contig_1890	MH424446.1	67.478	452	143	2	5	454	20042	20491	1.48e-32	148	Phages	DNA	Viruses|unclassified|unclassified|Caudovirales|Siphoviridae|Roufvirus|Salmonella virus VSt472
F1|contig_1847	KX458241.1	79.615	1246	234	9	44	1279	36319	37554	0	1080	Phages	DNA	Viruses|unclassified|unclassified|Caudovirales|Podoviridae|Bifseptvirus|Pseudomonas virus Andromeda
F1|contig_1905	MK250019.1	68.953	277	82	2	282	556	288083	287809	1.03e-20	107	Other_virus	DNA	Viruses|unclassified|unclassified|Caudovirales|Myoviridae|unclassified|Prevotella phage Lak-A2
F1|contig_1766	MG009575.1	71.25	640	171	5	19	653	55788	56419	4.78e-83	315	Phages	DNA	Viruses|unclassified|unclassified|Caudovirales|Siphoviridae|unclassified|Mycobacterium phage Kumao
F1|contig_1856	MF405918.1	67.516	314	78	8	339	640	451478	451177	1.05e-15	93.3	Other_virus	DNA	Viruses|unclassified|unclassified|unclassified|Mimiviridae|Tupanvirus|Tupanvirus deep ocean
F1|contig_1916	MK075004.1	76.19	168	30	2	11	173	27518	27356	9.68e-26	123	Phages	DNA	Viruses|unclassified|unclassified|Caudovirales|Siphoviridae|Biseptimavirus|Staphylococcus phage phiSP119-1
F1|contig_1924	JQ182727.1	76.482	523	112	3	1	513	26328	25807	2.67e-104	386	Phages	DNA	Viruses|unclassified|unclassified|Caudovirales|Siphoviridae|Hendrixvirus|Escherichia virus mEpX1
F1|contig_1917	MK291444.1	73.267	404	102	3	18	415	26790	26387	1.26e-58	234	Phages	DNA	Viruses|unclassified|unclassified|Caudovirales|Siphoviridae|unclassified|Paracoccus phage vB_PthS_Pthi1
F1|contig_1937	MN070121.2	69.495	554	155	5	19	568	11845	12388	4.79e-57	228	Phages	DNA	Viruses|unclassified|unclassified|Caudovirales|Siphoviridae|Cornellvirus|Salmonella phage Shemara
F1|contig_1935	KX456211.1	67.254	3463	1021	48	762	4151	20245	23667	0	1019	Phages	DNA	Viruses|unclassified|unclassified|Caudovirales|Siphoviridae|unclassified|Lactococcus phage 63301
F1|contig_1953	EU307292.1	72.595	686	188	0	22	707	14248	13563	7.85e-106	390	Phages	DNA	Viruses|unclassified|unclassified|Caudovirales|Myoviridae|unclassified|Burkholderia phage Bups phi1
F1|contig_1963	AM491472.1	74.958	599	122	5	8	583	12442	11849	8.49e-111	407	Phages	DNA	Viruses|unclassified|unclassified|Caudovirales|Siphoviridae|Roufvirus|Salmonella phage Vi II-E1
F1|contig_1967	MN478376.1	71.498	207	59	0	598	804	27978	28184	1.53e-20	108	Other_virus	DNA	Viruses|unclassified|unclassified|Caudovirales|Podoviridae|Zindervirus|Bacteriophage Reminis
F1|contig_1987	MK016500.1	66.667	258	81	4	251	504	3377	3633	1.67e-07	65.3	Phages	DNA	Viruses|unclassified|unclassified|Caudovirales|Podoviridae|unclassified|Arthrobacter phage Mendel
F1|contig_1994	KR093631.1	79.208	202	40	2	1	201	2576	2776	2.79e-39	168	Phages	DNA	Viruses|unclassified|unclassified|Caudovirales|Siphoviridae|unclassified|Moraxella phage Mcat7
F1|contig_1950	MH816848.1	65.587	247	76	2	38	281	122041	121801	2.95e-07	62.6	Phages	DNA	Viruses|unclassified|unclassified|Caudovirales|Myoviridae|unclassified|Escherichia phage vB_vPM_PD06
F1|contig_2010	LN889992.1	84.42	276	43	0	3	278	26413	26138	1.66e-79	305	Other_virus	DNA	Viruses|unclassified|unclassified|Caudovirales|Siphoviridae|unclassified|Pseudomonas phage 15b
F1|contig_2008	LR596902.1	82.456	114	12	5	5462	5571	44024	43915	3.3e-17	101	Phages	DNA	Viruses|unclassified|unclassified|unclassified|unclassified|unclassified|Roseburia phage Jekyll
F1|contig_1961	MH252123.1	74.408	211	52	2	575	784	136807	137016	1.3e-27	131	Phages	DNA	Viruses|unclassified|unclassified|Caudovirales|Myoviridae|unclassified|Klebsiella phage ZCKP1
F1|contig_1640	JX997177.1	68.921	547	170	0	8786	9332	298492	299038	3.24e-53	221	Other_virus	DNA	Viruses|unclassified|unclassified|unclassified|Phycodnaviridae|Chlorovirus|Acanthocystis turfacea Chlorella virus NE-JV-2
F1|contig_1891	MN393079.1	76.95	1154	237	7	374	1526	27488	28613	0	877	Phages	DNA	Viruses|unclassified|unclassified|Caudovirales|Siphoviridae|Cornellvirus|Salmonella virus VSiA
F1|contig_1659	JX997170.1	73.826	149	39	0	1263	1411	194923	195071	8.47e-16	94.2	Other_virus	DNA	Viruses|unclassified|unclassified|unclassified|Phycodnaviridae|Chlorovirus|Paramecium bursaria Chlorella virus IL-5-2s1
F1|contig_2061	NC_041868.1	71.078	204	57	2	3	205	5501	5703	9.65e-17	96	Other_virus	DNA	Viruses|unclassified|unclassified|Caudovirales|Siphoviridae|Vhulanivirus|Paracoccus virus Shpa
F1|contig_2049	LC387546.1	74.731	186	31	7	496	670	1	181	1.73e-20	107	Other_virus	DNA	Viruses|unclassified|unclassified|unclassified|Anelloviridae|unclassified|Torque teno virus
F1|contig_2036	MK759854.1	88.285	478	56	0	1	478	12812	12335	3.04e-172	610	Phages	DNA	Viruses|unclassified|unclassified|Caudovirales|Siphoviridae|Roufvirus|Shigella phage DS8
F1|contig_1984	KY940711.1	68.534	2285	539	39	15193	17348	30728	28495	0	866	Phages	DNA	Viruses|unclassified|unclassified|Caudovirales|Myoviridae|unclassified|Bradyrhizobium phage BDU-MI-1
F1|contig_2033	KC595513.2	71.622	148	42	0	731	878	93693	93546	9.12e-11	78.8	Phages	DNA	Viruses|unclassified|unclassified|Caudovirales|Herelleviridae|Siminovitchvirus|Bacillus virus Shanette
F1|contig_2068	MK422448.1	70.946	148	41	2	7	153	2745	2891	2.96e-08	67.1	Phages	DNA	Viruses|unclassified|unclassified|Caudovirales|Podoviridae|unclassified|Klebsiella phage ST512-KPC3phi13.3
F1|contig_2085	LC387542.1	66.102	413	134	6	938	1347	662	1071	1.12e-15	93.3	Other_virus	DNA	Viruses|unclassified|unclassified|unclassified|Anelloviridae|unclassified|Torque teno virus
F1|contig_2080	MN478376.1	71.322	673	174	10	2	666	23298	22637	1.76e-83	316	Other_virus	DNA	Viruses|unclassified|unclassified|Caudovirales|Podoviridae|Zindervirus|Bacteriophage Reminis
F1|contig_2086	MK448553.1	69.466	262	80	0	2	263	1842	2103	4.34e-22	113	Phages	DNA	Viruses|unclassified|unclassified|unclassified|unclassified|unclassified|Streptococcus satellite phage Javan588
F1|contig_2089	KT932418.1	74.219	128	28	3	44	170	80634	80511	1.62e-10	74.3	Phages	DNA	Viruses|unclassified|unclassified|Caudovirales|Myoviridae|unclassified|Vibrio phage qdvp001
F1|contig_2092	LN889992.1	68.864	273	78	6	4	271	26799	27069	2.67e-15	89.7	Other_virus	DNA	Viruses|unclassified|unclassified|Caudovirales|Siphoviridae|unclassified|Pseudomonas phage 15b
F1|contig_2096	MK257744.1	73.387	124	28	4	9252	9374	13743	13624	7.31e-06	62.6	Phages	DNA	Viruses|unclassified|unclassified|Caudovirales|Myoviridae|unclassified|Thermus phage YS40_Isch
F1|contig_2117	MN586021.1	75.238	105	24	2	560	663	8531	8428	4.88e-08	66.2	Phages	DNA	Viruses|unclassified|unclassified|Caudovirales|Siphoviridae|unclassified|Arthrobacter phage Beagle
F1|contig_2114	MH617562.1	69.082	773	215	10	727	1482	900	135	4.1e-76	294	Other_virus	DNA	Viruses|unclassified|unclassified|unclassified|unclassified|unclassified|CRESS virus sp.
F1|contig_2120	MK016500.1	68.28	186	59	0	6727	6912	8649	8464	3.43e-08	70.7	Phages	DNA	Viruses|unclassified|unclassified|Caudovirales|Podoviridae|unclassified|Arthrobacter phage Mendel
F1|contig_2106	KY653126.1	64.701	1323	429	19	1653	2954	34270	32965	7.19e-57	230	Phages	DNA	Viruses|unclassified|unclassified|Caudovirales|Siphoviridae|unclassified|Staphylococcus phage IME1354_01
F1|contig_2063	MH023293.1	69.534	279	79	4	633	908	36601	36326	1.72e-20	108	Phages	DNA	Viruses|unclassified|unclassified|Caudovirales|Siphoviridae|Roufvirus|Escherichia phage vB_EcoS Sa179lw
F1|contig_1930	BK010646.1	73.369	1134	294	4	7	1136	27710	28839	0	673	Phages	DNA	Viruses|unclassified|unclassified|Caudovirales|Siphoviridae|unclassified|Bacteroides phage p00
F1|contig_2126	MK238400.1	78.862	369	26	6	1	320	35089	35454	2.26e-89	334	Other_virus	DNA	Viruses|unclassified|unclassified|Caudovirales|Podoviridae|unclassified|CrAssphage ZA
F1|contig_2128	MN844877.1	70.619	388	81	8	193	578	9114	9470	2.09e-42	180	Phages	DNA	Viruses|unclassified|unclassified|Caudovirales|Podoviridae|unclassified|Sphaerotilus phage vB_SnaP-R1
F1|contig_2065	DQ003639.1	66.876	477	138	9	1	467	28788	28322	3.27e-26	126	Phages	DNA	Viruses|unclassified|unclassified|Caudovirales|Siphoviridae|Psavirus|Listeria phage B025
F1|contig_2131	MH545506.1	77.155	464	106	0	40	503	1078	615	9.25e-97	360	Other_virus	DNA	Viruses|unclassified|unclassified|unclassified|Genomoviridae|unclassified|Spider associated circular virus 2
F1|contig_2134	MK238400.1	92.857	126	9	0	1	126	54168	54293	9.77e-45	187	Other_virus	DNA	Viruses|unclassified|unclassified|Caudovirales|Podoviridae|unclassified|CrAssphage ZA
F1|contig_2133	EU340421.2	70.107	281	82	2	5606	5885	27137	26858	5.77e-24	122	Phages	DNA	Viruses|unclassified|unclassified|Caudovirales|Siphoviridae|Cequinquevirus|Lactobacillus virus c5
F1|contig_2137	MK075003.1	77.644	331	68	5	1	328	380	53	1.32e-62	247	Phages	DNA	Viruses|unclassified|unclassified|Caudovirales|Siphoviridae|unclassified|Staphylococcus phage phiSP44-1
F1|contig_2151	LN889992.1	78.947	114	21	3	366	477	29882	29994	1.05e-14	87.8	Other_virus	DNA	Viruses|unclassified|unclassified|Caudovirales|Siphoviridae|unclassified|Pseudomonas phage 15b
F1|contig_2195	MK422448.1	78.07	114	23	2	19	131	16626	16738	2.68e-14	86.9	Phages	DNA	Viruses|unclassified|unclassified|Caudovirales|Podoviridae|unclassified|Klebsiella phage ST512-KPC3phi13.3
F1|contig_2109	KU831549.1	68.944	161	50	0	105	265	10296	10136	6.61e-08	66.2	Phages	DNA	Viruses|unclassified|unclassified|Caudovirales|Podoviridae|Salasvirus|Bacillus virus B103
F1|contig_2217	LN889992.1	73.363	1558	399	9	137	1686	10912	9363	0	913	Other_virus	DNA	Viruses|unclassified|unclassified|Caudovirales|Siphoviridae|unclassified|Pseudomonas phage 15b
F1|contig_2227	JF974312.1	70.732	1107	313	8	1754	2853	15771	16873	6.05e-141	510	Phages	DNA	Viruses|unclassified|unclassified|Caudovirales|Siphoviridae|Roufvirus|Vibrio phage pYD38-A
F1|contig_2241	MN187550.1	94.911	393	20	0	1	393	8777	9169	4.75e-175	619	Phages	DNA	Viruses|unclassified|unclassified|Caudovirales|Podoviridae|Uetakevirus|Escherichia phage phiv142-3
F1|contig_2123	KX965989.1	69.62	474	126	5	64	528	11995	11531	4.95e-48	200	Phages	DNA	Viruses|unclassified|unclassified|Caudovirales|Myoviridae|unclassified|Aeribacillus phage AP45
F1|contig_2113	AY328853.1	74.803	127	26	2	110	233	37918	38041	1.52e-12	82.4	Phages	DNA	Viruses|unclassified|unclassified|Caudovirales|Myoviridae|unclassified|Vibrio phage VP16C
F1|contig_2239	LT996078.1	72.376	362	90	4	144	500	9988	9632	8.59e-47	194	Phages	DNA	Viruses|unclassified|unclassified|unclassified|unclassified|unclassified|Bacteriophage sp.
F1|contig_2176	NC_022058.1	73.759	141	37	0	167	307	42887	43027	1.06e-14	88.7	Phages	DNA	Viruses|unclassified|unclassified|Caudovirales|Siphoviridae|Fromanvirus|Mycobacterium phage Adzzy
F1|contig_2261	MK238400.1	98.623	363	5	0	1	363	54390	54028	6.93e-179	633	Other_virus	DNA	Viruses|unclassified|unclassified|Caudovirales|Podoviridae|unclassified|CrAssphage ZA
F1|contig_2277	NC_041926.1	69.474	190	56	2	373	561	22838	23026	8.34e-11	75.2	Phages	DNA	Viruses|unclassified|unclassified|Caudovirales|Myoviridae|Jilinvirus|Escherichia virus ECOO78
F1|contig_2278	MH807815.1	86.411	287	36	1	311	597	1775	1492	1.24e-90	341	Phages	DNA	Viruses|unclassified|unclassified|Caudovirales|Podoviridae|Teseptimavirus|Dickeya phage Luksen
F1|contig_2225	MH834612.1	66.154	260	85	1	1809	2068	33668	33924	5.53e-09	71.6	Phages	DNA	Viruses|unclassified|unclassified|Caudovirales|Siphoviridae|unclassified|Arthrobacter phage Faja
F1|contig_2303	DQ840344.2	64.716	1213	402	14	28940	30139	13343	12144	1.32e-52	219	Phages	DNA	Viruses|unclassified|unclassified|Caudovirales|Myoviridae|Svunavirus|Bacillus virus 1
F1|contig_2232	KX664695.2	92.483	439	30	1	240	678	19100	19535	0	642	Phages	DNA	Viruses|unclassified|unclassified|Caudovirales|Myoviridae|unclassified|Escherichia phage ESCO5
F1|contig_2156	KP208803.1	75.796	157	37	1	379	534	19587	19743	3.82e-21	109	Phages	DNA	Viruses|unclassified|unclassified|Caudovirales|Siphoviridae|unclassified|Streptococcus phage Str-PAP-1
F1|contig_2310	LN889992.1	70.242	289	84	2	329	616	31080	30793	1.23e-26	127	Other_virus	DNA	Viruses|unclassified|unclassified|Caudovirales|Siphoviridae|unclassified|Pseudomonas phage 15b
F1|contig_2254	JX872508.1	97.343	414	11	0	96	509	851	1264	0	698	Phages	DNA	Viruses|unclassified|unclassified|Caudovirales|Podoviridae|Teseptimavirus|Stenotrophomonas phage IME15
F1|contig_2313	MK016503.1	68.528	197	62	0	10282	10478	12885	12689	6.82e-10	77	Phages	DNA	Viruses|unclassified|unclassified|Caudovirales|Siphoviridae|Timquatrovirus|Mycobacterium phage Prithvi
F1|contig_2250	JX181824.1	81.884	138	21	4	228	363	85802	85937	4.75e-25	123	Phages	DNA	Viruses|unclassified|unclassified|Caudovirales|Myoviridae|Seunavirus|Salmonella virus SSE121
F1|contig_2294	LR743523.1	71.951	410	109	6	235	641	29103	29509	3.25e-48	200	Phages	DNA	Viruses|unclassified|unclassified|Caudovirales|Podoviridae|unclassified|Xylella phage Usme
F1|contig_2337	KX458241.1	73.099	2052	529	13	1	2042	31390	33428	0	1175	Phages	DNA	Viruses|unclassified|unclassified|Caudovirales|Podoviridae|Bifseptvirus|Pseudomonas virus Andromeda
F1|contig_2343	LN889992.1	91.404	349	30	0	1	349	1951	2299	1.2e-137	495	Other_virus	DNA	Viruses|unclassified|unclassified|Caudovirales|Siphoviridae|unclassified|Pseudomonas phage 15b
F1|contig_2352	KY065468.1	66.926	257	81	4	1	255	20230	20484	2.36e-08	67.1	Phages	DNA	Viruses|unclassified|unclassified|Caudovirales|Siphoviridae|unclassified|Streptococcus phage IPP27
F1|contig_2367	LN889992.1	67.816	348	89	11	134	467	29247	29585	7.36e-17	95.1	Other_virus	DNA	Viruses|unclassified|unclassified|Caudovirales|Siphoviridae|unclassified|Pseudomonas phage 15b
F1|contig_2364	MH807817.1	74.269	1026	243	13	542	1556	36869	35854	7.16e-175	621	Phages	DNA	Viruses|unclassified|unclassified|Caudovirales|Podoviridae|Teseptimavirus|Dickeya phage Mysterion
F1|contig_2347	MN234202.1	76.677	313	70	1	9	321	17373	17064	9.6e-59	234	Phages	DNA	Viruses|unclassified|unclassified|Caudovirales|Siphoviridae|unclassified|Arthrobacter phage Salk
F1|contig_2288	LN681537.2	72.028	143	32	5	465	603	85383	85245	4.61e-07	63.5	Phages	DNA	Viruses|unclassified|unclassified|Caudovirales|Siphoviridae|unclassified|Clostridium phage phiCD211
F1|contig_2292	KT630649.1	86.869	396	29	3	1	395	7121	7494	2.05e-135	488	Phages	DNA	Viruses|unclassified|unclassified|Caudovirales|Myoviridae|Brunovirus|Salmonella virus SEN34
F1|contig_2385	JQ680373.1	71.023	176	43	4	760	931	18533	18362	3.35e-11	77.9	Phages	DNA	Viruses|unclassified|unclassified|unclassified|unclassified|unclassified|Bacteriophage sp.
F1|contig_2380	MK075003.1	67.322	915	279	7	500	1401	14431	15338	4.84e-75	289	Phages	DNA	Viruses|unclassified|unclassified|Caudovirales|Siphoviridae|unclassified|Staphylococcus phage phiSP44-1
F1|contig_2388	MH617562.1	73.162	272	70	1	120	388	914	643	1.28e-36	160	Other_virus	DNA	Viruses|unclassified|unclassified|unclassified|unclassified|unclassified|CRESS virus sp.
F1|contig_2333	MF612073.1	73.077	130	31	2	725	852	31179	31052	1.85e-09	72.5	Phages	DNA	Viruses|unclassified|unclassified|Caudovirales|Podoviridae|unclassified|Klebsiella phage SopranoGao
F1|contig_2393	MG812496.1	68.145	248	70	3	54	292	12144	12391	2.31e-14	86.9	Phages	DNA	Viruses|unclassified|unclassified|Caudovirales|Siphoviridae|unclassified|Gordonia phage SallySpecial
F1|contig_2374	KX879641.1	74.517	259	63	1	3	258	32574	32316	2.41e-39	168	Phages	DNA	Viruses|unclassified|unclassified|Caudovirales|Siphoviridae|unclassified|Streptococcus phage CHPC577
F1|contig_2440	LN889992.1	79.505	727	146	2	2229	2954	19071	18347	1.92e-178	634	Other_virus	DNA	Viruses|unclassified|unclassified|Caudovirales|Siphoviridae|unclassified|Pseudomonas phage 15b
F1|contig_2469	MK500337.1	74.79	119	30	0	863	981	57697	57579	5.31e-12	80.6	Other_virus	DNA	Viruses|unclassified|unclassified|unclassified|Marseilleviridae|unclassified|Marseillevirus LCMAC103
F1|contig_2410	MN067333.1	75.758	132	32	0	3333	3464	61469	61338	1.05e-15	95.1	Phages	DNA	Viruses|unclassified|unclassified|Caudovirales|Podoviridae|Oslovirus|Escherichia phage Lys12581Vzw
F1|contig_2479	MN284896.1	78.035	173	38	0	12	184	15225	15397	3.7e-31	141	Phages	DNA	Viruses|unclassified|unclassified|Caudovirales|Siphoviridae|unclassified|Gordonia phage OhMyWard
F1|contig_2397	KR528564.1	72.889	1066	267	12	56	1111	1	1054	4.77e-164	586	Other_virus	DNA	Viruses|unclassified|unclassified|unclassified|Circoviridae|unclassified|Artemia melana sponge associated circular genome
F1|contig_2409	KP774835.2	69.198	3727	1042	52	19081	22758	5933	2264	0	1407	Phages	DNA	Viruses|unclassified|unclassified|Caudovirales|Podoviridae|unclassified|Citrobacter phage CVT22
F1|contig_2354	HQ332138.1	65.897	909	274	14	20	904	36487	35591	5.6e-52	212	Phages	DNA	Viruses|unclassified|unclassified|Caudovirales|Siphoviridae|unclassified|Paenibacillus phage PG1
F1|contig_2495	MH617558.1	70.968	155	34	5	227	379	799	944	2.21e-07	65.3	Other_virus	DNA	Viruses|unclassified|unclassified|unclassified|unclassified|unclassified|CRESS virus sp.
F1|contig_2488	MK249289.1	98.964	386	4	0	1	386	1443	1058	0	679	Other_virus	DNA	Viruses|unclassified|unclassified|unclassified|Genomoviridae|unclassified|Finch associated genomovirus 7
F1|contig_2496	KM983328.1	73.171	164	41	1	137	297	9456	9619	1.42e-16	96.9	Phages	DNA	Viruses|unclassified|unclassified|Caudovirales|Myoviridae|unclassified|Clostridium phage phiCT453B
F1|contig_2498	MK448890.1	84.752	282	43	0	312	593	17068	16787	4.11e-83	315	Phages	DNA	Viruses|unclassified|unclassified|Caudovirales|Siphoviridae|unclassified|Streptococcus phage Javan264
F1|contig_2516	LN889992.1	71.827	323	89	2	1554	1875	37647	37968	2.65e-37	166	Other_virus	DNA	Viruses|unclassified|unclassified|Caudovirales|Siphoviridae|unclassified|Pseudomonas phage 15b
F1|contig_2485	MN204496.1	72.172	442	111	7	22	455	8904	8467	1.6e-55	223	Phages	DNA	Viruses|unclassified|unclassified|Caudovirales|Siphoviridae|Bingvirus|Streptomyces phage Kardashian
F1|contig_2517	MK759854.1	69.099	466	141	1	93	555	40088	40553	1.26e-45	190	Phages	DNA	Viruses|unclassified|unclassified|Caudovirales|Siphoviridae|Roufvirus|Shigella phage DS8
F1|contig_2489	KP410261.1	71.271	181	50	2	151	330	2719	2540	2.5e-14	86	Other_virus	DNA	Viruses|unclassified|unclassified|unclassified|Parvoviridae|Ambidensovirus|Decapod ambidensovirus 1
F1|contig_2549	MN393079.1	78.519	135	26	1	5	139	6934	6803	5.74e-22	112	Phages	DNA	Viruses|unclassified|unclassified|Caudovirales|Siphoviridae|Cornellvirus|Salmonella virus VSiA
F1|contig_2550	KP774835.2	71.396	437	121	4	1461	1895	35471	35905	1.12e-50	211	Phages	DNA	Viruses|unclassified|unclassified|Caudovirales|Podoviridae|unclassified|Citrobacter phage CVT22
F1|contig_2546	MK238400.1	95.181	166	8	0	291	456	57619	57454	4.92e-68	264	Other_virus	DNA	Viruses|unclassified|unclassified|Caudovirales|Podoviridae|unclassified|CrAssphage ZA
F1|contig_2578	MK448709.1	87.968	374	38	6	39	408	7563	7933	1.63e-124	452	Phages	DNA	Viruses|unclassified|unclassified|Caudovirales|Siphoviridae|unclassified|Streptococcus phage Javan231
F1|contig_2503	KX160217.1	79.888	179	34	2	3367	3544	2001	1824	8.48e-34	154	Phages	DNA	Viruses|unclassified|unclassified|Caudovirales|Siphoviridae|unclassified|Lactococcus phage 98203
F1|contig_2630	MK308676.1	76.852	108	23	2	6512	6618	207881	207775	1e-09	76.1	Phages	DNA	Viruses|unclassified|unclassified|Caudovirales|Myoviridae|unclassified|Vibrio phage vB_VmeM-Yong MS31
F1|contig_2593	LN889992.1	72.128	531	147	1	499	1028	10913	10383	1.03e-74	288	Other_virus	DNA	Viruses|unclassified|unclassified|Caudovirales|Siphoviridae|unclassified|Pseudomonas phage 15b
F1|contig_2657	KT887557.1	72.451	461	115	5	3	460	47591	48042	3.84e-63	248	Phages	DNA	Viruses|unclassified|unclassified|Caudovirales|Siphoviridae|Detrevirus|Pseudomonas phage phi1
F1|contig_2633	DQ840344.2	71.631	141	40	0	2	142	12722	12862	1.12e-10	75.2	Phages	DNA	Viruses|unclassified|unclassified|Caudovirales|Myoviridae|Svunavirus|Bacillus virus 1
F1|contig_2420	GQ141189.1	68.471	314	70	9	1009	1297	33088	32779	8.7e-20	106	Phages	DNA	Viruses|unclassified|unclassified|Caudovirales|Siphoviridae|unclassified|Bifidobacterium phage Bbif-1
F1|contig_2663	MN234221.1	72.686	1772	455	11	9046	10805	5268	3514	0	991	Phages	DNA	Viruses|unclassified|unclassified|Caudovirales|Siphoviridae|Gordonvirus|Arthrobacter phage Shepard
F1|contig_2540	LC193725.1	69.89	362	102	3	2463	2822	13102	12746	4.59e-34	155	Other_virus	DNA	Viruses|unclassified|unclassified|Herpesvirales|Herpesviridae|Varicellovirus|Equid alphaherpesvirus 1
F1|contig_2544	HQ201308.1	67.105	304	100	0	619	922	39703	40006	9.87e-18	98.7	Phages	DNA	Viruses|unclassified|unclassified|Caudovirales|Siphoviridae|unclassified|Cronobacter phage ENT47670
F1|contig_2683	BK010646.1	67.677	495	143	8	15	499	20952	20465	1.06e-33	151	Phages	DNA	Viruses|unclassified|unclassified|Caudovirales|Siphoviridae|unclassified|Bacteroides phage p00
F1|contig_2699	MK798142.1	69.632	517	154	1	1897	2413	29660	29147	9.5e-55	224	Phages	DNA	Viruses|unclassified|unclassified|Caudovirales|Myoviridae|unclassified|Pantoea phage vB_PagM_AAM22
F1|contig_2704	JF974312.1	76.602	359	84	0	1808	2166	15771	16129	5.83e-69	269	Phages	DNA	Viruses|unclassified|unclassified|Caudovirales|Siphoviridae|Roufvirus|Vibrio phage pYD38-A
F1|contig_2713	KT898134.1	67.278	709	194	14	6	689	27866	27171	7.08e-50	205	Phages	DNA	Viruses|unclassified|unclassified|Caudovirales|Podoviridae|unclassified|Aeromonas phage phiARM81mr
F1|contig_2673	JX185431.1	73.711	194	49	2	197	389	1961	1769	2.07e-22	113	Other_virus	DNA	Viruses|unclassified|unclassified|unclassified|unclassified|unclassified|Dragonfly-associated microphage 1
F1|contig_2678	MK892832.1	72.157	255	71	0	80	334	31839	31585	2e-30	141	Other_virus	DNA	Viruses|unclassified|unclassified|unclassified|unclassified|unclassified|Prokaryotic dsDNA virus sp.
F1|contig_2504	KF589919.1	70.463	281	81	2	2545	2824	42016	42295	2.64e-25	126	Phages	DNA	Viruses|unclassified|unclassified|Caudovirales|Siphoviridae|Biseptimavirus|Staphylococcus phage phiRS7
F1|contig_2686	MN096358.1	72.965	344	91	2	92	434	25215	25557	7.64e-47	195	Phages	DNA	Viruses|unclassified|unclassified|Caudovirales|Siphoviridae|unclassified|Microbacterium phage LeeroyJenkins
F1|contig_2720	MH622927.1	88.77	374	42	0	1	374	43165	43538	8.23e-135	486	Other_virus	DNA	Viruses|unclassified|unclassified|Caudovirales|Siphoviridae|unclassified|Siphoviridae sp. ctdc_1
F1|contig_2692	JF767209.1	67.094	234	76	1	51	284	18001	17769	1.32e-09	72.5	Phages	DNA	Viruses|unclassified|unclassified|Caudovirales|Siphoviridae|unclassified|Clostridium phage phiCP34O
F1|contig_2724	MK257744.1	68.444	225	66	3	81	304	32626	32846	1.56e-11	77.9	Phages	DNA	Viruses|unclassified|unclassified|Caudovirales|Myoviridae|unclassified|Thermus phage YS40_Isch
F1|contig_2730	BK010646.1	73.892	203	53	0	147	349	41966	41764	7.42e-27	128	Phages	DNA	Viruses|unclassified|unclassified|Caudovirales|Siphoviridae|unclassified|Bacteroides phage p00
F1|contig_2631	KX017520.1	65.898	1387	400	30	200	1560	18435	19774	3.19e-78	300	Phages	DNA	Viruses|unclassified|unclassified|Caudovirales|Siphoviridae|Roufvirus|Salmonella phage 64795_sal3
F1|contig_2739	MK448869.1	78.846	104	21	1	1148	1250	28469	28366	9.4e-14	86	Phages	DNA	Viruses|unclassified|unclassified|Caudovirales|Siphoviridae|unclassified|Streptococcus phage Javan190
F1|contig_2748	MK448829.1	71.575	292	83	0	405	696	16976	17267	7.41e-34	153	Phages	DNA	Viruses|unclassified|unclassified|Caudovirales|Siphoviridae|unclassified|Streptococcus phage Javan7
F1|contig_2769	MK448681.1	68.657	335	97	7	327	657	40608	40938	1.53e-20	107	Phages	DNA	Viruses|unclassified|unclassified|Caudovirales|Siphoviridae|unclassified|Streptococcus phage Javan141
F1|contig_2766	KT898134.1	67.653	1521	431	30	968	2453	26372	27866	1.46e-121	445	Phages	DNA	Viruses|unclassified|unclassified|Caudovirales|Podoviridae|unclassified|Aeromonas phage phiARM81mr
F1|contig_2752	MN693975.1	73.333	120	32	0	2799	2918	45850	45731	4.25e-09	73.4	Other_virus	DNA	Viruses|unclassified|unclassified|unclassified|unclassified|unclassified|Marine virus AFVG_250M1117
F1|contig_2778	KU310944.1	66.824	636	198	5	39	668	5782	5154	6.12e-44	186	Phages	DNA	Viruses|unclassified|unclassified|Caudovirales|Podoviridae|unclassified|Pseudomonas phage YMC11/06/C171_PPU_BP
F1|contig_2717	AY954954.1	70.076	655	174	9	479	1120	21324	20679	4.41e-71	278	Phages	DNA	Viruses|unclassified|unclassified|Caudovirales|Siphoviridae|Biseptimavirus|Staphylococcus phage 2638A
F1|contig_2582	HG531805.1	67.135	356	106	4	26	380	9905	9560	7.32e-21	107	Phages	DNA	Viruses|unclassified|unclassified|Caudovirales|Myoviridae|Lubbockvirus|Clostridium phage CDMH1
F1|contig_2788	MK238400.1	97.727	132	3	0	201	332	50758	50889	3.06e-56	225	Other_virus	DNA	Viruses|unclassified|unclassified|Caudovirales|Podoviridae|unclassified|CrAssphage ZA
F1|contig_2783	NC_028910.1	75.325	154	36	2	241	393	41913	41761	1.05e-18	100	Phages	DNA	Viruses|unclassified|unclassified|Caudovirales|Siphoviridae|Cheoctovirus|Mycobacterium phage XFactor
F1|contig_2801	MH443100.1	71.508	179	46	4	130	307	24957	25131	1.5e-12	80.6	Phages	DNA	Viruses|unclassified|unclassified|Caudovirales|Siphoviridae|unclassified|Erwinia phage vB_EhrS_49
F1|contig_2804	KU310944.1	72.949	573	134	8	1	564	6294	6854	3.37e-84	318	Phages	DNA	Viruses|unclassified|unclassified|Caudovirales|Podoviridae|unclassified|Pseudomonas phage YMC11/06/C171_PPU_BP
F1|contig_2813	MK238400.1	97.203	143	4	0	300	442	565	707	5.44e-61	241	Other_virus	DNA	Viruses|unclassified|unclassified|Caudovirales|Podoviridae|unclassified|CrAssphage ZA
F1|contig_2810	MH616911.1	80.576	139	25	2	480	617	718	855	5.24e-25	123	Other_virus	DNA	Viruses|unclassified|unclassified|unclassified|Microviridae|unclassified|Microviridae sp.
F1|contig_2821	MK798142.1	71.602	412	113	2	2	411	43601	43192	8.63e-52	211	Phages	DNA	Viruses|unclassified|unclassified|Caudovirales|Myoviridae|unclassified|Pantoea phage vB_PagM_AAM22
F1|contig_2798	JX863101.2	69.643	168	49	2	54	220	35720	35554	2.59e-08	67.1	Phages	DNA	Viruses|unclassified|unclassified|Caudovirales|Podoviridae|Vicosavirus|Pseudomonas virus UFVP2
F1|contig_2747	KJ804259.1	66.149	322	103	2	1054	1372	65041	64723	1.84e-13	86.9	Other_virus	DNA	Viruses|unclassified|unclassified|Caudovirales|Siphoviridae|Sextaecvirus|Staphylococcus virus Sextaec
F1|contig_2792	MN043729.1	71.014	138	32	3	782	915	44373	44506	6.67e-07	63.5	Phages	DNA	Viruses|unclassified|unclassified|Caudovirales|Herelleviridae|unclassified|Bacillus phage vB_BmeM-Goe8
F1|contig_2864	LT986460.2	77.618	15758	3340	80	7542	23216	42812	27159	0	12325	Phages	DNA	Viruses|unclassified|unclassified|Caudovirales|Podoviridae|unclassified|Pseudomonas phage GP100
F1|contig_2831	MN234221.1	76.19	105	22	2	896	999	29916	29814	1.5e-09	71.6	Phages	DNA	Viruses|unclassified|unclassified|Caudovirales|Siphoviridae|Gordonvirus|Arthrobacter phage Shepard
F1|contig_2871	X99260.1	70.286	350	92	4	701	1044	5275	5618	4.53e-35	156	Phages	DNA	Viruses|unclassified|unclassified|Caudovirales|Podoviridae|Salasvirus|Bacillus virus B103
F1|contig_2811	MH179477.1	70.833	144	36	3	85	225	108633	108773	2.64e-07	63.5	Phages	DNA	Viruses|unclassified|unclassified|Caudovirales|Myoviridae|Tulanevirus|Aeromonas phage 60AhydR15PP
F1|contig_2815	MH271296.1	64.908	379	76	9	38849	39197	12688	13039	6.48e-15	96	Phages	DNA	Viruses|unclassified|unclassified|Caudovirales|Siphoviridae|unclassified|Gordonia phage Emperor
F1|contig_2883	DQ115821.1	70.909	165	36	6	646	804	1016	858	1.23e-07	66.2	Phages	DNA	Viruses|unclassified|unclassified|Caudovirales|Myoviridae|unclassified|Cyanobacteria phage AS-1
F1|contig_2900	NC_041926.1	69.133	473	144	2	5	476	35295	34824	4.19e-45	188	Phages	DNA	Viruses|unclassified|unclassified|Caudovirales|Myoviridae|Jilinvirus|Escherichia virus ECOO78
F1|contig_2894	NC_027989.1	69.444	216	51	9	1666	1877	8188	8392	2.85e-07	66.2	Other_virus	DNA	Viruses|unclassified|unclassified|Caudovirales|Myoviridae|Firehammervirus|Campylobacter virus IBB35
F1|contig_2908	MH552476.1	88.652	141	13	3	1	139	1068	929	7.31e-40	172	Other_virus	DNA	Viruses|unclassified|unclassified|unclassified|unclassified|unclassified|CRESS virus sp.
F1|contig_2834	KX262893.1	92.453	106	8	0	1	106	2304	2409	8.11e-35	156	Other_virus	DNA	Viruses|unclassified|unclassified|unclassified|Anelloviridae|unclassified|Feline anellovirus
F1|contig_2925	MK047640.1	69.759	830	221	10	247	1061	5964	5150	1.31e-92	348	Other_virus	DNA	Viruses|unclassified|unclassified|Caudovirales|Podoviridae|Lederbergvirus|Phage NV18
F1|contig_2928	MK238400.1	96.269	134	5	0	370	503	19034	19167	2.04e-54	220	Other_virus	DNA	Viruses|unclassified|unclassified|Caudovirales|Podoviridae|unclassified|CrAssphage ZA
F1|contig_2912	KJ645900.1	71.825	252	65	2	54	299	147891	148142	1.08e-27	132	Other_virus	DNA	Viruses|unclassified|unclassified|unclassified|Phycodnaviridae|unclassified|Aureococcus anophagefferens virus
F1|contig_2847	MF001361.1	71.333	150	43	0	337	486	126701	126552	6.48e-11	77.9	Phages	DNA	Viruses|unclassified|unclassified|Caudovirales|Siphoviridae|unclassified|Enterococcus phage EF5
F1|contig_2915	JQ067093.2	67.368	475	148	3	513	985	22487	22018	2.87e-33	151	Phages	DNA	Viruses|unclassified|unclassified|Caudovirales|Siphoviridae|Pamexvirus|Pseudomonas virus PaMx74
F1|contig_2841	MK012446.1	81	100	15	4	1984	2081	1718	1621	5.71e-12	81.5	Other_virus	DNA	Viruses|unclassified|unclassified|unclassified|Anelloviridae|unclassified|Anelloviridae sp.
F1|contig_2963	MF158038.1	67.719	285	82	8	1043	1322	10497	10218	1.21e-09	73.4	Phages	DNA	Viruses|unclassified|unclassified|Caudovirales|Siphoviridae|Roufvirus|Shigella phage Sf11 SMD-2017
F1|contig_3018	MH539650.1	73.596	178	45	2	643	819	868	692	1.12e-18	103	Other_virus	DNA	Viruses|unclassified|unclassified|Caudovirales|Siphoviridae|unclassified|Siphoviridae sp.
F1|contig_2984	MN393079.1	78.98	647	125	3	2	638	8257	7612	6.68e-154	551	Phages	DNA	Viruses|unclassified|unclassified|Caudovirales|Siphoviridae|Cornellvirus|Salmonella virus VSiA
F1|contig_2947	KX198612.1	74.658	146	27	6	404	540	37715	37859	5.31e-12	79.7	Phages	DNA	Viruses|unclassified|unclassified|Caudovirales|Siphoviridae|unclassified|Pseudomonas phage MD8
F1|contig_3041	KT898134.1	77.143	140	28	4	284	421	45332	45469	1.78e-16	95.1	Phages	DNA	Viruses|unclassified|unclassified|Caudovirales|Podoviridae|unclassified|Aeromonas phage phiARM81mr
F1|contig_2924	MH910041.1	68.859	973	279	15	820	1780	47181	46221	1.96e-90	343	Phages	DNA	Viruses|unclassified|unclassified|Caudovirales|Siphoviridae|unclassified|Arthrobacter phage Seahorse
F1|contig_2932	AP014684.1	65.657	693	196	19	1714	2389	44471	43804	1.44e-26	130	Phages	DNA	Viruses|unclassified|unclassified|Caudovirales|Siphoviridae|unclassified|Pseudomonas phage PS-1
F1|contig_2942	KJ608188.1	73.46	1688	398	20	24508	26188	22338	23982	0	980	Phages	DNA	Viruses|unclassified|unclassified|Caudovirales|Siphoviridae|unclassified|Enterococcus phage EFC-1
F1|contig_2986	MH399779.1	69.077	401	112	8	64	458	11988	12382	1.47e-30	140	Phages	DNA	Viruses|unclassified|unclassified|Caudovirales|Siphoviridae|unclassified|Microbacterium phage Jacko
F1|contig_2966	KT240186.1	78.74	127	27	0	690	816	2762	2636	1.8e-20	108	Phages	DNA	Viruses|unclassified|unclassified|Caudovirales|Podoviridae|Phimunavirus|Dickeya phage BF25/12
F1|contig_3022	KU238067.1	77.5	120	27	0	339	458	47772	47891	1.79e-16	96	Other_virus	DNA	Viruses|unclassified|unclassified|Caudovirales|Podoviridae|Traversvirus|Stx converting phage vB_EcoS_P27
F1|contig_3092	MN478376.1	69.87	385	107	7	12	390	43640	44021	2.71e-33	149	Other_virus	DNA	Viruses|unclassified|unclassified|Caudovirales|Podoviridae|Zindervirus|Bacteriophage Reminis
F1|contig_3115	MN693753.1	78.102	137	13	4	466	601	30972	31092	4.33e-21	110	Other_virus	DNA	Viruses|unclassified|unclassified|unclassified|unclassified|unclassified|Marine virus AFVG_250M679
F1|contig_3036	KC460990.1	65.598	1029	322	16	3	1015	37521	36509	1.49e-53	217	Phages	DNA	Viruses|unclassified|unclassified|Caudovirales|Siphoviridae|unclassified|Serratia phage Eta
F1|contig_3104	MK892724.1	74.219	128	33	0	254	381	78926	78799	2.77e-13	83.3	Other_virus	DNA	Viruses|unclassified|unclassified|unclassified|unclassified|unclassified|Prokaryotic dsDNA virus sp.
F1|contig_3084	KU204984.2	69.444	180	28	9	360	526	39649	39484	3.9e-06	61.7	Phages	DNA	Viruses|unclassified|unclassified|Caudovirales|Siphoviridae|Pamexvirus|Pseudomonas phage AAT-1
F1|contig_3118	MH834612.1	74.537	216	49	4	58	270	9365	9577	2.86e-27	130	Phages	DNA	Viruses|unclassified|unclassified|Caudovirales|Siphoviridae|unclassified|Arthrobacter phage Faja
F1|contig_3127	MK448888.1	70.813	209	61	0	119	327	7040	6832	4.85e-19	103	Phages	DNA	Viruses|unclassified|unclassified|Caudovirales|Siphoviridae|unclassified|Streptococcus phage Javan26
F1|contig_3133	JQ680363.1	69.47	773	232	4	30673	31443	16147	16917	9e-82	316	Phages	DNA	Viruses|unclassified|unclassified|unclassified|unclassified|unclassified|Bacteriophage sp.
F1|contig_3136	MK112901.1	66.705	877	250	21	24	891	43777	42934	1.16e-50	209	Phages	DNA	Viruses|unclassified|unclassified|Caudovirales|Siphoviridae|Roufvirus|Salmonella virus KFS-SE2
F1|contig_3139	MH539650.1	68.696	230	69	1	163	389	36990	37219	1.9e-15	89.7	Other_virus	DNA	Viruses|unclassified|unclassified|Caudovirales|Siphoviridae|unclassified|Siphoviridae sp.
F1|contig_3140	KC460990.1	70.043	464	131	6	268	727	36968	36509	1.46e-45	191	Phages	DNA	Viruses|unclassified|unclassified|Caudovirales|Siphoviridae|unclassified|Serratia phage Eta
F1|contig_3144	MK238400.1	97.273	330	9	0	1	330	76388	76059	1.38e-155	555	Other_virus	DNA	Viruses|unclassified|unclassified|Caudovirales|Podoviridae|unclassified|CrAssphage ZA
F1|contig_3158	MK448904.1	67.826	345	105	2	2301	2642	2636	2295	2.84e-23	119	Phages	DNA	Viruses|unclassified|unclassified|Caudovirales|Siphoviridae|unclassified|Streptococcus phage Javan316
F1|contig_3165	MF547663.1	67.347	294	82	7	589	870	13678	13969	1.21e-11	79.7	Phages	DNA	Viruses|unclassified|unclassified|Caudovirales|Siphoviridae|unclassified|Clostridioides phage LIBA2945
F1|contig_3034	KY210139.1	73.077	104	28	0	1	104	3678	3575	9.46e-07	62.6	Phages	DNA	Viruses|unclassified|unclassified|Caudovirales|Myoviridae|Vidavervirus|Xanthomonas phage KPhi1
F1|contig_3167	MH616914.1	74.648	142	36	0	620	761	353	494	1.58e-16	95.1	Other_virus	DNA	Viruses|unclassified|unclassified|unclassified|Inoviridae|unclassified|Inoviridae sp.
F1|contig_3182	NC_042103.1	78.667	300	64	0	4	303	17211	17510	7.64e-65	253	Phages	DNA	Viruses|unclassified|unclassified|Caudovirales|Podoviridae|Bjornvirus|Pseudomonas virus Bjorn
F1|contig_3184	KX513875.1	67.816	783	239	6	805	1582	241	1015	2.55e-66	261	Other_virus	DNA	Viruses|unclassified|unclassified|unclassified|Microviridae|unclassified|Human gut microviridae SH-CHD12
F1|contig_3177	MH939409.1	71.86	430	121	0	100	529	1145	716	1.28e-57	231	Other_virus	DNA	Viruses|unclassified|unclassified|unclassified|Genomoviridae|unclassified|Plant associated genomovirus 9
F1|contig_3191	LN889992.1	72.955	917	244	4	6	920	42591	43505	8.05e-145	522	Other_virus	DNA	Viruses|unclassified|unclassified|Caudovirales|Siphoviridae|unclassified|Pseudomonas phage 15b
F1|contig_2973	JN638751.1	70.575	452	129	4	172	621	188752	189201	4.55e-47	202	Phages	DNA	Viruses|unclassified|unclassified|Caudovirales|Myoviridae|unclassified|Bacillus virus G
F1|contig_3159	MK511012.1	64.236	864	283	15	415	1265	34846	35696	1.56e-24	122	Phages	DNA	Viruses|unclassified|unclassified|Caudovirales|Siphoviridae|unclassified|Pseudomonas phage vB_Pae_BR153a
F1|contig_3087	X14336.1	68.473	203	64	0	182	384	266	64	3.9e-12	78.8	Phages	DNA	Viruses|unclassified|unclassified|unclassified|Inoviridae|Lineavirus|Escherichia virus I22
F1|contig_3123	KY549443.1	78.302	106	23	0	476	581	74647	74752	1.26e-14	88.7	Phages	DNA	Viruses|unclassified|unclassified|Caudovirales|Herelleviridae|unclassified|Enterococcus phage EFP01
F1|contig_3213	MH622927.1	78.305	295	51	5	303	589	37913	38202	1.1e-58	233	Other_virus	DNA	Viruses|unclassified|unclassified|Caudovirales|Siphoviridae|unclassified|Siphoviridae sp. ctdc_1
F1|contig_3225	MK448706.1	76.879	173	37	3	705	876	13062	13232	9.58e-25	122	Phages	DNA	Viruses|unclassified|unclassified|Caudovirales|Siphoviridae|unclassified|Streptococcus phage Javan221
F1|contig_3236	MH454080.1	70.701	157	36	2	145	293	44928	45082	4.13e-11	77	Phages	DNA	Viruses|unclassified|unclassified|Caudovirales|Siphoviridae|Trippvirus|Paenibacillus phage Ley
F1|contig_3272	KY065466.1	68.371	313	83	6	214	518	1932	2236	4.78e-20	106	Phages	DNA	Viruses|unclassified|unclassified|Caudovirales|Siphoviridae|unclassified|Streptococcus phage IPP25
F1|contig_3271	JQ182731.1	74.036	389	94	3	430	814	8695	8310	3.64e-60	240	Phages	DNA	Viruses|unclassified|unclassified|Caudovirales|Siphoviridae|Hendrixvirus|Enterobacteria phage mEp235
F1|contig_3211	MK387337.1	74.545	110	28	0	193	302	148503	148612	1.59e-09	73.4	Phages	DNA	Viruses|unclassified|unclassified|Caudovirales|Myoviridae|unclassified|Vibrio phage ValB1MD
F1|contig_3297	KJ743987.1	77.67	103	23	0	2373	2475	25949	26051	3.05e-12	83.3	Phages	DNA	Viruses|unclassified|unclassified|Caudovirales|Siphoviridae|unclassified|Sinorhizobium phage phiLM21
F1|contig_3226	MK618715.1	76.22	164	39	0	373	536	3948	3785	3.29e-24	121	Phages	DNA	Viruses|unclassified|unclassified|Caudovirales|Podoviridae|unclassified|Serratia phage Parlo
F1|contig_3327	MG711466.1	70.99	293	79	2	100	389	24798	25087	1.26e-30	142	Phages	DNA	Viruses|unclassified|unclassified|Caudovirales|Myoviridae|unclassified|Faecalibacterium phage FP_Toutatis
F1|contig_3218	KT287080.2	70.312	320	95	0	398	717	1397	1078	1.25e-32	150	Phages	DNA	Viruses|unclassified|unclassified|Caudovirales|Siphoviridae|Cornellvirus|Enterobacter phage phiEap-2
F1|contig_3198	AF020713.1	66.463	328	90	6	73	390	108466	108783	7.51e-15	87.8	Phages	DNA	Viruses|unclassified|unclassified|Caudovirales|Siphoviridae|Spbetavirus|Bacillus virus SPbeta
F1|contig_3332	MN478376.1	69.409	389	102	8	12	390	43640	44021	3.3e-32	145	Other_virus	DNA	Viruses|unclassified|unclassified|Caudovirales|Podoviridae|Zindervirus|Bacteriophage Reminis
F1|contig_3340	MK238400.1	94.643	392	21	0	1	392	41817	42208	7.04e-173	613	Other_virus	DNA	Viruses|unclassified|unclassified|Caudovirales|Podoviridae|unclassified|CrAssphage ZA
F1|contig_3324	MN582105.1	66.228	456	130	8	4	456	2409	2843	1.22e-22	114	Other_virus	DNA	Viruses|unclassified|unclassified|unclassified|Microviridae|unclassified|Microviridae sp. ctOsc38
F1|contig_3264	KP063902.1	70.155	258	73	2	348	603	20222	19967	2.96e-22	113	Phages	DNA	Viruses|unclassified|unclassified|Caudovirales|Myoviridae|unclassified|Bacillus phage BalMu-1
F1|contig_3289	MN013086.1	64.719	445	153	3	13	455	5084	5526	2.77e-14	86	Phages	DNA	Viruses|unclassified|unclassified|Caudovirales|Podoviridae|unclassified|Klebsiella phage vB_Kpn_Chronis
F1|contig_3270	KY250034.1	77.649	604	133	2	20	622	10015	10617	1.38e-130	474	Phages	DNA	Viruses|unclassified|unclassified|Caudovirales|Podoviridae|Zindervirus|Pectobacterium phage PP99
F1|contig_3362	MN393079.1	84.149	429	65	1	9	434	30876	30448	8.31e-129	466	Phages	DNA	Viruses|unclassified|unclassified|Caudovirales|Siphoviridae|Cornellvirus|Salmonella virus VSiA
F1|contig_3355	AF065710.2	78.824	170	36	0	264	433	3057	2888	5.1e-32	145	Other_virus	DNA	Viruses|unclassified|unclassified|Herpesvirales|Herpesviridae|Cytomegalovirus|Cercopithecine betaherpesvirus 5
F1|contig_3366	KU310944.1	73.958	192	50	0	106	297	9381	9190	4.06e-25	122	Phages	DNA	Viruses|unclassified|unclassified|Caudovirales|Podoviridae|unclassified|Pseudomonas phage YMC11/06/C171_PPU_BP
F1|contig_3385	MK892528.1	70.12	251	72	1	190	440	28540	28293	1.96e-22	113	Other_virus	DNA	Viruses|unclassified|unclassified|unclassified|unclassified|unclassified|Prokaryotic dsDNA virus sp.
F1|contig_3397	KX228399.1	78.704	108	19	2	1412	1517	158	263	1.82e-13	86.9	Phages	DNA	Viruses|unclassified|unclassified|Caudovirales|Myoviridae|Lubbockvirus|Clostridium phage CDKM9
F1|contig_3402	LN889992.1	84.049	163	26	0	95	257	29580	29418	1.51e-41	178	Other_virus	DNA	Viruses|unclassified|unclassified|Caudovirales|Siphoviridae|unclassified|Pseudomonas phage 15b
F1|contig_3407	MH622927.1	75.388	516	112	6	20	529	13742	13236	2.15e-92	345	Other_virus	DNA	Viruses|unclassified|unclassified|Caudovirales|Siphoviridae|unclassified|Siphoviridae sp. ctdc_1
F1|contig_3310	KX552041.2	76.129	155	37	0	148	302	106236	106390	1.93e-22	113	Phages	DNA	Viruses|unclassified|unclassified|Caudovirales|Myoviridae|unclassified|Escherichia phage ESCO13
F1|contig_3415	LN889756.1	74.762	210	53	0	176	385	40314	40105	1.21e-30	141	Phages	DNA	Viruses|unclassified|unclassified|Caudovirales|Podoviridae|Teseptimavirus|Pseudomonas phage shl2
F1|contig_3400	MH178096.1	71.117	412	90	6	628	1014	10773	11180	4.19e-50	206	Phages	DNA	Viruses|unclassified|unclassified|Caudovirales|Siphoviridae|unclassified|Aeromonas phage AsXd-1
F1|contig_3467	JF974312.1	70.607	643	178	6	76	711	30641	30003	5.68e-76	291	Phages	DNA	Viruses|unclassified|unclassified|Caudovirales|Siphoviridae|Roufvirus|Vibrio phage pYD38-A
F1|contig_3452	MK892735.1	83.468	248	41	0	10	257	38804	39051	1.45e-67	263	Other_virus	DNA	Viruses|unclassified|unclassified|unclassified|unclassified|unclassified|Prokaryotic dsDNA virus sp.
F1|contig_3454	MN582070.1	65.859	454	151	4	15	466	7328	6877	6.49e-20	106	Other_virus	DNA	Viruses|unclassified|unclassified|Caudovirales|Myoviridae|unclassified|Myoviridae sp. ctThM1
F1|contig_3455	MK047640.1	73.535	529	138	2	434	961	29738	29211	2.25e-83	316	Other_virus	DNA	Viruses|unclassified|unclassified|Caudovirales|Podoviridae|Lederbergvirus|Phage NV18
F1|contig_3433	MH973768.2	67.368	285	83	5	87	369	700	424	3.6e-13	82.4	Other_virus	DNA	Viruses|unclassified|unclassified|unclassified|unclassified|unclassified|Apis mellifera virus-13
F1|contig_3387	MF805809.1	78.993	457	96	0	9	465	99131	98675	1.44e-106	392	Phages	DNA	Viruses|unclassified|unclassified|Caudovirales|Myoviridae|unclassified|Escherichia phage vB_EcoM_PHB05
F1|contig_3474	AF065710.2	70.229	131	39	0	669	799	571	441	3.06e-06	61.7	Other_virus	DNA	Viruses|unclassified|unclassified|Herpesvirales|Herpesviridae|Cytomegalovirus|Cercopithecine betaherpesvirus 5
F1|contig_3507	NC_042013.1	67.876	193	62	0	59	251	356259	356451	6.97e-09	69.8	Phages	DNA	Viruses|unclassified|unclassified|Caudovirales|Myoviridae|Polybotosvirus|Agrobacterium virus Atuph07
F1|contig_3476	MF158037.1	78.475	223	46	2	71	292	33477	33698	1.1e-42	179	Phages	DNA	Viruses|unclassified|unclassified|Caudovirales|Siphoviridae|Cornellvirus|Salmonella phage St162
F1|contig_3475	KX534340.1	64.884	1945	627	23	243	2154	11311	13232	9.9e-101	376	Other_virus	DNA	Viruses|unclassified|unclassified|Caudovirales|Siphoviridae|unclassified|Phage Wrath
F1|contig_3533	KU204984.2	71.429	126	24	3	323	436	39647	39522	1.09e-06	63.5	Phages	DNA	Viruses|unclassified|unclassified|Caudovirales|Siphoviridae|Pamexvirus|Pseudomonas phage AAT-1
F1|contig_3471	KY705255.1	75.536	233	57	0	213	445	30758	30990	1.21e-37	164	Phages	DNA	Viruses|unclassified|unclassified|Caudovirales|Siphoviridae|unclassified|Streptococcus phage P0095
F1|contig_3558	HQ201308.1	72.689	476	122	4	1	472	34716	35187	1.84e-67	262	Phages	DNA	Viruses|unclassified|unclassified|Caudovirales|Siphoviridae|unclassified|Cronobacter phage ENT47670
F1|contig_3563	MN013086.1	71.086	1252	325	13	1	1246	2370	1150	4.3e-169	601	Phages	DNA	Viruses|unclassified|unclassified|Caudovirales|Podoviridae|unclassified|Klebsiella phage vB_Kpn_Chronis
F1|contig_3461	GU903191.1	76.852	108	25	0	493	600	22490	22383	4.54e-13	83.3	Phages	DNA	Viruses|unclassified|unclassified|Caudovirales|Myoviridae|Jilinvirus|Escherichia virus CVM10
F1|contig_3572	MK238400.1	93.173	249	14	1	167	412	35493	35741	4.12e-100	371	Other_virus	DNA	Viruses|unclassified|unclassified|Caudovirales|Podoviridae|unclassified|CrAssphage ZA
F1|contig_3556	KX523699.2	65.407	873	270	13	891	1759	22940	22096	5.47e-43	184	Phages	DNA	Viruses|unclassified|unclassified|Caudovirales|Siphoviridae|Roufvirus|Salmonella phage IME207
F1|contig_3528	MH779512.1	67.869	305	90	6	38	338	8147	7847	5.81e-15	89.7	Phages	DNA	Viruses|unclassified|unclassified|Caudovirales|Siphoviridae|unclassified|Microbacterium phage Miaurora
F1|contig_3580	KJ003983.1	67.549	869	235	21	3	843	14057	13208	2.63e-63	250	Other_virus	DNA	Viruses|unclassified|unclassified|Caudovirales|Podoviridae|unclassified|IAS virus
F1|contig_3600	MK238400.1	96.97	330	10	0	1	330	35412	35741	1.68e-154	551	Other_virus	DNA	Viruses|unclassified|unclassified|Caudovirales|Podoviridae|unclassified|CrAssphage ZA
F1|contig_3594	MN393079.1	76.8	125	29	0	288	412	27488	27612	4.97e-17	96	Phages	DNA	Viruses|unclassified|unclassified|Caudovirales|Siphoviridae|Cornellvirus|Salmonella virus VSiA
F1|contig_3464	DQ535032.1	69.112	259	80	0	1	259	42463	42721	7.24e-21	107	Phages	DNA	Viruses|unclassified|unclassified|Caudovirales|Podoviridae|unclassified|Lactococcus virus KSY1
F1|contig_3605	JX561091.1	65.091	550	168	11	363	897	73965	73425	9.86e-18	99.6	Phages	DNA	Viruses|unclassified|unclassified|Caudovirales|Myoviridae|unclassified|Escherichia phage phAPEC8
F1|contig_3555	HQ728266.1	66.564	326	101	8	42	363	16533	16854	1.05e-08	68.9	Phages	DNA	Viruses|unclassified|unclassified|Caudovirales|Podoviridae|unclassified|Erwinia phage vB_EamP-S6
F1|contig_3608	MH622927.1	86.061	330	46	0	1	330	23178	22849	2.17e-105	389	Other_virus	DNA	Viruses|unclassified|unclassified|Caudovirales|Siphoviridae|unclassified|Siphoviridae sp. ctdc_1
F1|contig_3565	HQ711985.1	72.652	362	99	0	177	538	48671	49032	2.48e-50	207	Phages	DNA	Viruses|unclassified|unclassified|Caudovirales|Siphoviridae|Detrevirus|Pseudomonas virus PMG1
F1|contig_3620	MK448988.1	70.701	157	42	2	316	470	17816	17970	1.78e-09	71.6	Phages	DNA	Viruses|unclassified|unclassified|Caudovirales|Siphoviridae|unclassified|Streptococcus phage Javan578
F1|contig_3641	DQ003639.1	67.474	289	80	6	447	728	11471	11190	1.64e-13	84.2	Phages	DNA	Viruses|unclassified|unclassified|Caudovirales|Siphoviridae|Psavirus|Listeria phage B025
F1|contig_3625	NC_038349.1	68.047	169	48	2	4	169	1104	939	6.42e-06	59	Other_virus	DNA	Viruses|unclassified|unclassified|unclassified|Anelloviridae|Etatorquevirus|Torque teno felis virus 2
F1|contig_3645	MK931439.1	70	250	54	9	636	876	8017	7780	2.3e-15	92.4	Phages	DNA	Viruses|unclassified|unclassified|Caudovirales|Siphoviridae|Kagunavirus|Escherichia phage Sciku
F1|contig_3658	MG592595.1	72.947	207	56	0	272	478	38387	38593	6.12e-25	122	Phages	DNA	Viruses|unclassified|unclassified|Caudovirales|Siphoviridae|unclassified|Vibrio phage 1.231.O._10N.261.49.F8
F1|contig_3703	MH539650.1	66.736	962	281	15	2601	3535	15965	15016	5.71e-65	260	Other_virus	DNA	Viruses|unclassified|unclassified|Caudovirales|Siphoviridae|unclassified|Siphoviridae sp.
F1|contig_3684	JQ680376.1	72.388	134	37	0	898	1031	396	263	2.16e-10	76.1	Phages	DNA	Viruses|unclassified|unclassified|unclassified|unclassified|unclassified|Bacteriophage sp.
F1|contig_3704	LN889993.1	93.86	228	14	0	339	566	7247	7020	1.9e-93	349	Other_virus	DNA	Viruses|unclassified|unclassified|Caudovirales|Siphoviridae|unclassified|Bacteriophage 4A
F1|contig_3679	MK448681.1	69.512	164	50	0	697	860	40863	40700	1.56e-09	71.6	Phages	DNA	Viruses|unclassified|unclassified|Caudovirales|Siphoviridae|unclassified|Streptococcus phage Javan141
F1|contig_3602	JN991020.1	74.016	127	33	0	77	203	34305	34179	1.09e-12	81.5	Phages	DNA	Viruses|unclassified|unclassified|Caudovirales|Podoviridae|Bifseptvirus|Pseudomonas virus Bf7
F1|contig_3726	MK759854.1	68.699	607	167	8	3	596	1221	625	2.71e-55	224	Phages	DNA	Viruses|unclassified|unclassified|Caudovirales|Siphoviridae|Roufvirus|Shigella phage DS8
F1|contig_3752	MG711467.1	71.831	142	40	0	41	182	44324	44183	1.32e-11	77	Phages	DNA	Viruses|unclassified|unclassified|Caudovirales|Myoviridae|unclassified|Faecalibacterium phage FP_Taranis
F1|contig_3741	MK618715.1	77.5	200	39	2	3802	3998	2721	2917	1.05e-33	155	Phages	DNA	Viruses|unclassified|unclassified|Caudovirales|Podoviridae|unclassified|Serratia phage Parlo
F1|contig_3536	AF165214.2	65.947	417	134	6	581	993	4819	5231	4.68e-16	93.3	Phages	DNA	Viruses|unclassified|unclassified|Caudovirales|Siphoviridae|Detrevirus|Pseudomonas virus D3
F1|contig_3711	KX119205.1	68.605	602	169	8	712	1303	20072	19481	1.66e-52	216	Phages	DNA	Viruses|unclassified|unclassified|Caudovirales|Podoviridae|Schmidvirus|Helicobacter phage DeM53M
F1|contig_3768	MH807810.1	79.082	196	32	5	306	497	1736	1546	7.26e-35	155	Phages	DNA	Viruses|unclassified|unclassified|Caudovirales|Podoviridae|Teseptimavirus|Dickeya phage Dagda_B1
F1|contig_3770	MK032710.1	73.693	574	143	3	1	570	869	300	1.91e-93	349	Other_virus	DNA	Viruses|unclassified|unclassified|unclassified|Genomoviridae|unclassified|Genomoviridae sp.
F1|contig_3616	AJ842011.2	66.879	314	80	9	94	393	8018	7715	3.62e-12	79.7	Phages	DNA	Viruses|unclassified|unclassified|Caudovirales|Siphoviridae|unclassified|Flavobacterium phage 11b
F1|contig_3775	AF065710.2	65.33	349	111	6	120	463	2358	2015	2.86e-08	67.1	Other_virus	DNA	Viruses|unclassified|unclassified|Herpesvirales|Herpesviridae|Cytomegalovirus|Cercopithecine betaherpesvirus 5
F1|contig_3786	MH675552.1	70	290	86	1	159	448	12110	12398	1.33e-26	128	Phages	DNA	Viruses|unclassified|unclassified|Caudovirales|Podoviridae|unclassified|Bacteroides phage crAss001
F1|contig_3813	MF893271.1	70.879	182	53	0	214	395	14844	15025	2.19e-15	90.6	Phages	DNA	Viruses|unclassified|unclassified|Caudovirales|Myoviridae|unclassified|Lysinibacillus phage vB_LspM-01
F1|contig_3819	DQ115818.1	69.417	206	55	6	38	239	1144	943	8.95e-09	68.9	Phages	DNA	Viruses|unclassified|unclassified|Caudovirales|Myoviridae|unclassified|Cyanobacteria phage AS-1
F1|contig_3800	MH939444.1	88.411	302	32	1	49	350	1301	1003	2.79e-104	386	Other_virus	DNA	Viruses|unclassified|unclassified|unclassified|Genomoviridae|unclassified|Plant associated genomovirus 24
F1|contig_3802	LN889992.1	84.187	449	60	5	1469	1909	24611	25056	2.16e-131	478	Other_virus	DNA	Viruses|unclassified|unclassified|Caudovirales|Siphoviridae|unclassified|Pseudomonas phage 15b
F1|contig_3722	HE956708.2	74.274	241	62	0	103	343	58546	58306	1.72e-35	156	Phages	DNA	Viruses|unclassified|unclassified|Caudovirales|Siphoviridae|Tequintavirus|Yersinia phage phiR201
F1|contig_3730	MK327140.1	68.86	228	57	4	214	434	1793	1573	4.78e-14	86.9	Phages	DNA	Viruses|unclassified|unclassified|Caudovirales|Siphoviridae|Roufvirus|Klebsiella phage YX3973
F1|contig_3817	X52107.1	72.152	158	36	6	422	576	7075	6923	9.42e-09	68	Phages	DNA	Viruses|unclassified|unclassified|unclassified|Inoviridae|unclassified|Pseudomonas virus Pf1
F1|contig_3833	KY271396.1	80	105	21	0	389	493	24073	24177	5.82e-17	96	Phages	DNA	Viruses|unclassified|unclassified|Caudovirales|Siphoviridae|unclassified|Klebsiella phage 2 LV-2017
F1|contig_3792	MK932884.1	76.744	301	70	0	77	377	16143	16443	3e-57	228	Phages	DNA	Viruses|unclassified|unclassified|Caudovirales|Siphoviridae|unclassified|Bifidobacterium phage PMBT6
F1|contig_3838	MK892724.1	73.451	113	24	2	262	371	37376	37485	4.54e-08	66.2	Other_virus	DNA	Viruses|unclassified|unclassified|unclassified|unclassified|unclassified|Prokaryotic dsDNA virus sp.
F1|contig_3843	JF974312.1	69.444	864	245	11	16	868	16018	16873	1.88e-89	336	Phages	DNA	Viruses|unclassified|unclassified|Caudovirales|Siphoviridae|Roufvirus|Vibrio phage pYD38-A
F1|contig_3852	MK238400.1	96.581	117	4	0	1	117	1827	1711	1.01e-46	194	Other_virus	DNA	Viruses|unclassified|unclassified|Caudovirales|Podoviridae|unclassified|CrAssphage ZA
F1|contig_3844	MK047639.1	70.921	478	132	6	6	480	6944	6471	2.36e-53	215	Other_virus	DNA	Viruses|unclassified|unclassified|Caudovirales|Siphoviridae|unclassified|Phage NGI4
F1|contig_3848	DQ003639.1	67.689	848	242	11	132	966	4634	3806	2.14e-70	274	Phages	DNA	Viruses|unclassified|unclassified|Caudovirales|Siphoviridae|Psavirus|Listeria phage B025
F1|contig_3849	MN693285.1	67.957	465	137	4	1781	2239	4552	5010	8.44e-36	160	Other_virus	DNA	Viruses|unclassified|unclassified|unclassified|unclassified|unclassified|Marine virus AFVG_25M368
F1|contig_3870	MH617577.1	72.297	148	41	0	323	470	1537	1684	3.62e-13	83.3	Other_virus	DNA	Viruses|unclassified|unclassified|unclassified|unclassified|unclassified|CRESS virus sp.
F1|contig_3781	KF562340.1	67.493	1412	419	20	7763	9151	56747	58141	3.98e-114	424	Phages	DNA	Viruses|unclassified|unclassified|Caudovirales|Podoviridae|Gamaleyavirus|Escherichia virus APEC7
F1|contig_3824	MF140432.1	78.512	121	26	0	263	383	3532	3652	2.95e-19	102	Phages	DNA	Viruses|unclassified|unclassified|Caudovirales|Siphoviridae|Gordonvirus|Arthrobacter phage Teacup
F1|contig_3919	KT429160.1	71.049	753	204	9	1	744	39482	40229	1.03e-92	348	Phages	DNA	Viruses|unclassified|unclassified|Caudovirales|Siphoviridae|Spbetavirus|Staphylococcus phage SPbeta-like
F1|contig_3907	MH153807.1	70.445	247	68	3	9	251	30117	29872	1.14e-20	108	Phages	DNA	Viruses|unclassified|unclassified|Caudovirales|Siphoviridae|Weaselvirus|Rhodococcus phage Peregrin
F1|contig_3911	MK295204.1	69.474	285	72	8	251	529	45840	45565	1.71e-18	100	Phages	DNA	Viruses|unclassified|unclassified|Caudovirales|Myoviridae|unclassified|Shigella phage vB_SdyM_006
F1|contig_3958	MK433260.1	75.506	543	131	1	187	727	11374	11916	7.34e-102	378	Phages	DNA	Viruses|unclassified|unclassified|Caudovirales|Siphoviridae|Rimavirus|Streptomyces phage Namo
F1|contig_3884	MK448724.1	70.355	1663	466	13	86	1735	27136	25488	0	743	Phages	DNA	Viruses|unclassified|unclassified|Caudovirales|Siphoviridae|unclassified|Streptococcus phage Javan273
F1|contig_3945	MH675552.1	72.414	435	112	5	4	434	62559	62989	3.36e-57	229	Phages	DNA	Viruses|unclassified|unclassified|Caudovirales|Podoviridae|unclassified|Bacteroides phage crAss001
F1|contig_3923	KY417925.1	73.519	287	68	5	3163	3446	31062	31343	1.25e-35	160	Phages	DNA	Viruses|unclassified|unclassified|Caudovirales|Podoviridae|unclassified|Ochrobactrum phage POI1126
F1|contig_3896	MH717097.1	71.096	602	165	7	781	1377	16577	15980	1.03e-71	279	Phages	DNA	Viruses|unclassified|unclassified|Caudovirales|Siphoviridae|Roufvirus|Escherichia phage C1
F1|contig_3928	NC_042092.1	75.177	141	29	2	18	155	16623	16486	2.01e-16	94.2	Phages	DNA	Viruses|unclassified|unclassified|Caudovirales|Podoviridae|Tabernariusvirus|Pseudomonas virus tabernarius
F1|contig_4002	MK238400.1	82.984	382	54	6	1	378	73805	73431	7.27e-103	379	Other_virus	DNA	Viruses|unclassified|unclassified|Caudovirales|Podoviridae|unclassified|CrAssphage ZA
F1|contig_4003	MK932884.1	71.858	931	227	13	1044	1955	19856	20770	8.3e-130	471	Phages	DNA	Viruses|unclassified|unclassified|Caudovirales|Siphoviridae|unclassified|Bifidobacterium phage PMBT6
F1|contig_3961	MH426726.1	71.146	253	69	2	127	377	36255	36505	5.2e-25	123	Phages	DNA	Viruses|unclassified|unclassified|Caudovirales|Podoviridae|unclassified|Erwinia phage Pavtok
F1|contig_3978	MH937499.1	64.796	392	118	10	79	460	26228	25847	6.85e-06	59	Phages	DNA	Viruses|unclassified|unclassified|Caudovirales|Siphoviridae|Moineauvirus|Streptococcus phage CHPC1062
F1|contig_4027	MH939453.1	81.053	380	72	0	3	382	491	870	1.97e-97	361	Other_virus	DNA	Viruses|unclassified|unclassified|unclassified|Genomoviridae|unclassified|Plant associated genomovirus 6
F1|contig_4035	MK798142.1	68.344	477	147	3	1964	2438	29621	29147	1.04e-38	170	Phages	DNA	Viruses|unclassified|unclassified|Caudovirales|Myoviridae|unclassified|Pantoea phage vB_PagM_AAM22
F1|contig_4054	NC_042084.1	77.575	1039	218	4	1	1026	5790	6826	0	820	Phages	DNA	Viruses|unclassified|unclassified|Caudovirales|Siphoviridae|Kagunavirus|Escherichia phage VB_EcoS-Golestan
F1|contig_4034	KX231829.1	75.833	120	21	5	525	638	3606	3723	1.01e-09	71.6	Phages	DNA	Viruses|unclassified|unclassified|Caudovirales|Podoviridae|Uetakevirus|Enterobacter phage Tyrion
F1|contig_4123	MK238400.1	93.923	181	8	1	217	394	94314	94494	2.32e-71	276	Other_virus	DNA	Viruses|unclassified|unclassified|Caudovirales|Podoviridae|unclassified|CrAssphage ZA
F1|contig_4005	KM821756.1	75.188	266	66	0	205	470	480	745	1.61e-43	183	Other_virus	DNA	Viruses|unclassified|unclassified|unclassified|unclassified|unclassified|Sewage-associated circular DNA virus-21
F1|contig_4074	MK075005.1	69.02	255	76	1	124	375	18579	18833	2.96e-19	103	Phages	DNA	Viruses|unclassified|unclassified|Caudovirales|Siphoviridae|unclassified|Staphylococcus phage phiSP119-2
F1|contig_4105	MH649200.1	69.595	740	215	5	25	759	7664	8398	7.93e-81	307	Other_virus	DNA	Viruses|unclassified|unclassified|Caudovirales|Myoviridae|unclassified|Myoviridae sp.
F1|contig_4078	DQ115807.1	66.988	415	125	11	416	824	1698	1290	3.48e-16	93.3	Phages	DNA	Viruses|unclassified|unclassified|Caudovirales|Myoviridae|unclassified|Cyanobacteria phage AS-1
F1|contig_4118	LN889992.1	72.71	535	133	8	1	530	691	1217	7.1e-73	283	Other_virus	DNA	Viruses|unclassified|unclassified|Caudovirales|Siphoviridae|unclassified|Pseudomonas phage 15b
F1|contig_4159	LN889992.1	69.807	414	110	4	801	1199	37981	37568	8.84e-42	179	Other_virus	DNA	Viruses|unclassified|unclassified|Caudovirales|Siphoviridae|unclassified|Pseudomonas phage 15b
F1|contig_4127	HM208537.1	70.791	695	190	3	1916	2602	17773	17084	5.76e-89	337	Phages	DNA	Viruses|unclassified|unclassified|Caudovirales|Siphoviridae|unclassified|Escherichia phage HK639
F1|contig_4129	MK388689.1	70.183	218	56	5	367	579	13670	13883	7.62e-14	86.9	Phages	DNA	Viruses|unclassified|unclassified|Caudovirales|Myoviridae|unclassified|Pantoea phage vB_PagM_LIET2
F1|contig_4143	NC_040838.1	67.544	228	64	5	605	827	1789	1567	1.94e-07	65.3	Other_virus	DNA	Viruses|unclassified|unclassified|unclassified|unclassified|unclassified|Arctopus echinatus-associated virus
F1|contig_3936	MN812241.1	72.348	575	144	6	2789	3356	2699	2133	7.52e-80	307	Phages	DNA	Viruses|unclassified|unclassified|Caudovirales|Siphoviridae|unclassified|Flavobacterium phage vB_FspS_tooticki9-1
F1|contig_4136	KX119175.1	68.333	180	57	0	1627	1806	12030	11851	4.86e-08	68.9	Phages	DNA	Viruses|unclassified|unclassified|Caudovirales|Podoviridae|Schmidvirus|Helicobacter phage Pt22899G
F1|contig_4046	JQ680364.1	70.142	211	45	8	162	363	20093	19892	8.78e-11	77.9	Phages	DNA	Viruses|unclassified|unclassified|unclassified|unclassified|unclassified|Bacteriophage sp.
F1|contig_4179	MH675552.1	68.889	270	76	5	201	466	13669	13404	1.9e-16	94.2	Phages	DNA	Viruses|unclassified|unclassified|Caudovirales|Podoviridae|unclassified|Bacteroides phage crAss001
F1|contig_4181	KX231829.1	79.618	157	24	5	1529	1680	3723	3570	5.15e-25	124	Phages	DNA	Viruses|unclassified|unclassified|Caudovirales|Podoviridae|Uetakevirus|Enterobacter phage Tyrion
F1|contig_4075	KF005320.1	79.208	101	16	4	1	96	67901	67801	8.98e-11	75.2	Phages	DNA	Viruses|unclassified|unclassified|Caudovirales|Podoviridae|unclassified|Alteromonas phage vB_AmaP_AD45-P2
F1|contig_4142	KR093647.1	73.571	140	29	2	1445	1580	15339	15474	3.84e-13	85.1	Phages	DNA	Viruses|unclassified|unclassified|Caudovirales|Siphoviridae|unclassified|Moraxella phage Mcat23
F1|contig_4174	MN602881.1	80.392	102	20	0	105	206	49593	49694	1.41e-16	95.1	Phages	DNA	Viruses|unclassified|unclassified|Caudovirales|Siphoviridae|unclassified|Erwinia phage Midgardsormr38
F1|contig_4183	JQ680369.1	79.612	103	21	0	3892	3994	3374	3272	8.87e-15	92.4	Phages	DNA	Viruses|unclassified|unclassified|unclassified|unclassified|unclassified|Bacteriophage sp.
F1|contig_4175	LT996081.1	70.667	150	42	2	214	362	9433	9581	3.41e-08	66.2	Phages	DNA	Viruses|unclassified|unclassified|unclassified|unclassified|unclassified|Bacteriophage sp.
F1|contig_4177	MK554696.1	79.389	262	51	3	14	274	6197	5938	2.17e-54	219	Phages	DNA	Viruses|unclassified|unclassified|Caudovirales|Siphoviridae|unclassified|Fusobacterium phage Fnu1
F1|contig_4182	MF327560.1	75.439	342	78	6	1	339	866	1204	5.58e-54	217	Other_virus	DNA	Viruses|unclassified|unclassified|unclassified|Genomoviridae|Gemycircularvirus|Giant panda associated gemycircularvirus
F1|contig_4119	KJ028219.1	67.598	537	156	13	1722	2249	33315	32788	2.34e-30	142	Phages	DNA	Viruses|unclassified|unclassified|Caudovirales|Siphoviridae|Trigintaduovirus|Mycobacterium virus 32HC
F1|contig_4197	MH898687.1	74.101	139	34	2	184	321	31976	31839	5.9e-13	82.4	Phages	DNA	Viruses|unclassified|unclassified|Caudovirales|Myoviridae|Gofduovirus|Edwardsiella phage Edno5
F1|contig_4224	MK016490.1	65.889	343	108	6	143	482	6320	6656	1.92e-10	73.4	Phages	DNA	Viruses|unclassified|unclassified|Caudovirales|Podoviridae|unclassified|Arthrobacter phage Anjali
F1|contig_4191	MG575421.1	80.337	178	35	0	125	302	13184	13007	2.69e-37	164	Phages	DNA	Viruses|unclassified|unclassified|Caudovirales|Myoviridae|unclassified|Proteus phage vB_PmiP_RS51pmB
F1|contig_4254	MK448673.1	76.033	121	26	3	96	216	37834	37951	1.41e-11	77.9	Phages	DNA	Viruses|unclassified|unclassified|Caudovirales|Siphoviridae|unclassified|Streptococcus phage Javan119
F1|contig_4247	KX664695.2	68.398	231	73	0	580	810	89569	89339	1.66e-14	88.7	Phages	DNA	Viruses|unclassified|unclassified|Caudovirales|Myoviridae|unclassified|Escherichia phage ESCO5
F1|contig_4251	MK967398.1	66.96	227	71	2	1	225	50781	50557	2.35e-08	67.1	Phages	DNA	Viruses|unclassified|unclassified|Caudovirales|Siphoviridae|Mudcatvirus|Arthrobacter phage JEGGS
F1|contig_4235	KJ547642.1	81.897	232	42	0	511	742	2179	1948	1.7e-57	230	Other_virus	DNA	Viruses|unclassified|unclassified|unclassified|Genomoviridae|Gemykibivirus|Sewage derived gemykibivirus 2
F1|contig_4281	KY087898.2	71.127	142	40	1	282	422	26336	26477	7.34e-09	68.9	Phages	DNA	Viruses|unclassified|unclassified|Caudovirales|Myoviridae|unclassified|Pectobacterium phage PP101
F1|contig_4282	KT995479.1	72.247	227	63	0	3	229	42904	43130	4.02e-26	126	Phages	DNA	Viruses|unclassified|unclassified|Caudovirales|Myoviridae|unclassified|Bacillus phage BM5
F1|contig_4311	MN735429.1	74.074	162	34	4	292	449	14325	14482	2.13e-16	93.3	Phages	DNA	Viruses|unclassified|unclassified|Caudovirales|Siphoviridae|Korravirus|Arthrobacter phage AppleCider
F1|contig_4252	MH552526.1	72.297	148	41	0	51	198	39296	39443	3.31e-13	83.3	Other_virus	DNA	Viruses|unclassified|unclassified|Caudovirales|Siphoviridae|unclassified|Siphoviridae sp.
F1|contig_4294	MH616711.1	70.226	665	181	7	1	661	780	1431	1.73e-75	291	Other_virus	DNA	Viruses|unclassified|unclassified|unclassified|Inoviridae|unclassified|Inoviridae sp.
F1|contig_4381	JQ680356.1	65.274	383	122	4	17199	17580	43266	42894	4.27e-12	84.2	Phages	DNA	Viruses|unclassified|unclassified|unclassified|unclassified|unclassified|Bacteriophage sp.
F1|contig_4398	MK448755.1	72.185	151	38	4	1912	2060	21894	22042	1.18e-08	69.8	Phages	DNA	Viruses|unclassified|unclassified|Caudovirales|Siphoviridae|unclassified|Streptococcus phage Javan423
F1|contig_4401	MH618037.1	75.714	140	34	0	20	159	571	432	1.08e-18	100	Other_virus	DNA	Viruses|unclassified|unclassified|unclassified|unclassified|unclassified|Circular genetic element sp.
F1|contig_4411	JQ680349.1	70.302	431	122	5	2	429	8574	9001	1.26e-43	184	Phages	DNA	Viruses|unclassified|unclassified|unclassified|unclassified|unclassified|Bacteriophage sp.
F1|contig_4259	AY526909.1	72.913	587	159	0	2	588	37882	37296	3.44e-91	343	Phages	DNA	Viruses|unclassified|unclassified|Caudovirales|Podoviridae|Rauchvirus|Bordetella virus BPP1
F1|contig_4369	AY616446.1	72.727	132	34	2	892	1021	24206	24075	5.28e-09	69.8	Phages	DNA	Viruses|unclassified|unclassified|Caudovirales|Siphoviridae|unclassified|Bacillus phage BCJA1c
F1|contig_4244	JF974312.1	69.377	369	103	4	187	547	2649	2283	1.16e-32	148	Phages	DNA	Viruses|unclassified|unclassified|Caudovirales|Siphoviridae|Roufvirus|Vibrio phage pYD38-A
F1|contig_4416	MK032758.1	99.784	464	1	0	1	464	1725	2188	0	833	Other_virus	DNA	Viruses|unclassified|unclassified|unclassified|Geminiviridae|unclassified|Geminiviridae sp.
F1|contig_4432	MH834598.1	67.76	549	173	2	420	966	33764	34310	2.39e-44	187	Phages	DNA	Viruses|unclassified|unclassified|Caudovirales|Siphoviridae|unclassified|Arthrobacter phage Auxilium
F1|contig_4445	NC_042084.1	96.512	430	15	0	2	431	6218	5789	0	709	Phages	DNA	Viruses|unclassified|unclassified|Caudovirales|Siphoviridae|Kagunavirus|Escherichia phage VB_EcoS-Golestan
F1|contig_4346	LK985322.1	79.048	105	22	0	391	495	366	262	1.22e-15	91.5	Phages	DNA	Viruses|unclassified|unclassified|Caudovirales|Myoviridae|Lubbockvirus|Clostridium phage phiCDHM19
F1|contig_4337	HM144386.1	69.492	177	44	4	177	345	5492	5318	6.42e-09	68	Phages	DNA	Viruses|unclassified|unclassified|Caudovirales|Siphoviridae|unclassified|Brochothrix phage BL3
F1|contig_4452	MK238400.1	96.197	447	17	0	1	447	30589	31035	0	730	Other_virus	DNA	Viruses|unclassified|unclassified|Caudovirales|Podoviridae|unclassified|CrAssphage ZA
F1|contig_4457	KX262893.1	82.292	192	28	4	1600	1786	2406	2216	2.04e-42	181	Other_virus	DNA	Viruses|unclassified|unclassified|unclassified|Anelloviridae|unclassified|Feline anellovirus
F1|contig_4460	KT287080.2	76.846	298	67	2	2	298	21028	20732	1.35e-54	220	Phages	DNA	Viruses|unclassified|unclassified|Caudovirales|Siphoviridae|Cornellvirus|Enterobacter phage phiEap-2
F1|contig_4434	GQ141189.1	69.498	518	133	10	1	504	17405	17911	1.96e-48	200	Phages	DNA	Viruses|unclassified|unclassified|Caudovirales|Siphoviridae|unclassified|Bifidobacterium phage Bbif-1
F1|contig_4441	JX997174.1	71.329	143	41	0	3945	4087	72612	72470	2.42e-09	74.3	Other_virus	DNA	Viruses|unclassified|unclassified|unclassified|Phycodnaviridae|Chlorovirus|Acanthocystis turfacea Chlorella virus MN0810.1
F1|contig_4345	KJ409772.1	66.595	464	146	5	361	818	67309	66849	2.62e-25	124	Phages	DNA	Viruses|unclassified|unclassified|Caudovirales|Myoviridae|Otagovirus|Pseudomonas virus Psa374
F1|contig_4461	KX965989.1	71.921	203	53	2	238	440	5124	4926	9.81e-20	104	Phages	DNA	Viruses|unclassified|unclassified|Caudovirales|Myoviridae|unclassified|Aeribacillus phage AP45
F1|contig_4393	MK651787.1	91.818	110	9	0	85	194	41029	41138	5.18e-36	159	Phages	DNA	Viruses|unclassified|unclassified|Caudovirales|Podoviridae|unclassified|Escherichia phage Sortsne
F1|contig_4466	KX534340.1	71.579	190	52	2	3	191	21465	21277	1.6e-16	93.3	Other_virus	DNA	Viruses|unclassified|unclassified|Caudovirales|Siphoviridae|unclassified|Phage Wrath
F1|contig_4334	CP002889.1	80.044	456	76	1	385	840	5829	5389	5.53e-115	422	Phages	DNA	Viruses|unclassified|unclassified|Caudovirales|Siphoviridae|Moineauvirus|Streptococcus phage YMC-2011
F1|contig_4474	MN693256.1	73.333	120	32	0	5344	5463	27079	26960	2.36e-09	73.4	Other_virus	DNA	Viruses|unclassified|unclassified|unclassified|unclassified|unclassified|Marine virus AFVG_25M339
F1|contig_4506	KM983328.1	71.648	261	60	4	3162	3415	32946	32693	1.95e-27	132	Phages	DNA	Viruses|unclassified|unclassified|Caudovirales|Myoviridae|unclassified|Clostridium phage phiCT453B
F1|contig_4470	LC387539.1	68.852	244	63	7	15	250	799	1037	9.56e-12	78.8	Other_virus	DNA	Viruses|unclassified|unclassified|unclassified|Anelloviridae|unclassified|Torque teno virus
F1|contig_4546	MN393079.1	79.426	209	41	2	268	475	11784	11577	2.39e-41	177	Phages	DNA	Viruses|unclassified|unclassified|Caudovirales|Siphoviridae|Cornellvirus|Salmonella virus VSiA
F1|contig_4566	JQ680354.1	65.895	475	134	11	1799	2259	26978	27438	2.04e-18	103	Phages	DNA	Viruses|unclassified|unclassified|unclassified|unclassified|unclassified|Bacteriophage sp.
F1|contig_4535	KF772234.1	73.214	168	45	0	245	412	4739	4906	1.11e-18	101	Phages	DNA	Viruses|unclassified|unclassified|Caudovirales|Siphoviridae|Eiauvirus|Edwardsiella phage eiAU-183
F1|contig_4443	MK072508.1	68.75	160	32	3	4876	5026	27802	27652	5.1e-07	67.1	Other_virus	DNA	Viruses|unclassified|unclassified|unclassified|unclassified|unclassified|Sylvanvirus sp.
F1|contig_4581	MN582070.1	74.376	882	223	1	7164	8042	79359	80240	5.34e-159	571	Other_virus	DNA	Viruses|unclassified|unclassified|Caudovirales|Myoviridae|unclassified|Myoviridae sp. ctThM1
F1|contig_4509	MK449004.1	71.875	160	45	0	4	163	2736	2577	3.25e-14	86.9	Phages	DNA	Viruses|unclassified|unclassified|Caudovirales|Siphoviridae|unclassified|Streptococcus phage Javan68
F1|contig_4558	MG581355.1	73.865	639	160	3	8441	9077	31897	31264	5.7e-105	393	Phages	DNA	Viruses|unclassified|unclassified|Caudovirales|Siphoviridae|Dhillonvirus|Escherichia phage B2
F1|contig_4544	MG592584.1	71.691	272	72	3	296	566	487	754	7.6e-29	135	Phages	DNA	Viruses|unclassified|unclassified|Caudovirales|Siphoviridae|unclassified|Vibrio phage 1.214.O._10N.222.54.F11
F1|contig_4448	MK327140.1	78.059	711	127	6	831	1534	43228	42540	1.64e-161	579	Phages	DNA	Viruses|unclassified|unclassified|Caudovirales|Siphoviridae|Roufvirus|Klebsiella phage YX3973
F1|contig_4588	MK327140.1	81.208	298	56	0	2034	2331	42871	43168	1.59e-73	286	Phages	DNA	Viruses|unclassified|unclassified|Caudovirales|Siphoviridae|Roufvirus|Klebsiella phage YX3973
F1|contig_4541	MH321493.1	70.755	212	57	3	496	703	25001	24791	8.63e-17	95.1	Phages	DNA	Viruses|unclassified|unclassified|Caudovirales|Siphoviridae|Roufvirus|Salmonella phage Skate
F1|contig_4596	MH443101.1	70.281	249	72	2	32	279	9904	10151	1.97e-21	109	Phages	DNA	Viruses|unclassified|unclassified|Caudovirales|Siphoviridae|unclassified|Erwinia phage vB_EhrS_59
F1|contig_4555	MG711461.1	70.168	238	68	3	158	393	3555	3791	3.71e-18	99.6	Phages	DNA	Viruses|unclassified|unclassified|Caudovirales|Myoviridae|unclassified|Faecalibacterium phage FP_Lagaffe
F1|contig_4611	NC_042103.1	77.885	104	21	2	159	261	5884	5782	2e-11	77.9	Phages	DNA	Viruses|unclassified|unclassified|Caudovirales|Podoviridae|Bjornvirus|Pseudomonas virus Bjorn
F1|contig_4495	MK765590.1	67.851	1182	314	31	3	1154	1146	1	1.04e-89	339	Other_virus	DNA	Viruses|unclassified|unclassified|unclassified|Microviridae|unclassified|Tortoise microvirus 40
F1|contig_4636	MK238400.1	94.025	318	19	0	1	318	50929	51246	1.61e-135	489	Other_virus	DNA	Viruses|unclassified|unclassified|Caudovirales|Podoviridae|unclassified|CrAssphage ZA
F1|contig_4603	MF158037.1	71.178	628	179	2	59	685	22966	22340	2.57e-81	310	Phages	DNA	Viruses|unclassified|unclassified|Caudovirales|Siphoviridae|Cornellvirus|Salmonella phage St162
F1|contig_4601	X52107.1	75.879	199	40	6	1279	1474	6882	7075	1.75e-24	123	Phages	DNA	Viruses|unclassified|unclassified|unclassified|Inoviridae|unclassified|Pseudomonas virus Pf1
F1|contig_4619	NC_038531.1	75.083	301	66	3	82	376	1429	1726	1.85e-48	200	Other_virus	DNA	Viruses|unclassified|unclassified|unclassified|Papillomaviridae|Treisetapapillomavirus|Treisetapapillomavirus 1
F1|contig_4585	JX104231.1	66.667	348	102	7	2	342	44755	45095	5.91e-14	86.9	Phages	DNA	Viruses|unclassified|unclassified|Caudovirales|Podoviridae|Lessievirus|Burkholderia virus Bcepmigl
F1|contig_4582	JX120799.2	71.791	631	167	9	210	833	30345	30971	4.11e-80	306	Phages	DNA	Viruses|unclassified|unclassified|Caudovirales|Siphoviridae|Psavirus|Listeria virus LP302
F1|contig_4661	MN070121.2	71.52	941	252	8	32	967	12783	11854	4.92e-129	468	Phages	DNA	Viruses|unclassified|unclassified|Caudovirales|Siphoviridae|Cornellvirus|Salmonella phage Shemara
F1|contig_4698	CP002889.1	84.496	387	46	11	102	481	6980	6601	9.07e-106	391	Phages	DNA	Viruses|unclassified|unclassified|Caudovirales|Siphoviridae|Moineauvirus|Streptococcus phage YMC-2011
F1|contig_4664	KY779848.1	73.333	180	39	6	279	454	51910	52084	2.55e-15	90.6	Phages	DNA	Viruses|unclassified|unclassified|Caudovirales|Herelleviridae|Silviavirus|Staphylococcus phage qdsa001
F1|contig_4737	MG711463.1	65.813	1328	417	20	2161	3467	29159	30470	3.99e-75	292	Phages	DNA	Viruses|unclassified|unclassified|Caudovirales|Siphoviridae|unclassified|Faecalibacterium phage FP_oengus
F1|contig_4753	MF158036.1	73.029	723	190	3	12	733	13105	13823	2.58e-113	416	Phages	DNA	Viruses|unclassified|unclassified|Caudovirales|Siphoviridae|Jerseyvirus|Salmonella phage St161
F1|contig_4754	MK238400.1	97.452	157	4	0	202	358	272	428	1.49e-68	266	Other_virus	DNA	Viruses|unclassified|unclassified|Caudovirales|Podoviridae|unclassified|CrAssphage ZA
F1|contig_4615	JN638751.1	73.043	115	29	2	597	710	20602	20489	2.23e-06	61.7	Phages	DNA	Viruses|unclassified|unclassified|Caudovirales|Myoviridae|unclassified|Bacillus virus G
F1|contig_4759	KM983327.1	67.826	230	74	0	1233	1462	23191	22962	1.77e-12	82.4	Phages	DNA	Viruses|unclassified|unclassified|Caudovirales|Myoviridae|unclassified|Clostridium phage phiCT453A
F1|contig_4720	KM236242.1	66.999	1503	445	25	5148	6629	61963	63435	4.59e-110	408	Phages	DNA	Viruses|unclassified|unclassified|Caudovirales|Podoviridae|Ithacavirus|Escherichia virus Pollock
F1|contig_4735	JN377894.1	75.207	121	28	2	596	715	23902	23783	1.35e-10	77	Phages	DNA	Viruses|unclassified|unclassified|Caudovirales|Myoviridae|Tulanevirus|Aeromonas virus Aes508
F1|contig_4791	MF172979.1	68.241	381	121	0	12406	12786	7476	7856	1.71e-29	142	Phages	DNA	Viruses|unclassified|unclassified|Caudovirales|Siphoviridae|unclassified|Erysipelothrix phage phi1605
F1|contig_4792	NC_041879.1	69.62	158	38	4	602	754	37253	37405	2.42e-06	60.8	Other_virus	DNA	Viruses|unclassified|unclassified|Caudovirales|Siphoviridae|Magadivirus|Bacillus virus Mgbh1
F1|contig_4714	EU307293.1	81.197	117	22	0	5499	5615	4431	4315	2.59e-21	113	Phages	DNA	Viruses|unclassified|unclassified|Caudovirales|Myoviridae|unclassified|Burkholderia phage Bups phi1
F1|contig_4816	LN889992.1	72.716	821	220	4	8	826	43385	42567	7.56e-126	457	Other_virus	DNA	Viruses|unclassified|unclassified|Caudovirales|Siphoviridae|unclassified|Pseudomonas phage 15b
F1|contig_4794	JF974312.1	67.309	1349	413	16	1470	2804	26609	25275	3.02e-107	398	Phages	DNA	Viruses|unclassified|unclassified|Caudovirales|Siphoviridae|Roufvirus|Vibrio phage pYD38-A
F1|contig_4836	MK448997.1	74.727	732	183	2	91	821	14115	13385	2.3e-132	480	Phages	DNA	Viruses|unclassified|unclassified|Caudovirales|Siphoviridae|unclassified|Streptococcus phage Javan630
F1|contig_4847	MH321493.1	72.513	2121	537	20	1175	3275	35140	37234	0	1149	Phages	DNA	Viruses|unclassified|unclassified|Caudovirales|Siphoviridae|Roufvirus|Salmonella phage Skate
F1|contig_4863	KJ409772.1	74.922	319	74	4	198	513	67461	67776	1.11e-48	203	Phages	DNA	Viruses|unclassified|unclassified|Caudovirales|Myoviridae|Otagovirus|Pseudomonas virus Psa374
F1|contig_4683	AF503408.1	72.727	121	33	0	128	248	11163	11043	2.25e-09	70.7	Phages	DNA	Viruses|unclassified|unclassified|Caudovirales|Myoviridae|Punavirus|Escherichia virus P1
F1|contig_4859	KX513875.1	78.439	756	163	0	1996	2751	3346	4101	6.95e-177	629	Other_virus	DNA	Viruses|unclassified|unclassified|unclassified|Microviridae|unclassified|Human gut microviridae SH-CHD12
F1|contig_4864	MF668275.1	71.287	202	58	0	65	266	14080	13879	9.07e-20	104	Phages	DNA	Viruses|unclassified|unclassified|Caudovirales|Siphoviridae|unclassified|Brevibacterium phage LuckyBarnes
F1|contig_4880	LN889992.1	73.024	797	211	4	8	802	43385	42591	8.98e-125	454	Other_virus	DNA	Viruses|unclassified|unclassified|Caudovirales|Siphoviridae|unclassified|Pseudomonas phage 15b
F1|contig_4881	EU307293.1	79.845	129	26	0	1020	1148	4443	4315	4.28e-23	116	Phages	DNA	Viruses|unclassified|unclassified|Caudovirales|Myoviridae|unclassified|Burkholderia phage Bups phi1
F1|contig_4879	BK010646.1	71.429	112	32	0	452	563	24720	24609	4.77e-06	59	Phages	DNA	Viruses|unclassified|unclassified|Caudovirales|Siphoviridae|unclassified|Bacteroides phage p00
F1|contig_4788	MK448395.1	69.079	304	90	2	61	362	2028	1727	1.11e-24	120	Phages	DNA	Viruses|unclassified|unclassified|unclassified|unclassified|unclassified|Streptococcus satellite phage Javan279
F1|contig_4689	MK892824.1	73.407	361	96	0	181	541	43542	43182	2.27e-54	219	Other_virus	DNA	Viruses|unclassified|unclassified|unclassified|unclassified|unclassified|Prokaryotic dsDNA virus sp.
F1|contig_4738	MK376953.1	76.303	211	48	1	278	488	22628	22420	2.41e-34	153	Phages	DNA	Viruses|unclassified|unclassified|Caudovirales|Siphoviridae|unclassified|Gordonia phage Rickmore
F1|contig_4793	MK892800.1	72.993	137	34	1	86	219	14232	14096	4.21e-12	79.7	Other_virus	DNA	Viruses|unclassified|unclassified|unclassified|unclassified|unclassified|Prokaryotic dsDNA virus sp.
F1|contig_4746	MK373787.1	76.577	111	11	4	3013	3121	43969	44066	7.69e-11	79.7	Phages	DNA	Viruses|unclassified|unclassified|Caudovirales|Myoviridae|Tequatrovirus|Escherichia phage vB_EcoM_G8
F1|contig_4852	MK387337.1	75	172	39	3	5101	5271	148462	148630	1.31e-19	107	Phages	DNA	Viruses|unclassified|unclassified|Caudovirales|Myoviridae|unclassified|Vibrio phage ValB1MD
F1|contig_4905	MH616659.1	79.726	365	71	1	28	392	2265	1904	5.28e-86	324	Other_virus	DNA	Viruses|unclassified|unclassified|unclassified|unclassified|unclassified|Virus sp.
F1|contig_4882	MG029511.1	67.565	1261	378	14	30577	31825	21335	20094	8.81e-106	396	Phages	DNA	Viruses|unclassified|unclassified|Caudovirales|Siphoviridae|Triavirus|Staphylococcus phage phiSa2wa_st30
F1|contig_4919	MK238400.1	70.863	278	76	4	74	350	63672	63399	6.48e-25	123	Other_virus	DNA	Viruses|unclassified|unclassified|Caudovirales|Podoviridae|unclassified|CrAssphage ZA
F1|contig_4877	MK080312.1	85.052	388	58	0	31	418	5507	5894	9.84e-121	439	Phages	DNA	Viruses|unclassified|unclassified|Caudovirales|Podoviridae|unclassified|Salmonella phage Astrid
F1|contig_4957	MK238400.1	76.875	160	33	2	368	524	21136	20978	1.9e-23	117	Other_virus	DNA	Viruses|unclassified|unclassified|Caudovirales|Podoviridae|unclassified|CrAssphage ZA
F1|contig_4929	KX119199.1	67.17	265	81	4	12573	12834	9419	9680	5.51e-09	74.3	Phages	DNA	Viruses|unclassified|unclassified|Caudovirales|Podoviridae|Schmidvirus|Helicobacter phage Pt5771G
F1|contig_4979	LN889993.1	75.813	492	102	8	434	915	17293	17777	1.01e-87	331	Other_virus	DNA	Viruses|unclassified|unclassified|Caudovirales|Siphoviridae|unclassified|Bacteriophage 4A
F1|contig_4845	MK864265.1	83.654	104	17	0	3559	3662	53877	53774	8.81e-21	112	Phages	DNA	Viruses|unclassified|unclassified|Caudovirales|Siphoviridae|Wizardvirus|Gordonia phage Barb
F1|contig_4883	KU708004.1	79.213	356	74	0	166	521	9365	9720	2.1e-81	309	Phages	DNA	Viruses|unclassified|unclassified|Caudovirales|Siphoviridae|unclassified|Pseudomonas phage phiAH14a
F1|contig_4903	KU708004.1	71.27	630	174	6	32	658	170	795	1.07e-78	300	Phages	DNA	Viruses|unclassified|unclassified|Caudovirales|Siphoviridae|unclassified|Pseudomonas phage phiAH14a
F1|contig_4990	LN889992.1	71.527	727	183	10	5	719	7747	8461	7.62e-95	355	Other_virus	DNA	Viruses|unclassified|unclassified|Caudovirales|Siphoviridae|unclassified|Pseudomonas phage 15b
F1|contig_4906	KU848186.1	68.586	191	60	0	218	408	20161	19971	8.87e-11	75.2	Phages	DNA	Viruses|unclassified|unclassified|Caudovirales|Siphoviridae|unclassified|Lactobacillus phage PLE3
F1|contig_5002	MK932884.1	70.32	876	237	9	37	896	16472	17340	3.87e-105	389	Phages	DNA	Viruses|unclassified|unclassified|Caudovirales|Siphoviridae|unclassified|Bifidobacterium phage PMBT6
F1|contig_4930	MK972697.1	73.733	217	47	4	420	631	445	234	4.4e-26	126	Phages	DNA	Viruses|unclassified|unclassified|Caudovirales|Podoviridae|Lederbergvirus|Salmonella phage SF10
F1|contig_4893	JN116824.1	66.315	2749	793	43	10075	12734	16266	18970	0	710	Phages	DNA	Viruses|unclassified|unclassified|Caudovirales|Siphoviridae|unclassified|Rhodococcus phage REQ3
F1|contig_5059	MK892565.1	78.82	373	79	0	461	833	24208	24580	2.43e-83	317	Other_virus	DNA	Viruses|unclassified|unclassified|unclassified|unclassified|unclassified|Prokaryotic dsDNA virus sp.
F1|contig_4973	MK892565.1	64.009	928	294	18	3289	4197	54039	53133	1.27e-24	123	Other_virus	DNA	Viruses|unclassified|unclassified|unclassified|unclassified|unclassified|Prokaryotic dsDNA virus sp.
F1|contig_5042	MG711463.1	72.84	162	44	0	134	295	27943	28104	4.8e-17	95.1	Phages	DNA	Viruses|unclassified|unclassified|Caudovirales|Siphoviridae|unclassified|Faecalibacterium phage FP_oengus
F1|contig_5040	LR743531.1	73.871	310	70	3	6000	6305	27799	27497	4.55e-44	191	Phages	DNA	Viruses|unclassified|unclassified|Caudovirales|Podoviridae|unclassified|Xanthomonas phage Tenjo
F1|contig_5066	MK798142.1	77.03	431	99	0	93	523	13393	12963	1.1e-87	332	Phages	DNA	Viruses|unclassified|unclassified|Caudovirales|Myoviridae|unclassified|Pantoea phage vB_PagM_AAM22
F1|contig_5147	MK238400.1	97.857	420	9	0	1	420	53568	53987	0	718	Other_virus	DNA	Viruses|unclassified|unclassified|Caudovirales|Podoviridae|unclassified|CrAssphage ZA
F1|contig_5008	MK543949.1	69.482	367	104	4	3938	4300	1708	1346	9.63e-32	147	Other_virus	DNA	Viruses|unclassified|unclassified|unclassified|Parvoviridae|Ambidensovirus|Tetranychus urticae-associated ambidensovirus
F1|contig_5031	MK416013.1	73.81	126	33	0	146	271	12535	12660	7.75e-12	79.7	Phages	DNA	Viruses|unclassified|unclassified|Caudovirales|Siphoviridae|unclassified|Klebsiella phage ST16-OXA48phi5.1
F1|contig_5127	LR588166.1	65.779	488	151	8	67529	68008	101368	101847	5.06e-18	106	Phages	DNA	Viruses|unclassified|unclassified|Caudovirales|Myoviridae|unclassified|Pseudomonas phage vB_PaeM_MIJ3
F1|contig_5048	MK072332.1	65.635	323	101	6	668	985	32860	32543	2.58e-07	65.3	Other_virus	DNA	Viruses|unclassified|unclassified|unclassified|Mimiviridae|unclassified|Homavirus sp.
F1|contig_5135	MF547663.1	72.131	183	48	1	2	184	70516	70337	6.58e-18	99.6	Phages	DNA	Viruses|unclassified|unclassified|Caudovirales|Siphoviridae|unclassified|Clostridioides phage LIBA2945
F1|contig_5109	MK448828.1	74.4	125	30	2	384	507	18607	18484	5.76e-11	75.2	Phages	DNA	Viruses|unclassified|unclassified|Caudovirales|Siphoviridae|unclassified|Streptococcus phage Javan69
F1|contig_5199	MF158037.1	71.112	2797	678	29	537	3251	3871	6619	0	1388	Phages	DNA	Viruses|unclassified|unclassified|Caudovirales|Siphoviridae|Cornellvirus|Salmonella phage St162
F1|contig_5208	MK892565.1	70.284	599	166	8	154	746	63145	63737	2.04e-64	253	Other_virus	DNA	Viruses|unclassified|unclassified|unclassified|unclassified|unclassified|Prokaryotic dsDNA virus sp.
F1|contig_5216	JF974312.1	70.912	1107	313	8	2587	3687	16873	15770	7.02e-143	517	Phages	DNA	Viruses|unclassified|unclassified|Caudovirales|Siphoviridae|Roufvirus|Vibrio phage pYD38-A
F1|contig_5077	MK422450.1	66.796	1033	323	11	137	1159	45873	46895	5.84e-74	286	Phages	DNA	Viruses|unclassified|unclassified|Caudovirales|Siphoviridae|unclassified|Klebsiella phage ST13-OXA48phi12.4
F1|contig_5237	MK765590.1	70.213	188	44	6	2772	2953	236	55	8.5e-09	71.6	Other_virus	DNA	Viruses|unclassified|unclassified|unclassified|Microviridae|unclassified|Tortoise microvirus 40
F1|contig_5230	MH675552.1	67.544	342	101	6	39	375	40951	40615	3.63e-18	99.6	Phages	DNA	Viruses|unclassified|unclassified|Caudovirales|Podoviridae|unclassified|Bacteroides phage crAss001
F1|contig_5227	AY616446.1	86.538	104	13	1	521	624	15218	15116	5.52e-25	122	Phages	DNA	Viruses|unclassified|unclassified|Caudovirales|Siphoviridae|unclassified|Bacillus phage BCJA1c
F1|contig_5190	HE956704.1	79.245	106	20	2	148	252	849	953	9.03e-14	86	Phages	DNA	Viruses|unclassified|unclassified|Caudovirales|Myoviridae|unclassified|Lactobacillus phage phiAQ113
F1|contig_5278	MK433269.1	77.519	129	29	0	407	535	8545	8673	4.21e-19	103	Phages	DNA	Viruses|unclassified|unclassified|Caudovirales|Siphoviridae|Rimavirus|Streptomyces phage Madamato
F1|contig_5267	MK892801.1	73.494	249	66	0	183	431	12758	12510	2.2e-34	152	Other_virus	DNA	Viruses|unclassified|unclassified|unclassified|unclassified|unclassified|Prokaryotic dsDNA virus sp.
F1|contig_5308	MF158037.1	75.414	724	164	8	3	719	10805	11521	5.75e-133	480	Phages	DNA	Viruses|unclassified|unclassified|Caudovirales|Siphoviridae|Cornellvirus|Salmonella phage St162
F1|contig_5307	MG711467.1	65.267	881	275	5	13730	14608	43456	42605	1.53e-51	215	Phages	DNA	Viruses|unclassified|unclassified|Caudovirales|Myoviridae|unclassified|Faecalibacterium phage FP_Taranis
F1|contig_5302	MH617724.2	73.016	126	28	3	1	122	3639	3516	1.84e-08	67.1	Other_virus	DNA	Viruses|unclassified|unclassified|unclassified|Microviridae|unclassified|Microviridae sp.
F1|contig_5312	MK765594.1	69.89	362	87	10	3	358	1852	2197	2.43e-28	137	Other_virus	DNA	Viruses|unclassified|unclassified|unclassified|Microviridae|unclassified|Tortoise microvirus 13
F1|contig_5155	AJ131519.1	77.273	154	31	4	308	459	11596	11445	5.27e-20	106	Phages	DNA	Viruses|unclassified|unclassified|Caudovirales|Siphoviridae|unclassified|Lactobacillus phage phiadh
F1|contig_5332	KT995479.1	70.11	1094	321	4	549	1639	41494	42584	3.62e-134	487	Phages	DNA	Viruses|unclassified|unclassified|Caudovirales|Myoviridae|unclassified|Bacillus phage BM5
F1|contig_5261	MN586021.1	74.51	102	26	0	1137	1238	36509	36408	2.3e-08	68	Phages	DNA	Viruses|unclassified|unclassified|Caudovirales|Siphoviridae|unclassified|Arthrobacter phage Beagle
F1|contig_5187	AB767244.1	70.745	188	55	0	325	512	34956	35143	5.47e-15	92.4	Other_virus	DNA	Viruses|unclassified|unclassified|Caudovirales|Myoviridae|Yokohamavirus|Edwardsiella virus MSW3
F1|contig_5255	U38906.1	69.417	412	114	9	158	561	16340	15933	4.16e-32	146	Phages	DNA	Viruses|unclassified|unclassified|Caudovirales|Siphoviridae|unclassified|Lactococcus phage r1t
F1|contig_5322	AF509493.1	67.376	282	89	1	443	721	315	596	3.79e-16	93.3	Phages	DNA	Viruses|unclassified|unclassified|Caudovirales|unclassified|unclassified|Enterobacteria phage P4
F1|contig_5324	MK759854.1	72.591	1069	272	12	1	1057	27713	28772	2.23e-160	572	Phages	DNA	Viruses|unclassified|unclassified|Caudovirales|Siphoviridae|Roufvirus|Shigella phage DS8
F1|contig_5337	MH617115.1	69.186	172	31	7	4	167	24376	24219	2.73e-06	60.8	Other_virus	DNA	Viruses|unclassified|unclassified|Caudovirales|Siphoviridae|unclassified|Siphoviridae sp.
F1|contig_5254	MN184886.1	73.112	331	84	2	22	348	18391	18720	2.49e-46	192	Phages	DNA	Viruses|unclassified|unclassified|Caudovirales|Siphoviridae|Chivirus|Erwinia phage pEp_SNUABM_08
F1|contig_5067	JQ894784.1	68.629	1138	301	24	2597	3709	2996	1890	1.88e-103	386	Other_virus	DNA	Viruses|unclassified|unclassified|unclassified|Parvoviridae|Iteradensovirus|Lepidopteran iteradensovirus 5
F1|contig_5353	MK238400.1	66.38	3373	952	70	4861	8125	80517	83815	0	820	Other_virus	DNA	Viruses|unclassified|unclassified|Caudovirales|Podoviridae|unclassified|CrAssphage ZA
F1|contig_5359	JQ680353.1	72.662	139	34	2	2	138	3564	3700	4.33e-11	75.2	Phages	DNA	Viruses|unclassified|unclassified|unclassified|unclassified|unclassified|Bacteriophage sp.
F1|contig_5347	MK937611.1	75.214	117	27	2	62	177	61057	60942	2.63e-10	74.3	Phages	DNA	Viruses|unclassified|unclassified|Caudovirales|Siphoviridae|unclassified|Gordonia phage Verity
F1|contig_5368	MK892565.1	69.832	537	149	8	1213	1738	32498	31964	3e-51	214	Other_virus	DNA	Viruses|unclassified|unclassified|unclassified|unclassified|unclassified|Prokaryotic dsDNA virus sp.
F1|contig_5406	JF974312.1	72.103	975	260	10	87	1055	16738	15770	8.47e-138	499	Phages	DNA	Viruses|unclassified|unclassified|Caudovirales|Siphoviridae|Roufvirus|Vibrio phage pYD38-A
F1|contig_5383	MG592444.1	71.795	195	55	0	209	403	33184	33378	1.2e-19	104	Phages	DNA	Viruses|unclassified|unclassified|Caudovirales|Podoviridae|unclassified|Vibrio phage 1.067.O._10N.261.52.C9
F1|contig_5148	D13755.1	71.034	145	39	2	310	454	469	610	2.79e-08	67.1	Other_virus	DNA	Viruses|unclassified|unclassified|unclassified|Baculoviridae|Alphabaculovirus|Orgyia pseudotsugata multiple nucleopolyhedrovirus
F1|contig_5398	HM150760.1	78.408	741	142	11	162	894	5422	4692	3.03e-163	582	Phages	DNA	Viruses|unclassified|unclassified|unclassified|Inoviridae|unclassified|Stenotrophomonas phage phiSHP2
F1|contig_5417	DQ115826.1	68.377	721	202	13	5848	6556	1530	824	3.4e-58	238	Phages	DNA	Viruses|unclassified|unclassified|Caudovirales|Myoviridae|unclassified|Cyanobacteria phage AS-1
F1|contig_5369	KJ749827.1	75.594	758	185	0	37	794	33968	34725	1.23e-148	534	Phages	DNA	Viruses|unclassified|unclassified|Caudovirales|Podoviridae|Zindervirus|Escherichia phage ECBP5
F1|contig_5441	MH443101.1	68.31	710	209	10	128	832	9453	10151	5.07e-59	236	Phages	DNA	Viruses|unclassified|unclassified|Caudovirales|Siphoviridae|unclassified|Erwinia phage vB_EhrS_59
F1|contig_5362	JF412295.1	75.72	243	59	0	380	622	39090	38848	3.33e-40	173	Other_virus	DNA	Viruses|unclassified|unclassified|Caudovirales|Podoviridae|unclassified|EBPR podovirus 2
F1|contig_5375	KU310944.1	67.296	318	76	11	23	328	40214	40515	1.08e-12	81.5	Phages	DNA	Viruses|unclassified|unclassified|Caudovirales|Podoviridae|unclassified|Pseudomonas phage YMC11/06/C171_PPU_BP
F1|contig_5457	MH617077.1	73.345	574	134	10	1068	1636	1475	916	9.66e-84	318	Other_virus	DNA	Viruses|unclassified|unclassified|unclassified|Microviridae|unclassified|Microviridae sp.
F1|contig_5409	MK500565.1	68.462	260	82	0	21076	21335	49685	49944	1.09e-16	100	Other_virus	DNA	Viruses|unclassified|unclassified|unclassified|Pithoviridae|unclassified|Pithovirus LCPAC304
F1|contig_5376	KY653124.1	70.138	1018	270	11	2	1006	17520	16524	1.68e-122	447	Phages	DNA	Viruses|unclassified|unclassified|Caudovirales|Siphoviridae|Biseptimavirus|Staphylococcus phage IME1367_01
F1|contig_5477	JF974312.1	72.467	977	253	9	42	1010	15770	16738	8.29e-146	524	Phages	DNA	Viruses|unclassified|unclassified|Caudovirales|Siphoviridae|Roufvirus|Vibrio phage pYD38-A
F1|contig_5489	MH617077.1	67.708	192	56	2	334	522	3097	3285	1.16e-07	64.4	Other_virus	DNA	Viruses|unclassified|unclassified|unclassified|Microviridae|unclassified|Microviridae sp.
F1|contig_5435	MK291442.1	70.992	131	38	0	242	372	45418	45548	2.12e-08	66.2	Phages	DNA	Viruses|unclassified|unclassified|Caudovirales|Siphoviridae|unclassified|Paracoccus phage vB_PkoS_Pkon1
F1|contig_5490	MK448814.1	65.936	502	155	6	797	1290	13577	14070	6.46e-24	123	Phages	DNA	Viruses|unclassified|unclassified|Caudovirales|Siphoviridae|unclassified|Streptococcus phage Javan583
F1|contig_5506	MK448706.1	66.995	406	115	11	6	406	21246	21637	2.01e-17	96.9	Phages	DNA	Viruses|unclassified|unclassified|Caudovirales|Siphoviridae|unclassified|Streptococcus phage Javan221
F1|contig_5486	NC_022968.1	74.143	321	77	3	119	436	68301	68618	7.55e-48	197	Phages	DNA	Viruses|unclassified|unclassified|Caudovirales|Myoviridae|Seunavirus|Escherichia virus 4MG
F1|contig_5465	MK797984.1	67.364	239	71	3	183	419	194205	194438	5.54e-10	73.4	Phages	DNA	Viruses|unclassified|unclassified|Caudovirales|Myoviridae|unclassified|Pseudomonas phage vB_PaeM_PA5oct
F1|contig_5531	MK940809.1	72.388	134	33	3	1	132	28041	28172	2.15e-08	66.2	Phages	DNA	Viruses|unclassified|unclassified|Caudovirales|Siphoviridae|Triavirus|Staphylococcus phage Sa2wa_st8
F1|contig_5539	MK450538.1	72.251	191	48	2	120	306	2013	1824	3.87e-19	102	Phages	DNA	Viruses|unclassified|unclassified|Caudovirales|Siphoviridae|Biseptimavirus|Staphylococcus phage vB_SpsS_QT1
F1|contig_5467	MH047631.1	76.129	310	72	2	134	442	42931	42623	1.78e-54	219	Phages	DNA	Viruses|unclassified|unclassified|Caudovirales|Siphoviridae|unclassified|Microbacterium phage Triscuit
F1|contig_5541	DQ115859.1	71.918	292	68	8	3864	4148	348	632	6.07e-28	134	Phages	DNA	Viruses|unclassified|unclassified|Caudovirales|Myoviridae|unclassified|Cyanobacteria phage AS-1
F1|contig_5554	JQ680370.1	72.193	561	138	11	1	552	44496	45047	3.34e-71	276	Phages	DNA	Viruses|unclassified|unclassified|unclassified|unclassified|unclassified|Bacteriophage sp.
F1|contig_5561	MK376957.1	66.184	207	70	0	34	240	24431	24637	9.1e-06	59	Phages	DNA	Viruses|unclassified|unclassified|Caudovirales|Siphoviridae|unclassified|Gordonia phage Duffington
F1|contig_5566	MG711466.1	68.421	171	52	2	3	172	37387	37556	4.99e-06	59	Phages	DNA	Viruses|unclassified|unclassified|Caudovirales|Myoviridae|unclassified|Faecalibacterium phage FP_Toutatis
F1|contig_5411	HQ634195.1	77.228	101	23	0	408	508	102987	103087	6.39e-12	79.7	Phages	DNA	Viruses|unclassified|unclassified|Caudovirales|Myoviridae|unclassified|Vibrio phage eugene 12A10
F1|contig_5598	JQ680363.1	68.726	4240	1241	33	1061	5254	12429	16629	0	1597	Phages	DNA	Viruses|unclassified|unclassified|unclassified|unclassified|unclassified|Bacteriophage sp.
F1|contig_5569	LR596902.1	67.647	544	161	9	931	1468	24336	23802	1.35e-35	161	Phages	DNA	Viruses|unclassified|unclassified|unclassified|unclassified|unclassified|Roseburia phage Jekyll
F1|contig_5595	MH910041.1	77.667	1200	268	0	189	1388	612	1811	0	957	Phages	DNA	Viruses|unclassified|unclassified|Caudovirales|Siphoviridae|unclassified|Arthrobacter phage Seahorse
F1|contig_5607	MN703409.1	69.652	201	61	0	257	457	11151	10951	8.41e-15	88.7	Phages	DNA	Viruses|unclassified|unclassified|Caudovirales|Siphoviridae|Galaxyvirus|Arthrobacter phage LittleTokyo
F1|contig_5621	JQ067089.2	71.233	146	38	4	428	571	45253	45110	2.55e-06	60.8	Phages	DNA	Viruses|unclassified|unclassified|Caudovirales|Siphoviridae|Pamexvirus|Pseudomonas virus PaMx28
F1|contig_5527	MK308637.1	73.228	381	87	3	145	525	10534	10169	4.24e-57	228	Phages	DNA	Viruses|unclassified|unclassified|Caudovirales|Siphoviridae|unclassified|Microbacterium phage Schubert
F1|contig_5611	MF476925.1	72.692	260	69	2	1748	2006	52457	52199	1.96e-30	142	Phages	DNA	Viruses|unclassified|unclassified|Caudovirales|Siphoviridae|unclassified|Klebsiella phage YMC16/01/N133_KPN_BP
F1|contig_5571	KY302866.1	87.634	186	23	0	691	876	1981	1796	5.79e-58	233	Other_virus	DNA	Viruses|unclassified|unclassified|unclassified|Genomoviridae|Gemycircularvirus|Gemycircularvirus sp.
F1|contig_5622	MH510277.1	67.628	312	89	6	1934	2239	1059	754	4.22e-15	92.4	Other_virus	DNA	Viruses|unclassified|unclassified|Caudovirales|Podoviridae|unclassified|Podoviridae sp. ctfa10
F1|contig_5597	MK500337.1	67.742	248	80	0	18289	18536	57450	57697	4.35e-13	87.8	Other_virus	DNA	Viruses|unclassified|unclassified|unclassified|Marseilleviridae|unclassified|Marseillevirus LCMAC103
F1|contig_5651	BK010646.1	70.425	1224	339	6	9	1229	13722	14925	2.5e-159	570	Phages	DNA	Viruses|unclassified|unclassified|Caudovirales|Siphoviridae|unclassified|Bacteroides phage p00
F1|contig_5654	MF158037.1	79.926	538	107	1	1	537	31855	32392	4.23e-133	480	Phages	DNA	Viruses|unclassified|unclassified|Caudovirales|Siphoviridae|Cornellvirus|Salmonella phage St162
F1|contig_5474	MK660713.1	76.018	221	51	2	603	822	9876	9657	4.17e-34	153	Phages	DNA	Viruses|unclassified|unclassified|Caudovirales|Siphoviridae|unclassified|Microbacterium phage Theresita
F1|contig_5585	MK618715.1	77.236	369	78	2	714	1079	62428	62793	1.52e-73	284	Phages	DNA	Viruses|unclassified|unclassified|Caudovirales|Podoviridae|unclassified|Serratia phage Parlo
F1|contig_5655	NC_038498.1	70.073	274	70	9	194	461	2224	1957	1.11e-16	96	Other_virus	DNA	Viruses|unclassified|unclassified|unclassified|Genomoviridae|Gemykibivirus|Pteropus associated gemykibivirus 1
F1|contig_5677	MK291445.1	72.603	219	60	0	2802	3020	48078	48296	6.5e-25	125	Phages	DNA	Viruses|unclassified|unclassified|Caudovirales|Myoviridae|unclassified|Paracoccus phage vB_PyeM_Pyei1
F1|contig_5692	MF158037.1	79.554	538	109	1	1	537	31855	32392	2.19e-130	471	Phages	DNA	Viruses|unclassified|unclassified|Caudovirales|Siphoviridae|Cornellvirus|Salmonella phage St162
F1|contig_5729	NC_022968.1	77.193	114	26	0	624	737	62537	62424	4.35e-15	89.7	Phages	DNA	Viruses|unclassified|unclassified|Caudovirales|Myoviridae|Seunavirus|Escherichia virus 4MG
F1|contig_5615	KM209318.1	83.162	291	43	4	174	461	1352	1065	3.67e-76	292	Phages	DNA	Viruses|unclassified|unclassified|Caudovirales|Ackermannviridae|Limestonevirus|Dickeya phage phiDP23.1
F1|contig_5714	MH539650.1	70.455	220	55	4	22	236	15244	15030	2.47e-16	96	Other_virus	DNA	Viruses|unclassified|unclassified|Caudovirales|Siphoviridae|unclassified|Siphoviridae sp.
F1|contig_5706	MH593832.1	75	320	78	2	20	338	5110	4792	1.03e-51	210	Phages	DNA	Viruses|unclassified|unclassified|unclassified|unclassified|unclassified|Bacteriophage sp.
F1|contig_5682	MN478376.1	69.378	418	93	17	122	520	44125	44526	4.7e-28	132	Other_virus	DNA	Viruses|unclassified|unclassified|Caudovirales|Podoviridae|Zindervirus|Bacteriophage Reminis
F1|contig_5732	MG711464.1	71.324	272	74	2	7688	7957	21455	21724	2.82e-27	134	Phages	DNA	Viruses|unclassified|unclassified|Caudovirales|Siphoviridae|unclassified|Faecalibacterium phage FP_Lugh
F1|contig_5624	MK577502.1	70.395	304	90	0	7744	8047	43581	43278	6.15e-30	143	Phages	DNA	Viruses|unclassified|unclassified|Caudovirales|Myoviridae|Biquartavirus|Aeromonas phage Asfd_1
F1|contig_5627	KP296792.1	79.375	160	27	4	8	164	38157	38001	7.84e-27	128	Phages	DNA	Viruses|unclassified|unclassified|Caudovirales|Siphoviridae|Lilyvirus|Paenibacillus virus Lily
F1|contig_5746	LN889992.1	93.846	130	8	0	2109	2238	12913	13042	1.84e-47	199	Other_virus	DNA	Viruses|unclassified|unclassified|Caudovirales|Siphoviridae|unclassified|Pseudomonas phage 15b
F1|contig_5764	MK238400.1	65.538	1004	276	25	223	1191	46741	47709	3.58e-48	202	Other_virus	DNA	Viruses|unclassified|unclassified|Caudovirales|Podoviridae|unclassified|CrAssphage ZA
F1|contig_5766	JX997168.1	69.129	528	159	4	11513	12038	298064	297539	1.91e-47	204	Other_virus	DNA	Viruses|unclassified|unclassified|unclassified|Phycodnaviridae|Chlorovirus|Acanthocystis turfacea Chlorella virus GM0701.1
F1|contig_5723	MF919520.1	68.987	158	49	0	225	382	70063	69906	9.32e-08	65.3	Phages	DNA	Viruses|unclassified|unclassified|Caudovirales|Siphoviridae|Smoothievirus|Gordonia phage Lozinak
F1|contig_5770	KY653126.1	69.231	273	73	6	171	438	21609	21875	1.7e-17	97.8	Phages	DNA	Viruses|unclassified|unclassified|Caudovirales|Siphoviridae|unclassified|Staphylococcus phage IME1354_01
F1|contig_5783	NC_038498.1	70	270	75	4	196	462	2224	1958	5.03e-21	110	Other_virus	DNA	Viruses|unclassified|unclassified|unclassified|Genomoviridae|Gemykibivirus|Pteropus associated gemykibivirus 1
F1|contig_5767	AY605181.1	71.429	140	40	0	322	461	33612	33473	1.91e-10	73.4	Phages	DNA	Viruses|unclassified|unclassified|Caudovirales|Podoviridae|Rauchvirus|Burkholderia virus BcepC6B
F1|contig_5787	MK238400.1	97.718	482	11	0	1	482	31511	31992	0	820	Other_virus	DNA	Viruses|unclassified|unclassified|Caudovirales|Podoviridae|unclassified|CrAssphage ZA
F1|contig_5790	MK327140.1	74.097	969	212	10	563	1509	40791	39840	1.39e-170	607	Phages	DNA	Viruses|unclassified|unclassified|Caudovirales|Siphoviridae|Roufvirus|Klebsiella phage YX3973
F1|contig_5717	FN422398.1	67.391	368	99	9	101	456	13605	13247	4.16e-19	102	Phages	DNA	Viruses|unclassified|unclassified|Caudovirales|Podoviridae|Luzseptimavirus|Pseudomonas virus LUZ7
F1|contig_5759	KX501139.1	66.048	1078	343	12	45795	46859	12688	13755	1.21e-64	261	Other_virus	DNA	Viruses|unclassified|unclassified|unclassified|unclassified|unclassified|Phage DP-2017a
F1|contig_5841	AY526909.1	69.118	544	142	12	7	540	39690	40217	8.88e-47	194	Phages	DNA	Viruses|unclassified|unclassified|Caudovirales|Podoviridae|Rauchvirus|Bordetella virus BPP1
F1|contig_5820	MK500380.1	74.107	112	26	1	601	712	6936	7044	4.44e-09	70.7	Other_virus	DNA	Viruses|unclassified|unclassified|unclassified|Marseilleviridae|unclassified|Marseillevirus LCMAC202
F1|contig_5823	LR743523.1	67.773	211	61	5	130	335	18663	18455	5.05e-06	59	Phages	DNA	Viruses|unclassified|unclassified|Caudovirales|Podoviridae|unclassified|Xylella phage Usme
F1|contig_5827	MK250028.1	67.188	768	206	23	116	852	196075	195323	2.17e-44	187	Other_virus	DNA	Viruses|unclassified|unclassified|Caudovirales|Myoviridae|unclassified|Prevotella phage Lak-B9
F1|contig_5847	MN882553.1	69.5	200	61	0	314	513	6720	6919	2.38e-13	86.9	Phages	DNA	Viruses|unclassified|unclassified|Caudovirales|Siphoviridae|unclassified|Butyrivibrio virus Ceridwen
F1|contig_5831	MG711467.1	72.549	102	28	0	321	422	11920	11819	3.72e-06	59	Phages	DNA	Viruses|unclassified|unclassified|Caudovirales|Myoviridae|unclassified|Faecalibacterium phage FP_Taranis
F1|contig_5795	MG592545.1	68.486	403	106	3	15	396	32679	33081	1.29e-36	160	Phages	DNA	Viruses|unclassified|unclassified|Caudovirales|Siphoviridae|unclassified|Vibrio phage 1.178.O._10N.286.45.E12
F1|contig_5822	KT337367.1	69.805	308	90	3	2962	3267	30593	30899	5.46e-25	126	Phages	DNA	Viruses|unclassified|unclassified|Caudovirales|Siphoviridae|unclassified|Streptococcus phage phiARI0826b
F1|contig_5850	LC387541.1	74.82	139	35	0	1383	1521	840	702	9.59e-16	94.2	Other_virus	DNA	Viruses|unclassified|unclassified|unclassified|Anelloviridae|unclassified|Torque teno virus
F1|contig_5871	MK095606.1	74.194	403	104	0	5	407	15718	15316	2.12e-66	259	Phages	DNA	Viruses|unclassified|unclassified|Caudovirales|Siphoviridae|Eclunavirus|Pantoea phage vB_PagS_AAS23
F1|contig_5859	MF158037.1	74.844	799	175	13	2	792	7536	6756	7.08e-139	500	Phages	DNA	Viruses|unclassified|unclassified|Caudovirales|Siphoviridae|Cornellvirus|Salmonella phage St162
F1|contig_5898	JQ182732.1	65.161	310	92	5	417	711	29369	29061	1.48e-07	65.3	Phages	DNA	Viruses|unclassified|unclassified|Caudovirales|Siphoviridae|Hendrixvirus|Escherichia virus mEp234
F1|contig_5866	HM208537.1	66.145	511	158	5	18	525	17193	16695	7.48e-28	133	Phages	DNA	Viruses|unclassified|unclassified|Caudovirales|Siphoviridae|unclassified|Escherichia phage HK639
F1|contig_5928	MK892692.1	66.74	454	143	6	178	627	29365	28916	8.04e-24	119	Other_virus	DNA	Viruses|unclassified|unclassified|unclassified|unclassified|unclassified|Prokaryotic dsDNA virus sp.
F1|contig_5936	MK238400.1	97.222	180	5	0	1	180	89008	88829	1.25e-79	303	Other_virus	DNA	Viruses|unclassified|unclassified|Caudovirales|Podoviridae|unclassified|CrAssphage ZA
F1|contig_6020	MH675552.1	74.3	393	99	2	51	442	56360	55969	1.29e-62	247	Phages	DNA	Viruses|unclassified|unclassified|Caudovirales|Podoviridae|unclassified|Bacteroides phage crAss001
F1|contig_5931	MF893341.1	81.402	328	57	2	155	480	12804	13129	4e-82	312	Phages	DNA	Viruses|unclassified|unclassified|Caudovirales|Podoviridae|unclassified|Ralstonia phage RPSC1
F1|contig_5943	LN889992.1	77.696	408	90	1	395	802	14378	14784	8.29e-85	323	Other_virus	DNA	Viruses|unclassified|unclassified|Caudovirales|Siphoviridae|unclassified|Pseudomonas phage 15b
F1|contig_6019	LN889992.1	75.881	1277	293	9	1	1270	40228	41496	0	888	Other_virus	DNA	Viruses|unclassified|unclassified|Caudovirales|Siphoviridae|unclassified|Pseudomonas phage 15b
F1|contig_6028	KX523699.2	72.864	199	48	2	272	470	22317	22125	2.03e-22	113	Phages	DNA	Viruses|unclassified|unclassified|Caudovirales|Siphoviridae|Roufvirus|Salmonella phage IME207
F1|contig_6012	JX507079.1	70.073	137	41	0	5009	5145	56667	56803	4.17e-06	63.5	Phages	DNA	Viruses|unclassified|unclassified|Caudovirales|Myoviridae|unclassified|Acidithiobacillus phage AcaML1
F1|contig_5870	JQ680364.1	68.085	282	82	6	338	615	14928	14651	2.48e-13	84.2	Phages	DNA	Viruses|unclassified|unclassified|unclassified|unclassified|unclassified|Bacteriophage sp.
F1|contig_5926	JQ680352.1	72.403	308	81	4	694	999	6146	5841	1.88e-35	159	Phages	DNA	Viruses|unclassified|unclassified|unclassified|unclassified|unclassified|Bacteriophage sp.
F1|contig_5923	JQ680353.1	70.144	278	83	0	4533	4810	19005	19282	3.13e-25	128	Phages	DNA	Viruses|unclassified|unclassified|unclassified|unclassified|unclassified|Bacteriophage sp.
F1|contig_6085	LN889992.1	85.598	493	71	0	1	493	20539	21031	1.48e-159	570	Other_virus	DNA	Viruses|unclassified|unclassified|Caudovirales|Siphoviridae|unclassified|Pseudomonas phage 15b
F1|contig_6035	MK448891.1	75.893	112	23	2	259	368	19459	19568	4.87e-11	76.1	Phages	DNA	Viruses|unclassified|unclassified|Caudovirales|Siphoviridae|unclassified|Streptococcus phage Javan266
F1|contig_6045	KT429160.1	66.906	556	169	4	49	592	29552	29000	3.88e-39	169	Phages	DNA	Viruses|unclassified|unclassified|Caudovirales|Siphoviridae|Spbetavirus|Staphylococcus phage SPbeta-like
F1|contig_6098	MK290764.1	70.093	321	79	7	207	513	9516	9833	8.36e-28	131	Phages	DNA	Viruses|unclassified|unclassified|Caudovirales|Siphoviridae|Phietavirus|Staphylococcus virus B122
F1|contig_6100	LN889993.1	75.91	357	79	3	117	471	6843	7194	1.15e-63	250	Other_virus	DNA	Viruses|unclassified|unclassified|Caudovirales|Siphoviridae|unclassified|Bacteriophage 4A
F1|contig_5974	JF974312.1	71.84	973	264	8	16	983	16738	15771	2.87e-136	493	Phages	DNA	Viruses|unclassified|unclassified|Caudovirales|Siphoviridae|Roufvirus|Vibrio phage pYD38-A
F1|contig_6102	MK500353.1	68.831	385	116	2	17	399	20031	20413	2.93e-33	149	Other_virus	DNA	Viruses|unclassified|unclassified|unclassified|Marseilleviridae|unclassified|Marseillevirus LCMAC201
F1|contig_6103	MH445381.1	68.22	236	69	4	31	263	31072	30840	4.64e-11	76.1	Phages	DNA	Viruses|unclassified|unclassified|Caudovirales|Myoviridae|Punavirus|Escherichia virus P1
F1|contig_6075	KJ603229.1	69.014	142	35	1	1624	1756	38827	38686	1.3e-06	62.6	Phages	DNA	Viruses|unclassified|unclassified|Caudovirales|Podoviridae|Diegovirus|Shigella virus POCJ13
F1|contig_6101	MH576960.1	72.84	243	66	0	691	933	4251	4493	1.19e-30	141	Phages	DNA	Viruses|unclassified|unclassified|Caudovirales|Siphoviridae|unclassified|Gordonia phage Pleakley
F1|contig_6064	LT992259.1	70.017	597	164	7	14	604	1731	2318	4.74e-64	252	Other_virus	DNA	Viruses|unclassified|unclassified|Caudovirales|Myoviridae|unclassified|Yersinia phage fEV-1
F1|contig_6141	MH622927.1	75.573	872	198	9	765	1628	50834	51698	4.34e-164	586	Other_virus	DNA	Viruses|unclassified|unclassified|Caudovirales|Siphoviridae|unclassified|Siphoviridae sp. ctdc_1
F1|contig_6138	KU892558.1	73.984	123	32	0	59	181	20318	20196	4.13e-12	78.8	Phages	DNA	Viruses|unclassified|unclassified|Caudovirales|Siphoviridae|unclassified|Lactococcus phage PLgT-1
F1|contig_6136	MK972697.1	64.506	324	97	4	417	731	7471	7785	2.09e-07	65.3	Phages	DNA	Viruses|unclassified|unclassified|Caudovirales|Podoviridae|Lederbergvirus|Salmonella phage SF10
F1|contig_6144	MH617085.2	73.632	201	45	4	56	252	255	59	3.01e-22	113	Other_virus	DNA	Viruses|unclassified|unclassified|unclassified|Microviridae|unclassified|Microviridae sp.
F1|contig_6148	MK892711.1	66.424	825	249	17	138	948	38129	38939	6.91e-45	188	Other_virus	DNA	Viruses|unclassified|unclassified|unclassified|unclassified|unclassified|Prokaryotic dsDNA virus sp.
F1|contig_6171	LN889992.1	68.801	859	242	11	4967	5812	5903	6748	4.23e-82	315	Other_virus	DNA	Viruses|unclassified|unclassified|Caudovirales|Siphoviridae|unclassified|Pseudomonas phage 15b
F1|contig_6147	LR597654.1	71.176	791	224	4	9	797	115228	114440	3.77e-104	385	Phages	DNA	Viruses|unclassified|unclassified|Caudovirales|Myoviridae|unclassified|Escherichia phage phAPEC8
F1|contig_6261	MK238400.1	96.011	351	14	0	3	353	89913	90263	1.93e-160	571	Other_virus	DNA	Viruses|unclassified|unclassified|Caudovirales|Podoviridae|unclassified|CrAssphage ZA
F1|contig_6174	MF663786.1	81.955	133	19	2	5923	6051	69279	69148	2.01e-25	128	Phages	DNA	Viruses|unclassified|unclassified|Caudovirales|Myoviridae|unclassified|Bordetella phage vB_BbrM_PHB04
F1|contig_6184	MG711461.1	69.883	342	101	2	107	447	1510	1850	4.88e-32	146	Phages	DNA	Viruses|unclassified|unclassified|Caudovirales|Myoviridae|unclassified|Faecalibacterium phage FP_Lagaffe
F1|contig_6225	MK759854.1	86.957	115	15	0	238	352	40944	40830	1.22e-30	141	Phages	DNA	Viruses|unclassified|unclassified|Caudovirales|Siphoviridae|Roufvirus|Shigella phage DS8
F1|contig_6247	JN991020.1	72.125	287	77	1	48	331	27641	27927	1.63e-35	156	Phages	DNA	Viruses|unclassified|unclassified|Caudovirales|Podoviridae|Bifseptvirus|Pseudomonas virus Bf7
F1|contig_6270	MK250019.1	76.786	112	20	3	47	155	377860	377968	1.56e-11	77.9	Other_virus	DNA	Viruses|unclassified|unclassified|Caudovirales|Myoviridae|unclassified|Prevotella phage Lak-A2
F1|contig_6319	LN889992.1	73.593	231	59	2	511	739	18547	18777	1e-28	135	Other_virus	DNA	Viruses|unclassified|unclassified|Caudovirales|Siphoviridae|unclassified|Pseudomonas phage 15b
F1|contig_6220	MN364664.1	70.879	182	35	2	1182	1345	26294	26113	3.57e-16	97.8	Phages	DNA	Viruses|unclassified|unclassified|Caudovirales|Herelleviridae|Caeruleovirus|Xanthomonas phage Xoo-sp15
F1|contig_6271	HE956709.1	66.899	287	71	5	2197	2462	111052	110769	1.3e-14	89.7	Phages	DNA	Viruses|unclassified|unclassified|Caudovirales|Myoviridae|Tegunavirus|Yersinia virus R1RT
F1|contig_6131	HQ634157.1	71.569	204	53	3	1819	2018	96157	96359	2.5e-17	98.7	Phages	DNA	Viruses|unclassified|unclassified|Caudovirales|Myoviridae|unclassified|Vibrio phage 11895-B1
F1|contig_6287	MK388689.1	73.333	105	28	0	258	362	45706	45602	1.09e-07	64.4	Phages	DNA	Viruses|unclassified|unclassified|Caudovirales|Myoviridae|unclassified|Pantoea phage vB_PagM_LIET2
F1|contig_6278	JQ973847.1	73.203	153	41	0	528	680	3654	3502	1.89e-15	92.4	Phages	DNA	Viruses|unclassified|unclassified|Caudovirales|Siphoviridae|Phietavirus|Staphylococcus phage StauST398-3
F1|contig_6329	MN313256.1	71.338	314	87	3	127	439	6965	6654	1.57e-33	150	Phages	DNA	Viruses|unclassified|unclassified|Caudovirales|Siphoviridae|unclassified|Pseudoalteromonas phage XCL1123
F1|contig_6330	MK618715.1	75.086	875	216	2	353	1226	60655	59782	2.68e-165	589	Phages	DNA	Viruses|unclassified|unclassified|Caudovirales|Podoviridae|unclassified|Serratia phage Parlo
F1|contig_6340	MF158038.1	71.429	175	48	2	6	179	17152	17325	2.48e-13	84.2	Phages	DNA	Viruses|unclassified|unclassified|Caudovirales|Siphoviridae|Roufvirus|Shigella phage Sf11 SMD-2017
F1|contig_6337	MH382836.1	67.961	206	54	6	160	359	42876	43075	5.88e-06	59	Phages	DNA	Viruses|unclassified|unclassified|Caudovirales|Podoviridae|unclassified|Pseudomonas phage phCDa
F1|contig_6189	JQ312117.1	72.494	389	101	3	49	434	20246	19861	2.58e-52	212	Phages	DNA	Viruses|unclassified|unclassified|Caudovirales|Myoviridae|unclassified|Agrobacterium phage 7-7-1
F1|contig_6411	MF663786.1	73.887	494	107	10	191	664	49508	49999	7.91e-74	285	Phages	DNA	Viruses|unclassified|unclassified|Caudovirales|Myoviridae|unclassified|Bordetella phage vB_BbrM_PHB04
F1|contig_6380	LN889992.1	70.303	330	98	0	202	531	37652	37981	1.46e-34	154	Other_virus	DNA	Viruses|unclassified|unclassified|Caudovirales|Siphoviridae|unclassified|Pseudomonas phage 15b
F1|contig_6382	LN889992.1	80.69	435	84	0	747	1181	24609	25043	1.74e-110	407	Other_virus	DNA	Viruses|unclassified|unclassified|Caudovirales|Siphoviridae|unclassified|Pseudomonas phage 15b
F1|contig_6353	KT264759.1	71.846	753	192	10	2	742	1942	1198	1.81e-101	376	Other_virus	DNA	Viruses|unclassified|unclassified|unclassified|Microviridae|unclassified|Gokushovirus WZ-2015a
F1|contig_6455	JF974312.1	71.557	893	250	4	7	897	15848	16738	4.83e-124	452	Phages	DNA	Viruses|unclassified|unclassified|Caudovirales|Siphoviridae|Roufvirus|Vibrio phage pYD38-A
F1|contig_6420	MK448832.1	73.826	149	39	0	1162	1310	1434	1286	1.46e-15	94.2	Phages	DNA	Viruses|unclassified|unclassified|Caudovirales|Siphoviridae|unclassified|Streptococcus phage Javan85
F1|contig_6412	MH443101.1	81.265	427	78	1	3	427	39532	39106	5.95e-111	407	Phages	DNA	Viruses|unclassified|unclassified|Caudovirales|Siphoviridae|unclassified|Erwinia phage vB_EhrS_59
F1|contig_6339	NC_009552.3	72.903	155	42	0	4	158	3335	3181	6.57e-16	91.5	Phages	DNA	Viruses|unclassified|unclassified|Caudovirales|Siphoviridae|unclassified|Geobacillus virus E2
F1|contig_6194	NC_014956.1	80.435	138	18	4	10	147	2360	2488	9.16e-24	118	Other_virus	DNA	Viruses|unclassified|unclassified|unclassified|Papillomaviridae|Gammapapillomavirus|Gammapapillomavirus 7
F1|contig_6177	KJ832078.1	95.337	386	18	0	2	387	7899	8284	5.71e-174	616	Phages	DNA	Viruses|unclassified|unclassified|Caudovirales|Podoviridae|Lederbergvirus|Enterobacteria phage Sf101
F1|contig_6433	GQ141189.1	76.299	308	67	3	5729	6033	32577	32881	1.06e-52	219	Phages	DNA	Viruses|unclassified|unclassified|Caudovirales|Siphoviridae|unclassified|Bifidobacterium phage Bbif-1
F1|contig_6515	MK250028.1	72.996	237	59	3	94	326	89395	89160	1.53e-27	131	Other_virus	DNA	Viruses|unclassified|unclassified|Caudovirales|Myoviridae|unclassified|Prevotella phage Lak-B9
F1|contig_6498	LN889992.1	74.233	489	126	0	1	489	10425	10913	1.28e-82	315	Other_virus	DNA	Viruses|unclassified|unclassified|Caudovirales|Siphoviridae|unclassified|Pseudomonas phage 15b
F1|contig_6410	MH992201.1	68.182	176	56	0	873	1048	1513	1338	6.42e-08	66.2	Other_virus	DNA	Viruses|unclassified|unclassified|unclassified|Microviridae|unclassified|Apis mellifera associated microvirus 45
F1|contig_6513	MK892540.1	68.86	228	70	1	635	861	43599	43826	1.87e-14	88.7	Other_virus	DNA	Viruses|unclassified|unclassified|unclassified|unclassified|unclassified|Prokaryotic dsDNA virus sp.
F1|contig_6493	MH616676.1	67.925	212	68	0	230	441	4873	5084	1.94e-11	77	Other_virus	DNA	Viruses|unclassified|unclassified|unclassified|unclassified|unclassified|CRESS virus sp.
F1|contig_6532	NC_042042.1	73.654	1746	441	9	30058	31795	2664	4398	0	1052	Phages	DNA	Viruses|unclassified|unclassified|Caudovirales|Siphoviridae|Scapunavirus|Streptomyces virus Scap1
F1|contig_6534	KT287080.2	77.729	678	148	1	91	768	8947	8273	7.47e-151	541	Phages	DNA	Viruses|unclassified|unclassified|Caudovirales|Siphoviridae|Cornellvirus|Enterobacter phage phiEap-2
F1|contig_6550	HM228875.1	75.686	547	124	1	2	539	617	71	6.12e-106	391	Other_virus	DNA	Viruses|unclassified|unclassified|unclassified|Circoviridae|unclassified|Circoviridae TM-6c
F1|contig_6486	EU307293.1	80.159	126	25	0	8454	8579	4440	4315	1.14e-21	115	Phages	DNA	Viruses|unclassified|unclassified|Caudovirales|Myoviridae|unclassified|Burkholderia phage Bups phi1
F1|contig_6556	KR093631.1	69.525	1178	340	6	4969	6129	3530	2355	2.9e-136	497	Phages	DNA	Viruses|unclassified|unclassified|Caudovirales|Siphoviridae|unclassified|Moraxella phage Mcat7
F1|contig_6575	KR093631.1	66.6	1491	476	10	8003	9482	109	1588	2.49e-113	419	Phages	DNA	Viruses|unclassified|unclassified|Caudovirales|Siphoviridae|unclassified|Moraxella phage Mcat7
F1|contig_6571	MN234202.1	70.13	462	124	9	17	471	4540	4086	1.37e-43	184	Phages	DNA	Viruses|unclassified|unclassified|Caudovirales|Siphoviridae|unclassified|Arthrobacter phage Salk
F1|contig_6583	LN889992.1	71.91	356	100	0	1	356	9628	9983	2.8e-46	192	Other_virus	DNA	Viruses|unclassified|unclassified|Caudovirales|Siphoviridae|unclassified|Pseudomonas phage 15b
F1|contig_6585	MK892593.1	76.433	157	35	2	501	656	31176	31331	3.53e-21	110	Other_virus	DNA	Viruses|unclassified|unclassified|unclassified|unclassified|unclassified|Prokaryotic dsDNA virus sp.
F1|contig_6611	KJ608188.1	71.667	120	30	2	410	527	10879	10762	4.43e-06	59	Phages	DNA	Viruses|unclassified|unclassified|Caudovirales|Siphoviridae|unclassified|Enterococcus phage EFC-1
F1|contig_6439	KJ608188.1	76.898	619	141	2	49	666	2680	2063	9.02e-128	465	Phages	DNA	Viruses|unclassified|unclassified|Caudovirales|Siphoviridae|unclassified|Enterococcus phage EFC-1
F1|contig_6642	MK892633.1	69.178	146	45	0	205	350	20128	19983	9.56e-07	61.7	Other_virus	DNA	Viruses|unclassified|unclassified|unclassified|unclassified|unclassified|Prokaryotic dsDNA virus sp.
F1|contig_6649	MK238400.1	92.593	135	9	1	291	424	1322	1188	1.94e-47	196	Other_virus	DNA	Viruses|unclassified|unclassified|Caudovirales|Podoviridae|unclassified|CrAssphage ZA
F1|contig_6465	MF988720.1	67.143	210	67	2	55	263	104863	104655	9.71e-07	61.7	Phages	DNA	Viruses|unclassified|unclassified|Caudovirales|Myoviridae|unclassified|Pseudoalteromonas phage J2-1
F1|contig_6655	MH617770.1	74.917	303	68	3	4588	4883	4	305	1.33e-46	198	Other_virus	DNA	Viruses|unclassified|unclassified|unclassified|unclassified|unclassified|Circular genetic element sp.
F1|contig_6616	MH023293.1	68.94	821	215	10	792	1576	3988	4804	1.28e-84	323	Phages	DNA	Viruses|unclassified|unclassified|Caudovirales|Siphoviridae|Roufvirus|Escherichia phage vB_EcoS Sa179lw
F1|contig_6648	MK448711.1	70.233	215	64	0	99	313	31595	31809	1.1e-18	100	Phages	DNA	Viruses|unclassified|unclassified|Caudovirales|Siphoviridae|unclassified|Streptococcus phage Javan235
F1|contig_6564	MK892832.1	74.566	173	44	0	7	179	46319	46491	6.98e-23	114	Other_virus	DNA	Viruses|unclassified|unclassified|unclassified|unclassified|unclassified|Prokaryotic dsDNA virus sp.
F1|contig_6670	KR093628.1	80.556	108	21	0	1	108	28185	28078	1.46e-18	101	Phages	DNA	Viruses|unclassified|unclassified|Caudovirales|Siphoviridae|unclassified|Moraxella phage Mcat4
F1|contig_6632	MK510993.1	67.221	662	187	10	4081	4727	12732	13378	7.74e-47	198	Phages	DNA	Viruses|unclassified|unclassified|Caudovirales|Siphoviridae|unclassified|Pseudomonas phage vB_Pae_BR201a
F1|contig_6624	GU580941.1	77.679	112	25	0	285	396	21115	21004	2.07e-15	90.6	Phages	DNA	Viruses|unclassified|unclassified|Caudovirales|Siphoviridae|Pepyhexavirus|Rhodococcus virus Pepy6
F1|contig_6615	KC814930.1	67.347	735	214	10	1	719	22002	22726	2.82e-55	223	Phages	DNA	Viruses|unclassified|unclassified|Caudovirales|Myoviridae|unclassified|Shigella phage SfIV
F1|contig_6659	MH552500.1	77.273	132	30	0	409	540	16142	16273	1.66e-19	104	Other_virus	DNA	Viruses|unclassified|unclassified|Caudovirales|Podoviridae|unclassified|CrAssphage sp.
F1|contig_6704	LN889992.1	69.737	608	180	4	598	1203	35204	34599	2.72e-64	253	Other_virus	DNA	Viruses|unclassified|unclassified|Caudovirales|Siphoviridae|unclassified|Pseudomonas phage 15b
F1|contig_6650	KF929199.1	70.068	147	44	0	23	169	43261	43115	8.55e-09	68	Phages	DNA	Viruses|unclassified|unclassified|Caudovirales|Siphoviridae|Sextaecvirus|Staphylococcus virus SEP9
F1|contig_6708	KX456212.1	65.37	1080	342	15	214	1274	14332	15398	4.77e-55	224	Phages	DNA	Viruses|unclassified|unclassified|Caudovirales|Siphoviridae|unclassified|Lactococcus phage 86501
F1|contig_6687	MK112901.1	65.213	963	288	19	126	1072	44183	43252	3.73e-43	184	Phages	DNA	Viruses|unclassified|unclassified|Caudovirales|Siphoviridae|Roufvirus|Salmonella virus KFS-SE2
F1|contig_6715	LR596903.1	69.431	422	127	2	5138	5558	22555	22135	3.46e-39	173	Phages	DNA	Viruses|unclassified|unclassified|Caudovirales|Myoviridae|unclassified|Roseburia phage Shimadzu
F1|contig_6710	CP002495.1	98.068	207	4	0	1	207	21077	21283	8.7e-96	356	Phages	DNA	Viruses|unclassified|unclassified|Caudovirales|Podoviridae|unclassified|Enterococcus phage EF62phi
F1|contig_6677	KU998240.1	64.809	682	192	10	1	677	12661	12023	1.45e-32	147	Phages	DNA	Viruses|unclassified|unclassified|Caudovirales|Siphoviridae|Woesvirus|Gordonia virus Woes
F1|contig_6752	MK095606.1	87.407	135	17	0	261	395	624	758	8.7e-39	168	Phages	DNA	Viruses|unclassified|unclassified|Caudovirales|Siphoviridae|Eclunavirus|Pantoea phage vB_PagS_AAS23
F1|contig_6739	KP137435.1	77.372	137	31	0	185	321	41244	41380	9.3e-21	108	Phages	DNA	Viruses|unclassified|unclassified|Caudovirales|Siphoviridae|unclassified|Mannheimia phage vB_MhS_587AP2
F1|contig_6757	MK737942.1	73.684	247	65	0	2313	2559	10677	10923	1.35e-33	153	Phages	DNA	Viruses|unclassified|unclassified|Caudovirales|Siphoviridae|unclassified|Microbacterium phage Sucha
F1|contig_6729	KJ003983.1	67.399	273	70	9	2	263	29451	29187	1.19e-08	68.9	Other_virus	DNA	Viruses|unclassified|unclassified|Caudovirales|Podoviridae|unclassified|IAS virus
F1|contig_6744	MK798142.1	70.992	262	76	0	3	264	29408	29147	8.08e-28	131	Phages	DNA	Viruses|unclassified|unclassified|Caudovirales|Myoviridae|unclassified|Pantoea phage vB_PagM_AAM22
F1|contig_6791	LN889992.1	70.187	909	251	10	598	1496	35204	34306	1.7e-105	391	Other_virus	DNA	Viruses|unclassified|unclassified|Caudovirales|Siphoviridae|unclassified|Pseudomonas phage 15b
F1|contig_6793	JQ680351.1	72.121	165	44	2	202	365	25785	25622	9.98e-14	84.2	Phages	DNA	Viruses|unclassified|unclassified|unclassified|unclassified|unclassified|Bacteriophage sp.
F1|contig_6807	LN889992.1	81.122	392	74	0	405	796	27058	26667	7.66e-101	374	Other_virus	DNA	Viruses|unclassified|unclassified|Caudovirales|Siphoviridae|unclassified|Pseudomonas phage 15b
F1|contig_6808	MH443100.1	69.504	928	245	19	182	1090	31396	32304	3.57e-92	347	Phages	DNA	Viruses|unclassified|unclassified|Caudovirales|Siphoviridae|unclassified|Erwinia phage vB_EhrS_49
F1|contig_6680	HE608841.1	73.209	321	84	2	187	506	45328	45009	4.24e-44	185	Phages	DNA	Viruses|unclassified|unclassified|Caudovirales|Siphoviridae|unclassified|Bacteroides phage B124-14
F1|contig_6764	MN812211.1	69.721	251	74	1	88	338	10462	10214	3.19e-20	108	Phages	DNA	Viruses|unclassified|unclassified|Caudovirales|Siphoviridae|Unahavirus|Flavobacterium phage vB_FspS_laban6-1
F1|contig_6749	MN183282.1	69.828	696	194	9	14	701	29141	29828	2.91e-73	283	Phages	DNA	Viruses|unclassified|unclassified|Caudovirales|Siphoviridae|unclassified|Arthrobacter phage Qui
F1|contig_6651	DQ115808.1	77.32	388	88	0	3	390	2074	1687	1.15e-79	304	Phages	DNA	Viruses|unclassified|unclassified|Caudovirales|Myoviridae|unclassified|Cyanobacteria phage AS-1
F1|contig_6748	MN694481.1	78.756	193	41	0	171	363	34075	33883	1.05e-37	164	Other_virus	DNA	Viruses|unclassified|unclassified|unclassified|unclassified|unclassified|Marine virus AFVG_250M175
F1|contig_6835	KX171213.1	65.761	1104	358	11	354	1447	103065	101972	1.42e-64	256	Phages	DNA	Viruses|unclassified|unclassified|Caudovirales|Herelleviridae|unclassified|Staphylococcus phage vB_SscM-2
F1|contig_6855	MK238400.1	94.886	352	18	0	1	352	56983	56632	1.48e-155	554	Other_virus	DNA	Viruses|unclassified|unclassified|Caudovirales|Podoviridae|unclassified|CrAssphage ZA
F1|contig_6656	DQ500118.1	75.424	118	29	0	1174	1291	1276	1159	1.04e-12	83.3	Phages	DNA	Viruses|unclassified|unclassified|Caudovirales|Siphoviridae|unclassified|Rhizobium phage 16-3
F1|contig_6879	LR597654.1	72.275	422	117	0	3	424	32571	32150	1.38e-58	234	Phages	DNA	Viruses|unclassified|unclassified|Caudovirales|Myoviridae|unclassified|Escherichia phage phAPEC8
F1|contig_6836	MH939452.1	76.78	1770	328	31	1	1715	1815	74	0	1275	Other_virus	DNA	Viruses|unclassified|unclassified|unclassified|Genomoviridae|unclassified|Plant associated genomovirus 14
F1|contig_6866	GQ141189.1	73.206	209	56	0	343	551	23181	23389	4.34e-26	125	Phages	DNA	Viruses|unclassified|unclassified|Caudovirales|Siphoviridae|unclassified|Bifidobacterium phage Bbif-1
F1|contig_6897	MK448912.1	77.914	163	30	1	195	357	4046	3890	1.79e-28	133	Phages	DNA	Viruses|unclassified|unclassified|Caudovirales|Siphoviridae|unclassified|Streptococcus phage Javan340
F1|contig_6813	KF481685.1	70.391	179	32	9	855	1012	268451	268273	4.57e-06	63.5	Other_virus	DNA	Viruses|unclassified|unclassified|unclassified|Phycodnaviridae|Coccolithovirus|Emiliania huxleyi virus 18
F1|contig_6852	AF065761.1	67.672	232	63	5	1723	1948	252	27	1.01e-08	69.8	Other_virus	DNA	Viruses|unclassified|unclassified|Herpesvirales|Herpesviridae|Cytomegalovirus|Cercopithecine betaherpesvirus 5
F1|contig_6922	JQ182727.1	76.991	678	145	3	241	908	26499	25823	2.95e-143	517	Phages	DNA	Viruses|unclassified|unclassified|Caudovirales|Siphoviridae|Hendrixvirus|Escherichia virus mEpX1
F1|contig_6940	MK759854.1	73.315	1068	266	10	1	1057	27713	28772	1.41e-172	614	Phages	DNA	Viruses|unclassified|unclassified|Caudovirales|Siphoviridae|Roufvirus|Shigella phage DS8
F1|contig_6885	MK327140.1	75.296	506	120	3	647	1148	42724	43228	2.17e-90	341	Phages	DNA	Viruses|unclassified|unclassified|Caudovirales|Siphoviridae|Roufvirus|Klebsiella phage YX3973
F1|contig_6845	MF356679.1	67.967	718	219	7	2358	3068	60668	59955	5.16e-59	237	Phages	DNA	Viruses|unclassified|unclassified|Caudovirales|Myoviridae|Punavirus|Escherichia phage D6
F1|contig_6923	NC_042120.1	72.505	491	135	0	31	521	9282	9772	2.82e-71	278	Phages	DNA	Viruses|unclassified|unclassified|Caudovirales|Siphoviridae|Vidquintavirus|Pantoea virus Vid5
F1|contig_6854	KU747973.1	77.273	132	28	2	246	376	14491	14621	1.56e-17	96.9	Phages	DNA	Viruses|unclassified|unclassified|Caudovirales|Siphoviridae|unclassified|Pseudoalteromonas phage vB_PspS-H40/1
F1|contig_6901	MH816848.1	75.779	289	65	3	10	297	88462	88178	5.73e-48	197	Phages	DNA	Viruses|unclassified|unclassified|Caudovirales|Myoviridae|unclassified|Escherichia phage vB_vPM_PD06
F1|contig_6966	MK238400.1	98.425	127	2	0	188	314	71310	71436	3.51e-55	221	Other_virus	DNA	Viruses|unclassified|unclassified|Caudovirales|Podoviridae|unclassified|CrAssphage ZA
F1|contig_6956	LN889992.1	70.7	2273	626	19	66	2321	7092	9341	0	1048	Other_virus	DNA	Viruses|unclassified|unclassified|Caudovirales|Siphoviridae|unclassified|Pseudomonas phage 15b
F1|contig_6997	MG711465.1	73.134	201	46	2	1	197	11889	12085	4.09e-24	118	Phages	DNA	Viruses|unclassified|unclassified|Caudovirales|Myoviridae|unclassified|Faecalibacterium phage FP_Brigit
F1|contig_6995	LN889992.1	69.444	324	93	6	1369	1689	17007	17327	7.06e-23	117	Other_virus	DNA	Viruses|unclassified|unclassified|Caudovirales|Siphoviridae|unclassified|Pseudomonas phage 15b
F1|contig_6928	DQ203855.1	70.253	316	70	11	9069	9372	39561	39258	2.66e-22	119	Phages	DNA	Viruses|unclassified|unclassified|Caudovirales|Siphoviridae|Stanholtvirus|Burkholderia phage Bcep176
F1|contig_6946	AP008983.1	64.154	1141	354	26	12576	13691	39406	38296	3.97e-31	147	Phages	DNA	Viruses|unclassified|unclassified|Caudovirales|Siphoviridae|unclassified|Clostridium phage c-st
F1|contig_6882	KU522583.1	66.389	360	109	4	99	455	115278	115628	1.51e-17	97.8	Phages	DNA	Viruses|unclassified|unclassified|Caudovirales|Myoviridae|unclassified|Enterobacteria phage ECGD1
F1|contig_7027	LC387540.1	69.955	223	65	2	637	858	685	906	8.62e-16	94.2	Other_virus	DNA	Viruses|unclassified|unclassified|unclassified|Anelloviridae|unclassified|Torque teno virus
F1|contig_6987	MK770119.1	70.27	370	106	2	28	395	94679	94312	9.18e-39	167	Phages	DNA	Viruses|unclassified|unclassified|Caudovirales|Siphoviridae|unclassified|Pantoea phage vB_PagS_AAS21
F1|contig_7112	CP002495.1	64.769	281	93	1	1066	1340	16860	16580	7.84e-06	62.6	Phages	DNA	Viruses|unclassified|unclassified|Caudovirales|Podoviridae|unclassified|Enterococcus phage EF62phi
F1|contig_7046	KY653129.1	67.925	318	90	8	20	331	28441	28130	7.48e-15	89.7	Phages	DNA	Viruses|unclassified|unclassified|Caudovirales|Siphoviridae|Phietavirus|Staphylococcus phage IME1365_01
F1|contig_7051	MF612073.1	87.037	108	14	0	11	118	22634	22741	1.86e-28	132	Phages	DNA	Viruses|unclassified|unclassified|Caudovirales|Podoviridae|unclassified|Klebsiella phage SopranoGao
F1|contig_7127	NC_038349.1	85.306	245	26	8	1785	2023	2009	1769	4.3e-64	253	Other_virus	DNA	Viruses|unclassified|unclassified|unclassified|Anelloviridae|Etatorquevirus|Torque teno felis virus 2
F1|contig_7134	LR596902.1	71.605	162	46	0	338	499	7691	7530	4.01e-14	86	Phages	DNA	Viruses|unclassified|unclassified|unclassified|unclassified|unclassified|Roseburia phage Jekyll
F1|contig_7137	MG711467.1	72.18	266	74	0	1	266	26302	26567	8.53e-33	147	Phages	DNA	Viruses|unclassified|unclassified|Caudovirales|Myoviridae|unclassified|Faecalibacterium phage FP_Taranis
F1|contig_7153	MK238400.1	90.094	212	21	0	160	371	76566	76355	3.46e-75	288	Other_virus	DNA	Viruses|unclassified|unclassified|Caudovirales|Podoviridae|unclassified|CrAssphage ZA
F1|contig_7194	MK892824.1	77.083	144	33	0	349	492	43395	43538	9.77e-22	112	Other_virus	DNA	Viruses|unclassified|unclassified|unclassified|unclassified|unclassified|Prokaryotic dsDNA virus sp.
F1|contig_7198	MK798142.1	78.873	284	52	6	190	469	23512	23233	1.75e-55	223	Phages	DNA	Viruses|unclassified|unclassified|Caudovirales|Myoviridae|unclassified|Pantoea phage vB_PagM_AAM22
F1|contig_7131	KY065466.1	67.847	367	112	4	644	1007	18124	18487	1.19e-23	118	Phages	DNA	Viruses|unclassified|unclassified|Caudovirales|Siphoviridae|unclassified|Streptococcus phage IPP25
F1|contig_7197	NC_040531.1	71.053	228	37	11	243	452	75	291	6.63e-16	91.5	Other_virus	DNA	Viruses|unclassified|unclassified|unclassified|Anelloviridae|unclassified|Lesser panda anellovirus
F1|contig_7081	JQ086371.1	77.34	406	92	0	1	406	27736	28141	2.49e-84	318	Phages	DNA	Viruses|unclassified|unclassified|Caudovirales|Siphoviridae|Ravinvirus|Enterobacteria phage HK225
F1|contig_7205	MN703409.1	74.194	372	94	2	11	381	10520	10890	2.4e-58	232	Phages	DNA	Viruses|unclassified|unclassified|Caudovirales|Siphoviridae|Galaxyvirus|Arthrobacter phage LittleTokyo
F1|contig_7224	MK448896.1	65.339	1180	363	20	8266	9411	20697	21864	9.63e-58	236	Phages	DNA	Viruses|unclassified|unclassified|Caudovirales|Siphoviridae|unclassified|Streptococcus phage Javan278
F1|contig_7143	KY110734.1	75.926	108	24	2	324	430	299184	299078	1.48e-09	71.6	Other_virus	DNA	Viruses|unclassified|unclassified|unclassified|Mimiviridae|unclassified|Moumouvirus
F1|contig_7227	MH616914.1	71.362	213	52	4	1247	1455	1225	1018	5.27e-18	100	Other_virus	DNA	Viruses|unclassified|unclassified|unclassified|Inoviridae|unclassified|Inoviridae sp.
F1|contig_7245	JQ680354.1	74.615	130	33	0	15	144	1409	1538	3.03e-14	86.9	Phages	DNA	Viruses|unclassified|unclassified|unclassified|unclassified|unclassified|Bacteriophage sp.
F1|contig_7241	MK962749.1	72.535	142	37	2	1039	1179	87743	87883	5.98e-10	74.3	Phages	DNA	Viruses|unclassified|unclassified|Caudovirales|Myoviridae|Vequintavirus|Shigella phage CM1
F1|contig_7250	MH834625.1	68.593	519	149	11	7	518	11837	11326	4.08e-38	165	Phages	DNA	Viruses|unclassified|unclassified|Caudovirales|Siphoviridae|unclassified|Arthrobacter phage Richie
F1|contig_7217	MH384259.1	83.42	386	62	2	10	394	21997	22381	2.55e-109	401	Phages	DNA	Viruses|unclassified|unclassified|Caudovirales|Siphoviridae|Biseptimavirus|Staphylococcus phage SA1014ruMSSAST7
F1|contig_7265	MK977710.1	67.368	285	78	8	281	556	27743	27465	3e-10	73.4	Phages	DNA	Viruses|unclassified|unclassified|Caudovirales|Siphoviridae|unclassified|Corynebacterium phage Stiles
F1|contig_7154	KM507819.1	69.072	194	56	2	1792	1983	314161	314352	5.5e-10	75.2	Phages	DNA	Viruses|unclassified|unclassified|Caudovirales|Myoviridae|Asteriusvirus|Escherichia virus 121Q
F1|contig_7290	KP137436.1	74.545	165	38	3	128	290	33949	34111	3.63e-18	99.6	Phages	DNA	Viruses|unclassified|unclassified|Caudovirales|Myoviridae|Peduovirus|Mannheimia phage vB_MhM_1127AP1
F1|contig_7262	MF547662.1	65.966	714	219	10	188	886	72670	71966	5.97e-39	169	Phages	DNA	Viruses|unclassified|unclassified|Caudovirales|Siphoviridae|unclassified|Clostridioides phage LIBA6276
F1|contig_7296	MK238400.1	74.194	279	63	5	221	496	64214	63942	8.68e-38	165	Other_virus	DNA	Viruses|unclassified|unclassified|Caudovirales|Podoviridae|unclassified|CrAssphage ZA
F1|contig_7307	KT287080.2	72.286	433	118	2	3	434	19796	20227	8.18e-59	233	Phages	DNA	Viruses|unclassified|unclassified|Caudovirales|Siphoviridae|Cornellvirus|Enterobacter phage phiEap-2
F1|contig_7300	MK238400.1	66.116	1452	396	45	158	1558	30848	32254	3.17e-73	285	Other_virus	DNA	Viruses|unclassified|unclassified|Caudovirales|Podoviridae|unclassified|CrAssphage ZA
F1|contig_7342	MH622927.1	81.911	293	53	0	91	383	10628	10920	1.04e-75	290	Other_virus	DNA	Viruses|unclassified|unclassified|Caudovirales|Siphoviridae|unclassified|Siphoviridae sp. ctdc_1
F1|contig_7286	HQ704801.1	70.504	139	39	2	3	140	13485	13348	5.95e-06	59.9	Other_virus	DNA	Viruses|unclassified|unclassified|unclassified|Lavidaviridae|unclassified|Organic Lake virophage
F1|contig_7365	LN889992.1	87.204	211	27	0	1	211	22767	22977	2.16e-66	260	Other_virus	DNA	Viruses|unclassified|unclassified|Caudovirales|Siphoviridae|unclassified|Pseudomonas phage 15b
F1|contig_7387	JQ680354.1	70.776	219	56	4	56440	56657	26665	26876	3.03e-15	96.9	Phages	DNA	Viruses|unclassified|unclassified|unclassified|unclassified|unclassified|Bacteriophage sp.
F1|contig_7316	MG252615.1	68.599	414	116	6	3303	3712	22949	22546	3.42e-31	147	Phages	DNA	Viruses|unclassified|unclassified|Caudovirales|Siphoviridae|Kagunavirus|Escherichia phage vB_EcoS_HSE2
F1|contig_7416	MK250019.1	70.354	226	67	0	2919	3144	350124	349899	5.4e-19	106	Other_virus	DNA	Viruses|unclassified|unclassified|Caudovirales|Myoviridae|unclassified|Prevotella phage Lak-A2
F1|contig_7441	JQ680364.1	78.505	107	22	1	50	156	35964	36069	3.03e-14	86.9	Phages	DNA	Viruses|unclassified|unclassified|unclassified|unclassified|unclassified|Bacteriophage sp.
F1|contig_7448	JQ680356.1	69.758	248	75	0	3042	3289	14087	14334	2.65e-20	110	Phages	DNA	Viruses|unclassified|unclassified|unclassified|unclassified|unclassified|Bacteriophage sp.
F1|contig_7037	KU310944.1	78.212	179	35	4	218	394	1006	830	1.81e-28	133	Phages	DNA	Viruses|unclassified|unclassified|Caudovirales|Podoviridae|unclassified|Pseudomonas phage YMC11/06/C171_PPU_BP
F1|contig_7064	KT995479.1	68.473	203	60	2	47	247	77405	77205	1.58e-10	73.4	Phages	DNA	Viruses|unclassified|unclassified|Caudovirales|Myoviridae|unclassified|Bacillus phage BM5
F1|contig_7475	MF158037.1	84.962	133	17	3	1	133	25583	25454	6.96e-30	140	Phages	DNA	Viruses|unclassified|unclassified|Caudovirales|Siphoviridae|Cornellvirus|Salmonella phage St162
F1|contig_7359	KJ547630.1	73.947	641	161	6	3	640	1001	364	6.08e-103	382	Other_virus	DNA	Viruses|unclassified|unclassified|unclassified|unclassified|unclassified|Sewage-associated circular DNA virus-6
F1|contig_7452	MN582070.1	86.179	123	17	0	150	272	31572	31450	3.16e-32	146	Other_virus	DNA	Viruses|unclassified|unclassified|Caudovirales|Myoviridae|unclassified|Myoviridae sp. ctThM1
F1|contig_7459	MH937506.1	73.743	179	43	2	85	261	25879	25703	2.48e-20	106	Phages	DNA	Viruses|unclassified|unclassified|Caudovirales|Siphoviridae|Moineauvirus|Streptococcus phage CHPC1148
F1|contig_7005	KU640380.1	73.243	370	94	5	7	373	37494	37861	1.26e-49	204	Phages	DNA	Viruses|unclassified|unclassified|Caudovirales|Herelleviridae|unclassified|Bacillus virus Shbh1
F1|contig_7450	KF692088.2	66.464	823	221	17	9	816	4961	5743	1.51e-52	214	Phages	DNA	Viruses|unclassified|unclassified|Caudovirales|Siphoviridae|unclassified|Arthrobacter phage vB_ArS-ArV2
F1|contig_7560	MK892685.1	66.129	558	169	10	1788	2335	28481	29028	4.98e-26	128	Other_virus	DNA	Viruses|unclassified|unclassified|unclassified|unclassified|unclassified|Prokaryotic dsDNA virus sp.
F1|contig_7293	M11813.1	69.527	338	100	3	4445	4781	3358	3693	2.45e-27	135	Phages	DNA	Viruses|unclassified|unclassified|Caudovirales|Podoviridae|Salasvirus|Bacillus virus phi29
F1|contig_7526	KX458241.1	74.419	129	33	0	442	570	24259	24131	1.26e-13	85.1	Phages	DNA	Viruses|unclassified|unclassified|Caudovirales|Podoviridae|Bifseptvirus|Pseudomonas virus Andromeda
F1|contig_7584	KX523699.2	73.545	189	48	2	2	189	8348	8535	2.09e-21	109	Phages	DNA	Viruses|unclassified|unclassified|Caudovirales|Siphoviridae|Roufvirus|Salmonella phage IME207
F1|contig_7504	MK570215.1	76.728	593	133	2	30	618	2237	1646	1.71e-121	444	Other_virus	DNA	Viruses|unclassified|unclassified|unclassified|Genomoviridae|unclassified|Tortoise genomovirus 15
F1|contig_7585	JQ182731.1	78.289	152	33	0	105	256	8226	8075	2.94e-26	126	Phages	DNA	Viruses|unclassified|unclassified|Caudovirales|Siphoviridae|Hendrixvirus|Enterobacteria phage mEp235
F1|contig_7553	MH178096.1	66.726	565	184	4	1074	1636	37910	38472	2.59e-35	158	Phages	DNA	Viruses|unclassified|unclassified|Caudovirales|Siphoviridae|unclassified|Aeromonas phage AsXd-1
F1|contig_7594	MK798142.1	80.495	364	71	0	274	637	43084	42721	1.36e-89	337	Phages	DNA	Viruses|unclassified|unclassified|Caudovirales|Myoviridae|unclassified|Pantoea phage vB_PagM_AAM22
F1|contig_7587	KU310943.1	71.721	244	64	4	12	254	34299	34060	2.1e-23	116	Phages	DNA	Viruses|unclassified|unclassified|Caudovirales|Siphoviridae|unclassified|Pseudomonas phage YMC11/07/P54_PAE_BP
F1|contig_7566	KT898134.1	67.993	1809	526	27	380	2160	28085	29868	3e-161	579	Phages	DNA	Viruses|unclassified|unclassified|Caudovirales|Podoviridae|unclassified|Aeromonas phage phiARM81mr
F1|contig_7618	NC_043029.1	77.696	1762	377	10	53	1807	1803	51	0	1376	Phages	DNA	Viruses|unclassified|unclassified|unclassified|Inoviridae|unclassified|Stenotrophomonas virus SMA6
F1|contig_7600	MK448890.1	75.577	1474	320	15	17	1467	18688	17232	0	1004	Phages	DNA	Viruses|unclassified|unclassified|Caudovirales|Siphoviridae|unclassified|Streptococcus phage Javan264
F1|contig_7527	KC662249.1	70.968	155	41	4	13	165	289161	289313	3.28e-07	63.5	Other_virus	DNA	Viruses|unclassified|unclassified|unclassified|Phycodnaviridae|Prymnesiovirus|Phaeocystis globosa virus
F1|contig_7591	MN656993.1	69.436	337	100	3	1100	1435	35481	35815	1.13e-27	133	Phages	DNA	Viruses|unclassified|unclassified|Caudovirales|Siphoviridae|unclassified|Enterobacter phage ATCEA85
F1|contig_7639	KT630649.1	78.959	461	95	2	2	461	11761	11302	7.91e-105	388	Phages	DNA	Viruses|unclassified|unclassified|Caudovirales|Myoviridae|Brunovirus|Salmonella virus SEN34
F1|contig_7685	NC_042103.1	71.605	243	60	4	4	243	31572	31336	4.41e-24	118	Phages	DNA	Viruses|unclassified|unclassified|Caudovirales|Podoviridae|Bjornvirus|Pseudomonas virus Bjorn
F1|contig_7698	LN889992.1	79.722	720	146	0	3	722	5970	6689	0	641	Other_virus	DNA	Viruses|unclassified|unclassified|Caudovirales|Siphoviridae|unclassified|Pseudomonas phage 15b
F1|contig_7684	KP144388.1	79	100	21	0	107	206	44082	44181	3.34e-14	86.9	Other_virus	DNA	Viruses|unclassified|unclassified|Caudovirales|Siphoviridae|unclassified|Geobacillus virus E3
F1|contig_7650	MK433221.1	72.671	161	44	0	4	164	1433	1593	1.72e-16	93.3	Other_virus	DNA	Viruses|unclassified|unclassified|unclassified|unclassified|unclassified|Blackfly DNA Virus 7
F1|contig_7666	MK814756.1	74.775	111	28	0	166	276	41034	40924	6.42e-11	75.2	Phages	DNA	Viruses|unclassified|unclassified|Caudovirales|Siphoviridae|unclassified|Microbacterium phage DizzyRudy
F1|contig_7671	MG736918.1	72.727	429	117	0	1	429	30728	30300	1.24e-62	247	Phages	DNA	Viruses|unclassified|unclassified|Caudovirales|Podoviridae|Zindervirus|Erwinia phage vB_EamP-S2
F1|contig_7687	MK947460.1	68.571	175	53	2	674	847	6247	6074	2.29e-06	61.7	Phages	DNA	Viruses|unclassified|unclassified|Caudovirales|Siphoviridae|Roufvirus|Salmonella phage vB_SenS_SB28
F1|contig_7780	LC387540.1	69.126	366	103	5	653	1013	688	1048	2.28e-29	138	Other_virus	DNA	Viruses|unclassified|unclassified|unclassified|Anelloviridae|unclassified|Torque teno virus
F1|contig_7763	MF595878.1	67.638	309	100	0	77	385	18402	18710	3.52e-20	107	Phages	DNA	Viruses|unclassified|unclassified|Caudovirales|Siphoviridae|unclassified|Caldibacillus phage CBP1
F1|contig_7769	MK448934.1	68.151	292	81	5	833	1118	31532	31817	1.02e-16	96.9	Phages	DNA	Viruses|unclassified|unclassified|Caudovirales|Siphoviridae|unclassified|Streptococcus phage Javan422
F1|contig_7767	KY420199.1	76.639	244	36	7	1	236	9456	9686	7.28e-40	171	Phages	DNA	Viruses|unclassified|unclassified|Caudovirales|Siphoviridae|Hendrixvirus|Proteus phage vB_PvuS_Pm34
F1|contig_7778	MN534320.1	83.217	143	23	1	6	148	17828	17969	1.89e-32	147	Phages	DNA	Viruses|unclassified|unclassified|Caudovirales|Siphoviridae|unclassified|Lactococcus phage proPhi7
F1|contig_7833	MH023293.1	67.857	196	63	0	380	575	26531	26336	3.88e-09	70.7	Phages	DNA	Viruses|unclassified|unclassified|Caudovirales|Siphoviridae|Roufvirus|Escherichia phage vB_EcoS Sa179lw
F1|contig_7841	MK238400.1	99.213	127	1	0	302	428	96070	96196	4.03e-56	225	Other_virus	DNA	Viruses|unclassified|unclassified|Caudovirales|Podoviridae|unclassified|CrAssphage ZA
F1|contig_7740	KF644580.1	72.535	142	39	0	318	459	127720	127579	2.05e-12	81.5	Other_virus	DNA	Viruses|unclassified|unclassified|Herpesvirales|Herpesviridae|Varicellovirus|Equid alphaherpesvirus 1
F1|contig_7741	KU848187.1	65.598	343	112	4	34	373	1280	1619	6.52e-11	75.2	Phages	DNA	Viruses|unclassified|unclassified|Caudovirales|Siphoviridae|unclassified|Lactobacillus phage PLE2
F1|contig_7746	MK214385.1	70.828	833	231	5	15	841	21546	20720	2.79e-107	396	Phages	DNA	Viruses|unclassified|unclassified|Caudovirales|Siphoviridae|Cornellvirus|Salmonella phage H6
F1|contig_7856	MG711463.1	75.188	399	93	4	6878	7273	47510	47905	1.5e-65	261	Phages	DNA	Viruses|unclassified|unclassified|Caudovirales|Siphoviridae|unclassified|Faecalibacterium phage FP_oengus
F1|contig_7782	MK032740.1	96.782	435	14	0	143	577	2359	1925	0	722	Other_virus	DNA	Viruses|unclassified|unclassified|unclassified|Genomoviridae|unclassified|Genomoviridae sp.
F1|contig_7836	MN478376.1	68.942	6401	1758	106	8953	15252	14093	7822	0	2311	Other_virus	DNA	Viruses|unclassified|unclassified|Caudovirales|Podoviridae|Zindervirus|Bacteriophage Reminis
F1|contig_7843	MN693048.1	64.253	442	143	5	873	1308	4012	4444	5.22e-11	77	Other_virus	DNA	Viruses|unclassified|unclassified|unclassified|unclassified|unclassified|Marine virus AFVG_25M535
F1|contig_7893	KC595512.2	75	120	30	0	4303	4422	69446	69327	7.28e-12	82.4	Phages	DNA	Viruses|unclassified|unclassified|Caudovirales|Herelleviridae|Siminovitchvirus|Bacillus virus JL
F1|contig_7911	NC_041932.1	76.471	102	24	0	59	160	36235	36336	1.31e-11	77	Phages	DNA	Viruses|unclassified|unclassified|Caudovirales|Myoviridae|Marthavirus|Arthrobacter virus Martha
F1|contig_7908	NC_038349.1	70.492	183	54	0	92	274	923	1105	7.77e-15	87.8	Other_virus	DNA	Viruses|unclassified|unclassified|unclassified|Anelloviridae|Etatorquevirus|Torque teno felis virus 2
F1|contig_7859	JQ680354.1	79.931	289	43	9	33547	33830	40880	40602	7.31e-57	233	Phages	DNA	Viruses|unclassified|unclassified|unclassified|unclassified|unclassified|Bacteriophage sp.
F1|contig_7932	JQ680367.1	73.057	193	48	3	245	435	15894	16084	1.05e-19	104	Phages	DNA	Viruses|unclassified|unclassified|unclassified|unclassified|unclassified|Bacteriophage sp.
F1|contig_7916	JF974312.1	71.892	370	102	2	13	381	21344	20976	3.52e-46	192	Phages	DNA	Viruses|unclassified|unclassified|Caudovirales|Siphoviridae|Roufvirus|Vibrio phage pYD38-A
F1|contig_7915	MK359990.1	71.242	612	170	4	1022	1630	58224	58832	1e-77	298	Phages	DNA	Viruses|unclassified|unclassified|Caudovirales|Siphoviridae|unclassified|Streptococcus phage phi-SC181
F1|contig_7914	MG727697.1	70	1290	365	13	7305	8583	36011	34733	9.95e-151	544	Phages	DNA	Viruses|unclassified|unclassified|Caudovirales|Siphoviridae|Vegasvirus|Paenibacillus phage Dragolir
F1|contig_7947	MK257722.1	82.178	101	16	2	1935	2034	12968	13067	7.36e-16	95.1	Phages	DNA	Viruses|unclassified|unclassified|Caudovirales|Podoviridae|Friunavirus|Acinetobacter phage vB_AbaP_APK32
F1|contig_7953	MH622927.1	93.939	231	14	0	532	762	42997	43227	6.1e-95	354	Other_virus	DNA	Viruses|unclassified|unclassified|Caudovirales|Siphoviridae|unclassified|Siphoviridae sp. ctdc_1
F1|contig_7949	KT887557.1	73.094	446	120	0	745	1190	48155	47710	1.44e-67	264	Phages	DNA	Viruses|unclassified|unclassified|Caudovirales|Siphoviridae|Detrevirus|Pseudomonas phage phi1
F1|contig_7863	MH059634.1	69.349	261	80	0	757	1017	6523	6263	2.9e-21	111	Phages	DNA	Viruses|unclassified|unclassified|Caudovirales|Siphoviridae|unclassified|Dickeya phage Sucellus
F1|contig_7944	GU580942.1	67.3	263	84	2	224	485	51046	51307	2.81e-12	80.6	Phages	DNA	Viruses|unclassified|unclassified|Caudovirales|Siphoviridae|Pepyhexavirus|Rhodococcus virus Poco6
F1|contig_7868	MG543995.1	66.484	1095	359	7	11	1101	99627	98537	2.12e-77	297	Phages	DNA	Viruses|unclassified|unclassified|Caudovirales|Siphoviridae|unclassified|Staphylococcus phage UPMK_1
F1|contig_7964	KF751797.1	71.029	680	197	0	211	890	3953	3274	1.77e-89	339	Phages	DNA	Viruses|unclassified|unclassified|Caudovirales|Siphoviridae|unclassified|Campylobacter phage CJIE4-5
F1|contig_7999	MH992206.1	79.524	210	43	0	1311	1520	847	1056	1.33e-43	186	Other_virus	DNA	Viruses|unclassified|unclassified|unclassified|Microviridae|unclassified|Apis mellifera associated microvirus 40
F1|contig_7983	NC_040332.1	75.2	125	31	0	350	474	973	849	3.12e-14	86.9	Other_virus	DNA	Viruses|unclassified|unclassified|unclassified|unclassified|unclassified|False black widow spider associated circular virus 1
F1|contig_7968	NC_003291.2	74.074	108	28	0	1234	1341	9287	9180	6.49e-09	69.8	Phages	DNA	Viruses|unclassified|unclassified|Caudovirales|Siphoviridae|Psavirus|Listeria virus PSA
F1|contig_7946	NC_005284.1	67.374	377	115	4	45	417	4109	3737	1.72e-22	115	Phages	DNA	Viruses|unclassified|unclassified|Caudovirales|Siphoviridae|Stanholtvirus|Burkholderia virus phi1026b
F1|contig_8026	MG592575.1	72.897	107	29	0	8122	8228	27142	27036	6.33e-06	63.5	Phages	DNA	Viruses|unclassified|unclassified|Caudovirales|Podoviridae|unclassified|Vibrio phage 1.205.O._10N.222.51.A7
F1|contig_8044	KT932418.1	74.882	211	45	3	188	394	68197	68403	1.84e-29	136	Phages	DNA	Viruses|unclassified|unclassified|Caudovirales|Myoviridae|unclassified|Vibrio phage qdvp001
F1|contig_8033	MN070121.2	78.082	219	48	0	1048	1266	5562	5344	4.69e-42	179	Phages	DNA	Viruses|unclassified|unclassified|Caudovirales|Siphoviridae|Cornellvirus|Salmonella phage Shemara
F1|contig_8068	MK448719.1	79.048	105	22	0	5	109	11274	11378	5.66e-16	91.5	Phages	DNA	Viruses|unclassified|unclassified|Caudovirales|Siphoviridae|unclassified|Streptococcus phage Javan255
F1|contig_8054	MK448983.1	67.128	289	79	8	1304	1581	38215	37932	2.87e-09	72.5	Phages	DNA	Viruses|unclassified|unclassified|Caudovirales|Siphoviridae|unclassified|Streptococcus phage Javan558
F1|contig_8058	MH552475.1	67.986	278	85	4	416	691	4826	5101	4.5e-14	86.9	Other_virus	DNA	Viruses|unclassified|unclassified|Caudovirales|Siphoviridae|unclassified|Siphoviridae sp.
F1|contig_8102	MG543995.1	69.318	264	71	4	177	435	79013	78755	4.1e-19	103	Phages	DNA	Viruses|unclassified|unclassified|Caudovirales|Siphoviridae|unclassified|Staphylococcus phage UPMK_1
F1|contig_8087	MK238400.1	98.198	111	2	0	102	212	89715	89605	2.15e-46	192	Other_virus	DNA	Viruses|unclassified|unclassified|Caudovirales|Podoviridae|unclassified|CrAssphage ZA
F1|contig_8053	LT996079.1	64.972	354	109	7	55	399	10550	10203	9.22e-07	62.6	Phages	DNA	Viruses|unclassified|unclassified|unclassified|unclassified|unclassified|Bacteriophage sp.
F1|contig_8086	MN585978.1	68.354	158	32	2	62	219	5076	4937	7e-09	68	Phages	DNA	Viruses|unclassified|unclassified|Caudovirales|Siphoviridae|Fromanvirus|Mycobacterium phage Beemo
F1|contig_8107	JQ680373.1	73.134	201	50	3	10599	10797	28070	28268	1.03e-19	110	Phages	DNA	Viruses|unclassified|unclassified|unclassified|unclassified|unclassified|Bacteriophage sp.
F1|contig_8043	DQ115823.1	76.119	201	43	2	1	196	859	659	3.8e-30	142	Phages	DNA	Viruses|unclassified|unclassified|Caudovirales|Myoviridae|unclassified|Cyanobacteria phage AS-1
F1|contig_8155	MH616711.1	68.872	1073	277	18	40	1080	1252	205	2.57e-108	400	Other_virus	DNA	Viruses|unclassified|unclassified|unclassified|Inoviridae|unclassified|Inoviridae sp.
F1|contig_8167	MK448862.1	75.229	109	26	1	62	170	14143	14250	7.22e-10	72.5	Phages	DNA	Viruses|unclassified|unclassified|Caudovirales|Siphoviridae|unclassified|Streptococcus phage Javan178
F1|contig_8149	MN694745.1	75.676	111	21	2	63	170	31012	31119	4.4e-11	76.1	Other_virus	DNA	Viruses|unclassified|unclassified|unclassified|unclassified|unclassified|Marine virus AFVG_250M427
F1|contig_8126	MK618715.1	74.063	694	174	6	1	691	745	55	3.2e-114	419	Phages	DNA	Viruses|unclassified|unclassified|Caudovirales|Podoviridae|unclassified|Serratia phage Parlo
F1|contig_8125	KP774835.2	73.575	193	45	4	36	225	20951	21140	3.87e-20	106	Phages	DNA	Viruses|unclassified|unclassified|Caudovirales|Podoviridae|unclassified|Citrobacter phage CVT22
F1|contig_8025	KY939598.1	74.286	105	25	2	193	296	23147	23250	9.38e-07	61.7	Phages	DNA	Viruses|unclassified|unclassified|Caudovirales|Myoviridae|unclassified|Alteromonadaceae phage B23
F1|contig_8005	KY797301.1	67.175	722	209	16	3348	4052	1047	337	1.31e-43	187	Phages	DNA	Viruses|unclassified|unclassified|Caudovirales|Siphoviridae|Detrevirus|Pseudomonas virus D3
F1|contig_8203	MK448931.1	77.67	103	23	0	445	547	6533	6635	4.06e-13	83.3	Phages	DNA	Viruses|unclassified|unclassified|Caudovirales|Siphoviridae|unclassified|Streptococcus phage Javan414
F1|contig_8209	MK448826.1	69.086	372	105	8	507	873	8953	8587	1.05e-25	126	Phages	DNA	Viruses|unclassified|unclassified|Caudovirales|Siphoviridae|unclassified|Streptococcus phage Javan645
F1|contig_8170	MH159197.1	72.441	127	23	5	45	167	120608	120490	5.66e-06	60.8	Phages	DNA	Viruses|unclassified|unclassified|Caudovirales|Herelleviridae|Kayvirus|Staphylococcus phage VB_SavM_JYL01
F1|contig_8163	MG807319.1	70.229	262	54	12	397	643	777107	777359	5.37e-15	89.7	Other_virus	DNA	Viruses|unclassified|unclassified|unclassified|Mimiviridae|Mimivirus|Megavirus vitis
F1|contig_8213	MN582070.1	70.37	189	48	4	364	548	12148	12332	8.11e-12	78.8	Other_virus	DNA	Viruses|unclassified|unclassified|Caudovirales|Myoviridae|unclassified|Myoviridae sp. ctThM1
F1|contig_8192	KT630649.1	84.677	372	54	3	1	370	7125	6755	6.48e-110	404	Phages	DNA	Viruses|unclassified|unclassified|Caudovirales|Myoviridae|Brunovirus|Salmonella virus SEN34
F1|contig_8202	MK892685.1	75.188	399	89	4	3	396	27199	27592	4.22e-68	265	Other_virus	DNA	Viruses|unclassified|unclassified|unclassified|unclassified|unclassified|Prokaryotic dsDNA virus sp.
F1|contig_8199	JX997174.1	72.398	221	61	0	5495	5715	232695	232475	2.38e-24	124	Other_virus	DNA	Viruses|unclassified|unclassified|unclassified|Phycodnaviridae|Chlorovirus|Acanthocystis turfacea Chlorella virus MN0810.1
F1|contig_8193	AF065710.2	65.147	373	127	3	329	700	1792	1422	2.91e-11	77	Other_virus	DNA	Viruses|unclassified|unclassified|Herpesvirales|Herpesviridae|Cytomegalovirus|Cercopithecine betaherpesvirus 5
F1|contig_8188	AY526909.1	72.242	281	68	5	299	570	36000	36279	5.72e-31	142	Phages	DNA	Viruses|unclassified|unclassified|Caudovirales|Podoviridae|Rauchvirus|Bordetella virus BPP1
F1|contig_8269	MK250019.1	68.499	673	174	17	25178	25831	45041	45694	1.97e-51	216	Other_virus	DNA	Viruses|unclassified|unclassified|Caudovirales|Myoviridae|unclassified|Prevotella phage Lak-A2
F1|contig_8239	LR597654.1	88.05	477	56	1	9	484	143202	143678	5.58e-169	600	Phages	DNA	Viruses|unclassified|unclassified|Caudovirales|Myoviridae|unclassified|Escherichia phage phAPEC8
F1|contig_8228	U27612.2	69.832	179	48	4	32206	32381	3638	3463	6.81e-07	68	Other_virus	DNA	Viruses|unclassified|unclassified|Herpesvirales|Herpesviridae|Cytomegalovirus|Cercopithecine betaherpesvirus 5
F1|contig_8263	LR596902.1	85.185	108	9	6	697	801	44024	43921	9.81e-19	103	Phages	DNA	Viruses|unclassified|unclassified|unclassified|unclassified|unclassified|Roseburia phage Jekyll
F1|contig_8255	MK075002.1	73.171	533	113	11	16	542	25330	25838	6.78e-77	295	Phages	DNA	Viruses|unclassified|unclassified|Caudovirales|Siphoviridae|Biseptimavirus|Staphylococcus phage phiSP38-1
F1|contig_8232	KC139518.1	74.527	899	216	8	35	927	32874	31983	2.28e-158	565	Phages	DNA	Viruses|unclassified|unclassified|Caudovirales|Siphoviridae|Cornellvirus|Salmonella virus SP31
F1|contig_8273	MH649200.1	67.4	3138	871	58	923	3996	7251	10300	0	923	Other_virus	DNA	Viruses|unclassified|unclassified|Caudovirales|Myoviridae|unclassified|Myoviridae sp.
F1|contig_8280	MK032740.1	75.535	327	80	0	1	327	641	967	7.09e-58	230	Other_virus	DNA	Viruses|unclassified|unclassified|unclassified|Genomoviridae|unclassified|Genomoviridae sp.
F1|contig_8291	MH552526.1	68.439	301	87	8	679	975	96681	96977	6.65e-14	86.9	Other_virus	DNA	Viruses|unclassified|unclassified|Caudovirales|Siphoviridae|unclassified|Siphoviridae sp.
F1|contig_8318	MK448702.1	71.51	351	88	6	191	535	8466	8810	1.35e-38	167	Phages	DNA	Viruses|unclassified|unclassified|Caudovirales|Siphoviridae|unclassified|Streptococcus phage Javan199
F1|contig_8319	MK238400.1	74.656	1235	284	15	5052	6273	91016	89798	0	775	Other_virus	DNA	Viruses|unclassified|unclassified|Caudovirales|Podoviridae|unclassified|CrAssphage ZA
F1|contig_8271	KY290948.1	67.399	273	81	4	663	931	7206	6938	7.2e-12	81.5	Phages	DNA	Viruses|unclassified|unclassified|Caudovirales|Myoviridae|Biquartavirus|Aeromonas phage 44RR2.8t.2
F1|contig_8296	MN694445.1	77.143	105	21	2	355	459	3435	3334	6.77e-11	76.1	Other_virus	DNA	Viruses|unclassified|unclassified|unclassified|unclassified|unclassified|Marine virus AFVG_250M317
F1|contig_8320	MK238400.1	97.619	126	3	0	1	126	57679	57804	5.45e-53	214	Other_virus	DNA	Viruses|unclassified|unclassified|Caudovirales|Podoviridae|unclassified|CrAssphage ZA
F1|contig_8317	KX262893.1	82.723	191	26	6	2425	2610	2404	2216	1.22e-40	176	Other_virus	DNA	Viruses|unclassified|unclassified|unclassified|Anelloviridae|unclassified|Feline anellovirus
F1|contig_8344	MH552526.1	68.106	301	88	8	310	606	96681	96977	5.21e-13	82.4	Other_virus	DNA	Viruses|unclassified|unclassified|Caudovirales|Siphoviridae|unclassified|Siphoviridae sp.
F1|contig_8369	DQ115816.1	77.289	273	60	2	3	274	1137	866	9.62e-51	206	Phages	DNA	Viruses|unclassified|unclassified|Caudovirales|Myoviridae|unclassified|Cyanobacteria phage AS-1
F1|contig_8370	MK448934.1	71.685	279	77	2	265	542	4623	4346	1.81e-30	141	Phages	DNA	Viruses|unclassified|unclassified|Caudovirales|Siphoviridae|unclassified|Streptococcus phage Javan422
F1|contig_8229	HQ201308.1	64.873	706	238	4	69	772	38853	39550	1.66e-32	147	Phages	DNA	Viruses|unclassified|unclassified|Caudovirales|Siphoviridae|unclassified|Cronobacter phage ENT47670
F1|contig_8349	MH626557.1	68.211	475	147	4	12534	13006	15039	14567	1.57e-35	162	Phages	DNA	Viruses|unclassified|unclassified|Caudovirales|Siphoviridae|unclassified|Eggerthella phage PMBT5
F1|contig_8350	MH617115.1	68.376	234	73	1	15	248	10126	9894	2.72e-14	86	Other_virus	DNA	Viruses|unclassified|unclassified|Caudovirales|Siphoviridae|unclassified|Siphoviridae sp.
F1|contig_8338	MK308637.1	72.876	306	77	2	1	306	10274	10573	7.17e-41	175	Phages	DNA	Viruses|unclassified|unclassified|Caudovirales|Siphoviridae|unclassified|Microbacterium phage Schubert
F1|contig_8387	MK238400.1	97.345	226	6	0	279	504	35739	35964	2.83e-103	381	Other_virus	DNA	Viruses|unclassified|unclassified|Caudovirales|Podoviridae|unclassified|CrAssphage ZA
F1|contig_8374	MN693479.1	77.67	103	23	0	1	103	5290	5188	3.23e-13	83.3	Other_virus	DNA	Viruses|unclassified|unclassified|unclassified|unclassified|unclassified|Marine virus AFVG_25M465
F1|contig_8360	MK422453.1	78.088	251	55	0	6	256	4933	4683	5.84e-50	205	Phages	DNA	Viruses|unclassified|unclassified|Caudovirales|Myoviridae|Peduovirus|Klebsiella phage ST13-OXA48phi12.1
F1|contig_8406	MK238400.1	97.231	325	9	0	1	325	35964	35640	7.01e-153	546	Other_virus	DNA	Viruses|unclassified|unclassified|Caudovirales|Podoviridae|unclassified|CrAssphage ZA
F1|contig_8434	MK448843.1	69.616	859	257	2	1	857	623	1479	1.33e-98	368	Phages	DNA	Viruses|unclassified|unclassified|Caudovirales|Siphoviridae|unclassified|Streptococcus phage Javan112
F1|contig_8443	MK449003.1	74.51	102	25	1	402	502	16928	16827	9.94e-08	64.4	Phages	DNA	Viruses|unclassified|unclassified|Caudovirales|Siphoviridae|Moineauvirus|Streptococcus phage Javan648
F1|contig_8400	MN844877.1	64.982	554	151	17	11	544	13806	14336	1.24e-14	87.8	Phages	DNA	Viruses|unclassified|unclassified|Caudovirales|Podoviridae|unclassified|Sphaerotilus phage vB_SnaP-R1
F1|contig_8388	GQ478087.1	69.257	296	89	1	908	1203	9794	10087	1.42e-24	122	Phages	DNA	Viruses|unclassified|unclassified|Caudovirales|Siphoviridae|Phifelvirus|Enterococcus virus FL3
F1|contig_8440	MN812211.1	72.441	127	32	3	988	1113	12599	12475	2.84e-06	61.7	Phages	DNA	Viruses|unclassified|unclassified|Caudovirales|Siphoviridae|Unahavirus|Flavobacterium phage vB_FspS_laban6-1
F1|contig_8462	LR596902.1	69.207	984	297	5	34	1014	33007	33987	3.84e-106	392	Phages	DNA	Viruses|unclassified|unclassified|unclassified|unclassified|unclassified|Roseburia phage Jekyll
F1|contig_8389	MG640035.1	67.541	305	99	0	626	930	22769	23073	7.12e-19	104	Phages	DNA	Viruses|unclassified|unclassified|Caudovirales|Myoviridae|unclassified|Vibrio phage Athena1
F1|contig_8417	KX160204.1	65.704	796	245	15	8	789	18975	18194	2.43e-37	163	Phages	DNA	Viruses|unclassified|unclassified|Caudovirales|Siphoviridae|unclassified|Lactococcus phage 38502
F1|contig_8451	MK892623.1	64.126	446	148	7	473	912	25772	25333	1.97e-06	63.5	Other_virus	DNA	Viruses|unclassified|unclassified|unclassified|unclassified|unclassified|Prokaryotic dsDNA virus sp.
F1|contig_8413	MK880124.1	69.804	510	128	10	856	1346	11044	11546	3.24e-49	205	Phages	DNA	Viruses|unclassified|unclassified|Caudovirales|Siphoviridae|unclassified|Microbacterium phage Iamgroot
F1|contig_8536	MK238400.1	97.764	313	7	0	116	428	69733	69421	5.96e-149	534	Other_virus	DNA	Viruses|unclassified|unclassified|Caudovirales|Podoviridae|unclassified|CrAssphage ZA
F1|contig_8398	LN889992.1	69.697	792	230	7	4700	5486	5962	6748	7.71e-85	324	Other_virus	DNA	Viruses|unclassified|unclassified|Caudovirales|Siphoviridae|unclassified|Pseudomonas phage 15b
F1|contig_8471	MK493325.1	79.412	102	12	3	525	620	19232	19330	1.53e-13	85.1	Phages	DNA	Viruses|unclassified|unclassified|Caudovirales|Myoviridae|unclassified|Synechococcus phage S-RIM8
F1|contig_8476	MH616963.1	68.635	491	142	5	1373	1857	72596	73080	2.13e-41	180	Other_virus	DNA	Viruses|unclassified|unclassified|Caudovirales|Podoviridae|unclassified|CrAssphage sp.
F1|contig_8539	NC_041892.1	71.594	345	94	2	1944	2286	19215	19557	2.29e-40	176	Phages	DNA	Viruses|unclassified|unclassified|Caudovirales|Siphoviridae|Anatolevirus|Propionibacterium virus B3
F1|contig_8472	MG711466.1	71.98	803	209	10	4736	5530	19774	18980	1.64e-108	404	Phages	DNA	Viruses|unclassified|unclassified|Caudovirales|Myoviridae|unclassified|Faecalibacterium phage FP_Toutatis
F1|contig_8546	MK250028.1	70.526	190	46	5	20441	20628	172868	172687	7.38e-10	77.9	Other_virus	DNA	Viruses|unclassified|unclassified|Caudovirales|Myoviridae|unclassified|Prevotella phage Lak-B9
F1|contig_8449	GQ421471.1	69.355	186	53	1	452	637	1441	1260	8.14e-12	78.8	Phages	DNA	Viruses|unclassified|unclassified|Caudovirales|Podoviridae|unclassified|Xylella phage Xfas53
F1|contig_8560	MK618715.1	70.763	236	63	3	4	236	54008	53776	1.29e-20	107	Phages	DNA	Viruses|unclassified|unclassified|Caudovirales|Podoviridae|unclassified|Serratia phage Parlo
F1|contig_8540	MN013086.1	67.037	270	89	0	1	270	14089	14358	2.87e-14	86.9	Phages	DNA	Viruses|unclassified|unclassified|Caudovirales|Podoviridae|unclassified|Klebsiella phage vB_Kpn_Chronis
F1|contig_8594	NC_041892.1	70.725	345	97	2	3462	3804	19215	19557	3.93e-36	162	Phages	DNA	Viruses|unclassified|unclassified|Caudovirales|Siphoviridae|Anatolevirus|Propionibacterium virus B3
F1|contig_8622	MK238400.1	94.33	194	11	0	1	194	88096	88289	4.61e-79	301	Other_virus	DNA	Viruses|unclassified|unclassified|Caudovirales|Podoviridae|unclassified|CrAssphage ZA
F1|contig_8574	MK249289.1	98.938	471	5	0	1	471	1896	1426	0	828	Other_virus	DNA	Viruses|unclassified|unclassified|unclassified|Genomoviridae|unclassified|Finch associated genomovirus 7
F1|contig_8662	MG543995.1	66.909	275	85	2	73	344	82772	82501	7.35e-12	83.3	Phages	DNA	Viruses|unclassified|unclassified|Caudovirales|Siphoviridae|unclassified|Staphylococcus phage UPMK_1
F1|contig_8565	HG531805.1	67.989	353	94	9	425	769	8721	9062	1.96e-19	104	Phages	DNA	Viruses|unclassified|unclassified|Caudovirales|Myoviridae|Lubbockvirus|Clostridium phage CDMH1
F1|contig_8517	JN700519.1	66.008	253	78	3	1003	1251	8177	8425	1.06e-06	63.5	Phages	DNA	Viruses|unclassified|unclassified|Caudovirales|Siphoviridae|Phietavirus|Staphylococcus phage StB27
F1|contig_8649	HM208537.1	83.594	128	21	0	2	129	16771	16644	1.61e-29	137	Phages	DNA	Viruses|unclassified|unclassified|Caudovirales|Siphoviridae|unclassified|Escherichia phage HK639
F1|contig_8678	KJ003983.1	70.543	129	38	0	174	302	10106	9978	1.05e-06	62.6	Other_virus	DNA	Viruses|unclassified|unclassified|Caudovirales|Podoviridae|unclassified|IAS virus
F1|contig_8658	MF663786.1	73.714	525	108	11	834	1340	50370	49858	6.04e-79	303	Phages	DNA	Viruses|unclassified|unclassified|Caudovirales|Myoviridae|unclassified|Bordetella phage vB_BbrM_PHB04
F1|contig_8704	U27612.2	67.15	207	60	3	54	259	3462	3661	2.84e-06	61.7	Other_virus	DNA	Viruses|unclassified|unclassified|Herpesvirales|Herpesviridae|Cytomegalovirus|Cercopithecine betaherpesvirus 5
F1|contig_8576	MH460824.1	72.263	137	38	0	107	243	22686	22822	2.01e-11	77	Phages	DNA	Viruses|unclassified|unclassified|Caudovirales|Siphoviridae|Trippvirus|Paenibacillus phage Unity
F1|contig_8710	LN889992.1	70.573	384	101	5	80	457	26262	26639	2.64e-40	172	Other_virus	DNA	Viruses|unclassified|unclassified|Caudovirales|Siphoviridae|unclassified|Pseudomonas phage 15b
F1|contig_8715	NC_041927.1	73.333	150	40	0	1507	1656	821	970	1.59e-14	91.5	Phages	DNA	Viruses|unclassified|unclassified|Caudovirales|Siphoviridae|Lacusarxvirus|Sphingobium virus Lacusarx
F1|contig_8712	MG711467.1	65.046	658	217	5	857	1509	45531	44882	4.92e-30	140	Phages	DNA	Viruses|unclassified|unclassified|Caudovirales|Myoviridae|unclassified|Faecalibacterium phage FP_Taranis
F1|contig_8684	MF975720.1	70.773	414	92	10	1439	1841	10666	11061	6.16e-43	183	Phages	DNA	Viruses|unclassified|unclassified|Caudovirales|Siphoviridae|unclassified|Pseudomonas phage VW-6S
F1|contig_8689	JQ177065.1	69.388	343	88	7	2882	3214	27944	28279	1.19e-25	130	Phages	DNA	Viruses|unclassified|unclassified|Caudovirales|Myoviridae|unclassified|Pectobacterium phage ZF40
F1|contig_8733	LN889992.1	77.152	302	67	2	695	994	18547	18848	2.81e-56	227	Other_virus	DNA	Viruses|unclassified|unclassified|Caudovirales|Siphoviridae|unclassified|Pseudomonas phage 15b
F1|contig_8783	MN586010.1	69.714	175	47	2	312	486	13287	13455	1.26e-09	74.3	Phages	DNA	Viruses|unclassified|unclassified|Caudovirales|Siphoviridae|unclassified|Microbacterium phage HarperAnne
F1|contig_8720	MN693676.1	74.675	154	33	4	288	436	6917	6765	5.87e-15	90.6	Other_virus	DNA	Viruses|unclassified|unclassified|unclassified|unclassified|unclassified|Marine virus AFVG_250M32
F1|contig_8693	MN328270.1	67.841	454	142	4	19	470	373	824	1.07e-32	147	Other_virus	DNA	Viruses|unclassified|unclassified|unclassified|unclassified|unclassified|Antarctic virus CAA_003_54
F1|contig_8731	KY389064.1	73.855	524	131	3	141	662	11404	10885	2.83e-84	320	Phages	DNA	Viruses|unclassified|unclassified|Caudovirales|Siphoviridae|Biseptimavirus|Staphylococcus phage phi879
F1|contig_8749	MN379739.1	69.649	313	93	2	121	432	60837	60526	3.43e-27	130	Phages	DNA	Viruses|unclassified|unclassified|Caudovirales|Siphoviridae|Tequintavirus|Salmonella phage 1-19
F1|contig_8812	LN889992.1	71.138	3198	875	21	3	3176	7735	10908	0	1555	Other_virus	DNA	Viruses|unclassified|unclassified|Caudovirales|Siphoviridae|unclassified|Pseudomonas phage 15b
F1|contig_8794	MK448400.1	69.128	149	46	0	284	432	9933	9785	5.1e-07	62.6	Phages	DNA	Viruses|unclassified|unclassified|unclassified|unclassified|unclassified|Streptococcus satellite phage Javan285
F1|contig_8643	DQ840344.2	68.205	195	55	2	1080	1268	32242	32435	9.8e-09	70.7	Phages	DNA	Viruses|unclassified|unclassified|Caudovirales|Myoviridae|Svunavirus|Bacillus virus 1
F1|contig_8654	AF304433.1	70.066	304	62	5	6612	6914	5739	6014	1.02e-29	142	Phages	DNA	Viruses|unclassified|unclassified|Caudovirales|Siphoviridae|unclassified|Lactococcus phage TP901-1
F1|contig_8817	MK448749.1	70.626	463	131	4	1	459	19220	19681	4.39e-51	209	Phages	DNA	Viruses|unclassified|unclassified|Caudovirales|Siphoviridae|unclassified|Streptococcus phage Javan39
F1|contig_8831	LN889992.1	70.936	4029	1124	24	25	4031	6910	10913	0	1921	Other_virus	DNA	Viruses|unclassified|unclassified|Caudovirales|Siphoviridae|unclassified|Pseudomonas phage 15b
F1|contig_8844	MK448918.1	72.593	135	37	0	317	451	16467	16601	5.63e-11	77.9	Phages	DNA	Viruses|unclassified|unclassified|Caudovirales|Siphoviridae|unclassified|Streptococcus phage Javan366
F1|contig_8854	LN889993.1	80.3	467	89	2	1	466	29141	29605	3.07e-115	422	Other_virus	DNA	Viruses|unclassified|unclassified|Caudovirales|Siphoviridae|unclassified|Bacteriophage 4A
F1|contig_8855	DQ115859.1	68.067	476	146	6	1156	1628	665	193	1.47e-33	152	Phages	DNA	Viruses|unclassified|unclassified|Caudovirales|Myoviridae|unclassified|Cyanobacteria phage AS-1
F1|contig_8787	HG798901.1	78	100	20	2	74	172	18254	18352	4.07e-10	75.2	Phages	DNA	Viruses|unclassified|unclassified|Caudovirales|Myoviridae|unclassified|Clostridium phage phiCDHM11
F1|contig_8870	JQ680374.1	69.302	215	54	6	536	744	2473	2681	9.48e-11	75.2	Phages	DNA	Viruses|unclassified|unclassified|unclassified|unclassified|unclassified|Bacteriophage sp.
F1|contig_8763	KX119205.1	71.154	468	125	5	712	1171	20072	19607	1.72e-54	223	Phages	DNA	Viruses|unclassified|unclassified|Caudovirales|Podoviridae|Schmidvirus|Helicobacter phage DeM53M
F1|contig_8880	MH616676.1	72.537	812	212	5	9297	10104	1	805	2.19e-121	447	Other_virus	DNA	Viruses|unclassified|unclassified|unclassified|unclassified|unclassified|CRESS virus sp.
F1|contig_8856	MN854830.1	69.799	149	31	4	114	254	27626	27484	1.4e-06	61.7	Phages	DNA	Viruses|unclassified|unclassified|Caudovirales|Herelleviridae|Kochikohdavirus|Enterococcus phage ATCEFS29
F1|contig_8800	KU310944.1	76.848	1231	270	7	14	1232	32454	33681	0	918	Phages	DNA	Viruses|unclassified|unclassified|Caudovirales|Podoviridae|unclassified|Pseudomonas phage YMC11/06/C171_PPU_BP
F1|contig_8748	HM588722.1	71.329	143	38	1	48	190	6066	6205	6.74e-10	72.5	Phages	DNA	Viruses|unclassified|unclassified|Caudovirales|Siphoviridae|unclassified|Pseudoalteromonas phage H105/1
F1|contig_8547	KM458633.1	72.185	151	42	0	13	163	12440	12290	9.62e-14	84.2	Phages	DNA	Viruses|unclassified|unclassified|Caudovirales|Siphoviridae|Chivirus|Salmonella virus Chi
F1|contig_8878	MH717097.1	66.942	605	173	16	27	616	10637	10045	8.22e-31	142	Phages	DNA	Viruses|unclassified|unclassified|Caudovirales|Siphoviridae|Roufvirus|Escherichia phage C1
F1|contig_8876	MF893341.1	68.274	892	217	28	143	1010	15211	14362	3.25e-68	267	Phages	DNA	Viruses|unclassified|unclassified|Caudovirales|Podoviridae|unclassified|Ralstonia phage RPSC1
F1|contig_8857	AF547987.1	68.657	268	78	3	139	404	33040	33303	1.53e-17	97.8	Phages	DNA	Viruses|unclassified|unclassified|Caudovirales|Podoviridae|Lederbergvirus|Shigella virus Sf6
F1|contig_8884	MH617140.2	74.39	164	42	0	4	167	164	1	1.06e-20	107	Other_virus	DNA	Viruses|unclassified|unclassified|unclassified|Microviridae|unclassified|Microviridae sp.
F1|contig_8881	KX523699.2	67.254	284	83	5	244	522	33637	33359	1.59e-12	80.6	Phages	DNA	Viruses|unclassified|unclassified|Caudovirales|Siphoviridae|Roufvirus|Salmonella phage IME207
F1|contig_8905	DQ115865.1	73.069	505	117	10	23	519	496	3	2.07e-69	270	Phages	DNA	Viruses|unclassified|unclassified|Caudovirales|Myoviridae|unclassified|Cyanobacteria phage AS-1
F1|contig_8885	KX231828.1	67.763	304	77	9	189	483	32155	32446	8.14e-14	86	Phages	DNA	Viruses|unclassified|unclassified|Caudovirales|Myoviridae|Jilinvirus|Enterobacter phage Arya
F1|contig_8923	MN013086.1	70.513	234	69	0	28	261	28241	28474	5.77e-22	112	Phages	DNA	Viruses|unclassified|unclassified|Caudovirales|Podoviridae|unclassified|Klebsiella phage vB_Kpn_Chronis
F1|contig_8929	MK892741.1	72.65	117	30	2	37	152	41131	41246	1.15e-06	60.8	Other_virus	DNA	Viruses|unclassified|unclassified|unclassified|unclassified|unclassified|Prokaryotic dsDNA virus sp.
F1|contig_8967	MH617122.2	75.546	229	56	0	341	569	1552	1324	9.34e-37	161	Other_virus	DNA	Viruses|unclassified|unclassified|unclassified|Microviridae|unclassified|Microviridae sp.
F1|contig_8936	MK448387.1	74.839	155	39	0	10510	10664	2178	2024	3.15e-18	104	Phages	DNA	Viruses|unclassified|unclassified|unclassified|unclassified|unclassified|Streptococcus satellite phage Javan257
F1|contig_8949	JQ680367.1	71.852	270	70	3	6637	6903	24018	23752	4.17e-28	137	Phages	DNA	Viruses|unclassified|unclassified|unclassified|unclassified|unclassified|Bacteriophage sp.
F1|contig_8965	KY065493.1	70.042	237	64	3	52	286	32536	32305	1.15e-18	101	Phages	DNA	Viruses|unclassified|unclassified|Caudovirales|Siphoviridae|unclassified|Streptococcus phage IPP55
F1|contig_9016	KU310944.1	71.1	391	111	2	47	436	36826	36437	2.96e-45	189	Phages	DNA	Viruses|unclassified|unclassified|Caudovirales|Podoviridae|unclassified|Pseudomonas phage YMC11/06/C171_PPU_BP
F1|contig_8974	MG711463.1	66.437	870	281	5	5586	6451	15200	16062	1.26e-59	241	Phages	DNA	Viruses|unclassified|unclassified|Caudovirales|Siphoviridae|unclassified|Faecalibacterium phage FP_oengus
F1|contig_8937	MN062701.1	72.951	122	33	0	482	603	68461	68340	1.97e-09	72.5	Phages	DNA	Viruses|unclassified|unclassified|Caudovirales|Siphoviridae|Omegavirus|Mycobacterium phage Dallas
F1|contig_9045	MH622927.1	79.173	629	106	7	3	617	21429	22046	2.84e-149	535	Other_virus	DNA	Viruses|unclassified|unclassified|Caudovirales|Siphoviridae|unclassified|Siphoviridae sp. ctdc_1
F1|contig_9033	LR597654.1	65.199	477	130	15	46	507	23873	23418	3.17e-11	77.9	Phages	DNA	Viruses|unclassified|unclassified|Caudovirales|Myoviridae|unclassified|Escherichia phage phAPEC8
F1|contig_9031	MH622927.1	71.48	277	77	2	255	530	19368	19643	2.12e-29	137	Other_virus	DNA	Viruses|unclassified|unclassified|Caudovirales|Siphoviridae|unclassified|Siphoviridae sp. ctdc_1
F1|contig_9003	MH593832.1	74.455	321	78	4	156	474	4792	5110	3.64e-47	196	Phages	DNA	Viruses|unclassified|unclassified|unclassified|unclassified|unclassified|Bacteriophage sp.
F1|contig_9030	MK095606.1	74.675	770	183	4	3	766	12628	11865	1.87e-139	503	Phages	DNA	Viruses|unclassified|unclassified|Caudovirales|Siphoviridae|Eclunavirus|Pantoea phage vB_PagS_AAS23
F1|contig_8902	KC348604.1	69.643	336	98	3	599	932	4722	4389	1.17e-28	137	Phages	DNA	Viruses|unclassified|unclassified|Caudovirales|Siphoviridae|unclassified|Streptococcus phage phiS10
F1|contig_9051	DQ115851.1	70.432	903	219	25	2748	3623	1031	150	1.39e-94	356	Phages	DNA	Viruses|unclassified|unclassified|Caudovirales|Myoviridae|unclassified|Cyanobacteria phage AS-1
F1|contig_8799	KM882824.1	67.949	234	69	3	3769	3996	18388	18155	2.71e-10	77	Phages	DNA	Viruses|unclassified|unclassified|Caudovirales|Siphoviridae|unclassified|Streptococcus phage SpSL1
F1|contig_9067	NC_043029.1	75.934	1766	401	11	3	1757	1803	51	0	1242	Phages	DNA	Viruses|unclassified|unclassified|unclassified|Inoviridae|unclassified|Stenotrophomonas virus SMA6
F1|contig_9088	MK448724.1	71.105	353	90	6	16	363	22478	22823	3.74e-37	161	Phages	DNA	Viruses|unclassified|unclassified|Caudovirales|Siphoviridae|unclassified|Streptococcus phage Javan273
F1|contig_9091	JQ680363.1	77.329	569	123	1	17	585	15911	16473	9.51e-123	446	Phages	DNA	Viruses|unclassified|unclassified|unclassified|unclassified|unclassified|Bacteriophage sp.
F1|contig_8979	JF713456.1	73.786	103	27	0	1036	1138	62944	63046	2.49e-07	65.3	Phages	DNA	Viruses|unclassified|unclassified|Caudovirales|Siphoviridae|unclassified|Vibrio phage 1
F1|contig_9066	MN692673.1	72.472	178	47	2	1739	1915	23999	23823	9.48e-16	94.2	Phages	DNA	Viruses|unclassified|unclassified|Caudovirales|Siphoviridae|Roufvirus|Pseudomonas phage VB_StyS_BS5
F1|contig_9015	MF588703.1	70.427	656	190	2	2	655	2545	1892	8.28e-80	304	Other_virus	DNA	Viruses|unclassified|unclassified|unclassified|Papillomaviridae|Gammapapillomavirus|Gammapapillomavirus 7
F1|contig_9099	MN882550.1	70.806	1216	310	25	1	1197	2095	906	1.11e-144	521	Phages	DNA	Viruses|unclassified|unclassified|Caudovirales|Siphoviridae|unclassified|Butyrivibrio virus Arawn
F1|contig_9085	MH675552.1	67.31	881	270	9	157	1031	29218	28350	4.39e-68	267	Phages	DNA	Viruses|unclassified|unclassified|Caudovirales|Podoviridae|unclassified|Bacteroides phage crAss001
F1|contig_9071	NC_044940.1	68.107	671	174	14	1746	2392	33089	33743	1.26e-53	219	Other_virus	DNA	Viruses|unclassified|unclassified|Caudovirales|Myoviridae|Peatvirus|Pectinobacterium virus PEAT2
F1|contig_9188	MK238400.1	90.909	132	12	0	184	315	2226	2357	2.54e-44	185	Other_virus	DNA	Viruses|unclassified|unclassified|Caudovirales|Podoviridae|unclassified|CrAssphage ZA
F1|contig_9133	MK238400.1	99.206	126	1	0	202	327	2972	3097	1.05e-55	224	Other_virus	DNA	Viruses|unclassified|unclassified|Caudovirales|Podoviridae|unclassified|CrAssphage ZA
F1|contig_9107	MK892704.1	73.707	232	57	4	68	297	11111	10882	3.83e-27	130	Other_virus	DNA	Viruses|unclassified|unclassified|unclassified|unclassified|unclassified|Prokaryotic dsDNA virus sp.
F1|contig_9208	MG592580.1	75	100	24	1	1169	1267	43195	43096	4.03e-07	65.3	Phages	DNA	Viruses|unclassified|unclassified|Caudovirales|Siphoviridae|unclassified|Vibrio phage 1.210.O._10N.222.52.C2
F1|contig_9198	MN732867.1	69.866	448	127	4	299	742	21707	21264	6.25e-45	189	Phages	DNA	Viruses|unclassified|unclassified|Caudovirales|Myoviridae|unclassified|Erwinia phage Hena1
F1|contig_9114	LR597654.1	87.446	231	27	2	121	350	138736	138507	2.13e-72	279	Phages	DNA	Viruses|unclassified|unclassified|Caudovirales|Myoviridae|unclassified|Escherichia phage phAPEC8
F1|contig_9125	HQ201308.1	67.358	386	108	9	1363	1739	39628	40004	6.91e-19	104	Phages	DNA	Viruses|unclassified|unclassified|Caudovirales|Siphoviridae|unclassified|Cronobacter phage ENT47670
F1|contig_9187	MK490927.1	67.391	230	75	0	9	238	24208	23979	1.98e-11	77.9	Other_virus	DNA	Viruses|unclassified|unclassified|Caudovirales|Siphoviridae|unclassified|Phage Altai3
F1|contig_9127	KY554767.1	78.873	142	28	1	173	312	31137	31278	4.28e-24	119	Phages	DNA	Viruses|unclassified|unclassified|Caudovirales|Siphoviridae|unclassified|Lactococcus phage AM7
F1|contig_9216	LN889993.1	70.852	446	122	4	25	466	3397	3838	3.4e-51	208	Other_virus	DNA	Viruses|unclassified|unclassified|Caudovirales|Siphoviridae|unclassified|Bacteriophage 4A
F1|contig_9223	LN889992.1	75.219	343	83	2	6	347	41722	41381	2.73e-57	229	Other_virus	DNA	Viruses|unclassified|unclassified|Caudovirales|Siphoviridae|unclassified|Pseudomonas phage 15b
F1|contig_9212	NC_042346.1	86.667	255	34	0	75	329	24143	23889	5.38e-81	307	Phages	DNA	Viruses|unclassified|unclassified|Caudovirales|Podoviridae|Lederbergvirus|Salmonella virus BTP1
F1|contig_9260	MK448738.1	70.681	191	24	8	826	993	30432	30613	9.43e-14	86	Phages	DNA	Viruses|unclassified|unclassified|Caudovirales|Siphoviridae|unclassified|Streptococcus phage Javan355
F1|contig_9247	MK416017.1	70.213	188	56	0	228	415	3259	3072	7.1e-15	87.8	Phages	DNA	Viruses|unclassified|unclassified|Caudovirales|Siphoviridae|unclassified|Klebsiella phage ST101-KPC2phi6.3
F1|contig_9353	MK249273.1	87.261	157	20	0	300	456	1407	1251	7.31e-47	194	Other_virus	DNA	Viruses|unclassified|unclassified|unclassified|Genomoviridae|unclassified|Finch associated genomovirus 6
F1|contig_9281	KX507046.1	68.699	492	154	0	9521	10012	37108	37599	1.81e-45	194	Phages	DNA	Viruses|unclassified|unclassified|Caudovirales|Myoviridae|unclassified|Vibrio phage S4-7
F1|contig_9356	KT264834.1	68.905	283	71	5	932	1207	663	391	2.32e-20	107	Other_virus	DNA	Viruses|unclassified|unclassified|unclassified|Microviridae|unclassified|Gokushovirus WZ-2015a
F1|contig_9332	MH384259.1	74.419	774	191	5	295	1063	10414	11185	2.19e-134	488	Phages	DNA	Viruses|unclassified|unclassified|Caudovirales|Siphoviridae|Biseptimavirus|Staphylococcus phage SA1014ruMSSAST7
F1|contig_9365	MH617562.1	73.964	169	41	1	14	179	696	864	9.21e-20	105	Other_virus	DNA	Viruses|unclassified|unclassified|unclassified|unclassified|unclassified|CRESS virus sp.
F1|contig_9371	JQ680356.1	75	144	32	2	574	715	17793	17934	4.96e-16	93.3	Phages	DNA	Viruses|unclassified|unclassified|unclassified|unclassified|unclassified|Bacteriophage sp.
F1|contig_9370	JQ680364.1	76	250	58	2	2587	2835	36219	35971	4.71e-40	174	Phages	DNA	Viruses|unclassified|unclassified|unclassified|unclassified|unclassified|Bacteriophage sp.
F1|contig_9389	MH622927.1	85.39	308	45	0	598	905	38530	38223	2.61e-94	353	Other_virus	DNA	Viruses|unclassified|unclassified|Caudovirales|Siphoviridae|unclassified|Siphoviridae sp. ctdc_1
F1|contig_9351	AY349011.3	68.523	413	130	0	2674	3086	19457	19045	1.1e-35	159	Other_virus	DNA	Viruses|unclassified|unclassified|Caudovirales|Podoviridae|Lessievirus|Burkholderia virus Bcep22
F1|contig_9398	KY271395.1	70.463	562	162	4	84	643	447	1006	5.25e-64	251	Phages	DNA	Viruses|unclassified|unclassified|Caudovirales|Siphoviridae|unclassified|Klebsiella phage 2b LV-2017
F1|contig_9405	KX196154.1	74.783	115	29	0	1	115	25433	25547	1.19e-11	77.9	Phages	DNA	Viruses|unclassified|unclassified|Caudovirales|Myoviridae|unclassified|Shewanella phage SFCi1
F1|contig_9254	GQ243670.1	74.367	316	79	2	150	464	224	538	9.29e-48	198	Other_virus	DNA	Viruses|unclassified|unclassified|unclassified|Circoviridae|Circovirus|Sewage associated circovirus
F1|contig_9294	EF455602.1	70.068	147	44	0	78	224	29946	29800	7.22e-09	68	Phages	DNA	Viruses|unclassified|unclassified|Caudovirales|Siphoviridae|unclassified|Lactobacillus phage LL-H
F1|contig_9437	MK448700.1	72.376	181	50	0	297	477	30500	30680	3.84e-19	102	Phages	DNA	Viruses|unclassified|unclassified|Caudovirales|Siphoviridae|unclassified|Streptococcus phage Javan191
F1|contig_9433	MK238400.1	96.364	220	8	0	1	220	90134	90353	2.31e-97	361	Other_virus	DNA	Viruses|unclassified|unclassified|Caudovirales|Podoviridae|unclassified|CrAssphage ZA
F1|contig_9456	MK448386.1	71.023	176	51	0	377	552	10748	10573	1.1e-14	88.7	Phages	DNA	Viruses|unclassified|unclassified|unclassified|unclassified|unclassified|Streptococcus satellite phage Javan256
F1|contig_9343	JN192401.1	65.782	339	93	8	110	445	29241	28923	3.24e-10	74.3	Phages	DNA	Viruses|unclassified|unclassified|Caudovirales|Siphoviridae|Phietavirus|Staphylococcus virus IPLA7
F1|contig_9408	KR905068.1	70.632	269	79	0	764	1032	25069	25337	1.88e-26	130	Phages	DNA	Viruses|unclassified|unclassified|Caudovirales|Siphoviridae|unclassified|Lactobacillus phage iA2
F1|contig_9476	MK238400.1	94.828	232	10	2	176	407	89683	89454	2.57e-96	358	Other_virus	DNA	Viruses|unclassified|unclassified|Caudovirales|Podoviridae|unclassified|CrAssphage ZA
F1|contig_9470	LN889992.1	74	300	66	4	2825	3118	32360	32653	1.03e-42	183	Other_virus	DNA	Viruses|unclassified|unclassified|Caudovirales|Siphoviridae|unclassified|Pseudomonas phage 15b
F1|contig_9558	MH622927.1	77.496	631	138	3	2	630	23100	22472	4.61e-135	489	Other_virus	DNA	Viruses|unclassified|unclassified|Caudovirales|Siphoviridae|unclassified|Siphoviridae sp. ctdc_1
F1|contig_9532	MN882553.1	68.75	352	106	3	224	573	19	368	3.27e-27	130	Phages	DNA	Viruses|unclassified|unclassified|Caudovirales|Siphoviridae|unclassified|Butyrivibrio virus Ceridwen
F1|contig_9457	MG676466.1	68.341	2767	800	41	2	2736	15328	18050	0	925	Phages	DNA	Viruses|unclassified|unclassified|Caudovirales|Podoviridae|unclassified|Pseudomonas phage TC6
F1|contig_9475	MK837012.1	69.385	1398	380	24	391	1762	39345	37970	1.22e-146	527	Phages	DNA	Viruses|unclassified|unclassified|Caudovirales|Podoviridae|Bruynoghevirus|Pseudomonas virus Pa223
F1|contig_9452	KJ094023.1	66.349	315	98	5	1	311	880	1190	7.65e-11	76.1	Phages	DNA	Viruses|unclassified|unclassified|Caudovirales|Siphoviridae|Psavirus|Listeria phage LP-101
F1|contig_9523	KM983328.1	70.543	258	68	3	593	846	32946	32693	7.99e-23	117	Phages	DNA	Viruses|unclassified|unclassified|Caudovirales|Myoviridae|unclassified|Clostridium phage phiCT453B
F1|contig_9549	MH617015.1	70.055	541	144	12	631	1162	1118	1649	8.86e-51	208	Other_virus	DNA	Viruses|unclassified|unclassified|unclassified|Circoviridae|unclassified|Circoviridae sp.
F1|contig_9536	KU160496.1	69.868	760	212	10	72	821	7956	7204	2.47e-81	309	Phages	DNA	Viruses|unclassified|unclassified|Caudovirales|Siphoviridae|unclassified|Bacillus phage vB_BhaS-171
F1|contig_9565	NC_042103.1	73.494	415	107	3	3	416	45342	44930	1.46e-61	242	Phages	DNA	Viruses|unclassified|unclassified|Caudovirales|Podoviridae|Bjornvirus|Pseudomonas virus Bjorn
F1|contig_9604	MG711465.1	66.162	396	132	2	26	420	11551	11157	4.73e-19	104	Phages	DNA	Viruses|unclassified|unclassified|Caudovirales|Myoviridae|unclassified|Faecalibacterium phage FP_Brigit
F1|contig_9595	KX822733.1	75.806	124	26	2	230	351	39207	39086	1.3e-13	84.2	Phages	DNA	Viruses|unclassified|unclassified|Caudovirales|Myoviridae|unclassified|Pseudoalteromonas phage PH357
F1|contig_9640	MK892662.1	66.325	683	210	10	272	944	19331	20003	1.64e-38	168	Other_virus	DNA	Viruses|unclassified|unclassified|unclassified|unclassified|unclassified|Prokaryotic dsDNA virus sp.
F1|contig_9614	HM208537.1	83.645	428	70	0	3	430	4286	3859	3.8e-126	457	Phages	DNA	Viruses|unclassified|unclassified|Caudovirales|Siphoviridae|unclassified|Escherichia phage HK639
F1|contig_9563	MK599416.1	80.292	411	81	0	2	412	41688	42098	9.7e-102	377	Phages	DNA	Viruses|unclassified|unclassified|Caudovirales|Siphoviridae|Roufvirus|Salmonella phage Akira
F1|contig_9630	MK511015.1	69.492	236	64	5	114	348	1568	1340	1.96e-13	86.9	Phages	DNA	Viruses|unclassified|unclassified|Caudovirales|Siphoviridae|unclassified|Pseudomonas phage vB_Pae_BR313c
F1|contig_9622	MK479295.1	71.489	470	134	0	138	607	23348	23817	7.1e-62	244	Phages	DNA	Viruses|unclassified|unclassified|Caudovirales|Siphoviridae|Cornellvirus|Salmonella phage vB_SenS_SE1
F1|contig_9612	MK719723.1	91.613	155	13	0	1229	1383	26018	26172	2.48e-54	222	Phages	DNA	Viruses|unclassified|unclassified|Caudovirales|Myoviridae|unclassified|Rheinheimera phage vB_RspM_Barba14S
F1|contig_9637	MG592473.1	68.478	552	174	0	1120	1671	16271	16822	1.33e-51	212	Phages	DNA	Viruses|unclassified|unclassified|Caudovirales|Myoviridae|unclassified|Vibrio phage 1.101.O._10N.261.45.C6
F1|contig_9652	LN889992.1	72.126	983	262	8	2	978	9726	10702	1.34e-142	513	Other_virus	DNA	Viruses|unclassified|unclassified|Caudovirales|Siphoviridae|unclassified|Pseudomonas phage 15b
F1|contig_9671	MK238400.1	98.969	194	2	0	404	597	6213	6406	2.98e-91	342	Other_virus	DNA	Viruses|unclassified|unclassified|Caudovirales|Podoviridae|unclassified|CrAssphage ZA
F1|contig_9573	MG264739.1	70.37	135	40	0	807	941	2972	3106	5.08e-07	64.4	Phages	DNA	Viruses|unclassified|unclassified|Caudovirales|Siphoviridae|Efquatrovirus|Enterococcus phage phiNASRA1
F1|contig_9597	MF975720.1	74.689	241	60	1	738	978	8106	8345	4.19e-35	157	Phages	DNA	Viruses|unclassified|unclassified|Caudovirales|Siphoviridae|unclassified|Pseudomonas phage VW-6S
F1|contig_9643	MH545499.1	75.781	128	31	0	79	206	971	844	6.21e-16	92.4	Other_virus	DNA	Viruses|unclassified|unclassified|unclassified|Genomoviridae|unclassified|Grasshopper associated circular virus 1
F1|contig_9700	MK238400.1	92.821	195	12	2	546	739	60735	60928	3.23e-73	282	Other_virus	DNA	Viruses|unclassified|unclassified|Caudovirales|Podoviridae|unclassified|CrAssphage ZA
F1|contig_9703	KM983328.1	68.077	260	79	4	51	308	15384	15127	1.25e-12	81.5	Phages	DNA	Viruses|unclassified|unclassified|Caudovirales|Myoviridae|unclassified|Clostridium phage phiCT453B
F1|contig_9673	LT996082.1	75.248	101	25	0	201	301	10647	10547	1.93e-09	70.7	Phages	DNA	Viruses|unclassified|unclassified|unclassified|unclassified|unclassified|Bacteriophage sp.
F1|contig_9540	JN662425.1	67.294	425	137	2	3	426	53417	52994	9.98e-28	133	Phages	DNA	Viruses|unclassified|unclassified|Caudovirales|Podoviridae|Lessievirus|Burkholderia virus DC1
F1|contig_9711	MH153801.1	76.446	242	55	2	4559	4799	60568	60328	3.85e-39	173	Phages	DNA	Viruses|unclassified|unclassified|Caudovirales|Siphoviridae|unclassified|Microbacterium phage Count
F1|contig_9743	MK448720.1	78	100	20	2	521	619	11978	12076	7.01e-11	75.2	Phages	DNA	Viruses|unclassified|unclassified|Caudovirales|Siphoviridae|unclassified|Streptococcus phage Javan261
F1|contig_9722	KT429160.1	71.102	481	109	12	2	469	38373	37910	1.03e-52	214	Phages	DNA	Viruses|unclassified|unclassified|Caudovirales|Siphoviridae|Spbetavirus|Staphylococcus phage SPbeta-like
F1|contig_9727	AY526909.1	73.243	441	112	1	198	638	16799	17233	9.3e-68	265	Phages	DNA	Viruses|unclassified|unclassified|Caudovirales|Podoviridae|Rauchvirus|Bordetella virus BPP1
F1|contig_9675	MK044828.1	73.387	124	31	1	474	597	13309	13430	5.31e-10	73.4	Phages	DNA	Viruses|unclassified|unclassified|Caudovirales|Siphoviridae|unclassified|Streptococcus phage 33888
F1|contig_9756	KY653116.1	83.237	346	58	0	491	836	7161	7506	1.29e-97	363	Phages	DNA	Viruses|unclassified|unclassified|Caudovirales|Siphoviridae|Phietavirus|Staphylococcus phage IME1318_01
F1|contig_9693	GQ141189.1	76	275	60	3	7572	7843	32881	32610	3.09e-44	191	Phages	DNA	Viruses|unclassified|unclassified|Caudovirales|Siphoviridae|unclassified|Bifidobacterium phage Bbif-1
F1|contig_9697	JF974312.1	70.414	507	138	8	913	1410	2875	2372	2.54e-52	214	Phages	DNA	Viruses|unclassified|unclassified|Caudovirales|Siphoviridae|Roufvirus|Vibrio phage pYD38-A
F1|contig_9729	KU130131.1	70.54	611	164	9	617	1219	13239	12637	3.56e-67	265	Phages	DNA	Viruses|unclassified|unclassified|Caudovirales|Myoviridae|Flaumdravirus|Pseudomonas virus KIL4
F1|contig_9757	MF327555.1	74.775	111	24	3	115	222	959	1068	9.28e-08	65.3	Other_virus	DNA	Viruses|unclassified|unclassified|unclassified|Anelloviridae|unclassified|Giant panda anellovirus
F1|contig_9773	MH626557.1	74.886	219	50	3	28868	29082	26639	26856	4.38e-28	139	Phages	DNA	Viruses|unclassified|unclassified|Caudovirales|Siphoviridae|unclassified|Eggerthella phage PMBT5
F1|contig_9816	LN889992.1	79.503	161	33	0	129	289	18764	18604	4.18e-31	142	Other_virus	DNA	Viruses|unclassified|unclassified|Caudovirales|Siphoviridae|unclassified|Pseudomonas phage 15b
F1|contig_9830	MK599416.1	72.059	204	53	4	6	207	12519	12318	1.3e-17	97.8	Phages	DNA	Viruses|unclassified|unclassified|Caudovirales|Siphoviridae|Roufvirus|Salmonella phage Akira
F1|contig_9815	KY417925.1	66.487	558	150	14	7282	7831	41473	40945	6.21e-27	134	Phages	DNA	Viruses|unclassified|unclassified|Caudovirales|Podoviridae|unclassified|Ochrobactrum phage POI1126
F1|contig_9895	MG711466.1	73.51	151	40	0	333	483	41046	41196	2.33e-16	93.3	Phages	DNA	Viruses|unclassified|unclassified|Caudovirales|Myoviridae|unclassified|Faecalibacterium phage FP_Toutatis
F1|contig_9882	MK449004.1	69.636	550	157	5	368	912	26228	25684	8.17e-56	226	Phages	DNA	Viruses|unclassified|unclassified|Caudovirales|Siphoviridae|unclassified|Streptococcus phage Javan68
F1|contig_9870	MH939385.1	92.857	490	35	0	1334	1823	2093	1604	0	727	Other_virus	DNA	Viruses|unclassified|unclassified|unclassified|Genomoviridae|unclassified|Plant associated genomovirus 23
F1|contig_9854	MH443100.1	79.505	283	50	5	1	279	36202	36480	7.33e-59	234	Phages	DNA	Viruses|unclassified|unclassified|Caudovirales|Siphoviridae|unclassified|Erwinia phage vB_EhrS_49
F1|contig_9800	JN585957.1	72.443	479	132	0	20	498	8858	9336	1.27e-69	269	Phages	DNA	Viruses|unclassified|unclassified|Caudovirales|Podoviridae|unclassified|Erwinia phage PEp14
F1|contig_9886	JN991020.1	76.092	435	84	4	1	431	11670	11252	8.37e-84	316	Phages	DNA	Viruses|unclassified|unclassified|Caudovirales|Podoviridae|Bifseptvirus|Pseudomonas virus Bf7
F1|contig_9679	AH001311.2	76.316	114	15	7	3938	4048	1891	1995	1.63e-06	64.4	Phages	DNA	Viruses|unclassified|unclassified|Caudovirales|Podoviridae|Cepunavirus|Streptococcus virus Cp7
F1|contig_9914	KU160496.1	68.919	222	59	3	100	316	7026	7242	2.36e-14	86	Phages	DNA	Viruses|unclassified|unclassified|Caudovirales|Siphoviridae|unclassified|Bacillus phage vB_BhaS-171
F1|contig_9916	MK892692.1	72.464	138	37	1	98	235	29127	28991	4.66e-11	75.2	Other_virus	DNA	Viruses|unclassified|unclassified|unclassified|unclassified|unclassified|Prokaryotic dsDNA virus sp.
F1|contig_9939	MG711467.1	68.245	507	146	8	154	654	47544	48041	1.6e-38	167	Phages	DNA	Viruses|unclassified|unclassified|Caudovirales|Myoviridae|unclassified|Faecalibacterium phage FP_Taranis
F1|contig_9935	MK075001.1	71.2	125	35	1	84	208	19396	19273	1.6e-06	60.8	Phages	DNA	Viruses|unclassified|unclassified|Caudovirales|Siphoviridae|Biseptimavirus|Staphylococcus phage phiSP15-1
F1|contig_9873	DQ003639.1	71.536	267	75	1	79	345	28592	28857	2.05e-29	136	Phages	DNA	Viruses|unclassified|unclassified|Caudovirales|Siphoviridae|Psavirus|Listeria phage B025
F1|contig_9964	MK798142.1	69.432	458	138	2	380	836	29147	29603	1.98e-44	188	Phages	DNA	Viruses|unclassified|unclassified|Caudovirales|Myoviridae|unclassified|Pantoea phage vB_PagM_AAM22
F1|contig_9968	JQ182730.1	88.191	398	47	0	1	398	26462	26065	7.65e-141	507	Phages	DNA	Viruses|unclassified|unclassified|Caudovirales|Siphoviridae|Ravinvirus|Enterobacteria phage mEp237
F1|contig_9945	MF158038.1	66.768	328	101	6	45	368	10485	10162	5.83e-12	81.5	Phages	DNA	Viruses|unclassified|unclassified|Caudovirales|Siphoviridae|Roufvirus|Shigella phage Sf11 SMD-2017
F1|contig_10010	KT429160.1	73.333	180	44	3	375	553	36984	36808	5.36e-18	99.6	Phages	DNA	Viruses|unclassified|unclassified|Caudovirales|Siphoviridae|Spbetavirus|Staphylococcus phage SPbeta-like
F1|contig_10004	MK388689.1	67.121	514	156	9	179	688	15026	14522	3.12e-29	137	Phages	DNA	Viruses|unclassified|unclassified|Caudovirales|Myoviridae|unclassified|Pantoea phage vB_PagM_LIET2
F1|contig_9999	MN313256.1	66.582	784	248	7	2401	3177	6571	7347	9.08e-52	214	Phages	DNA	Viruses|unclassified|unclassified|Caudovirales|Siphoviridae|unclassified|Pseudoalteromonas phage XCL1123
F1|contig_9898	JX997156.1	69.811	159	42	3	247	402	56659	56814	6.65e-07	63.5	Other_virus	DNA	Viruses|unclassified|unclassified|unclassified|Phycodnaviridae|Chlorovirus|Acanthocystis turfacea Chlorella virus Can0610SP
F1|contig_10037	MN582070.1	70.93	258	75	0	522	779	7284	7541	2.29e-26	128	Other_virus	DNA	Viruses|unclassified|unclassified|Caudovirales|Myoviridae|unclassified|Myoviridae sp. ctThM1
F1|contig_9902	KR131711.1	76.142	197	45	2	1	196	27397	27202	3.43e-29	137	Phages	DNA	Viruses|unclassified|unclassified|Caudovirales|Myoviridae|unclassified|Fusobacterium phage Funu2
F1|contig_10072	MK798143.1	77.061	279	61	1	2	280	26493	26218	1.45e-52	214	Phages	DNA	Viruses|unclassified|unclassified|Caudovirales|Myoviridae|unclassified|Pantoea phage vB_PagM_AAM37
F1|contig_10063	LR597654.1	66.667	423	115	9	185	594	114178	113769	9.43e-22	111	Phages	DNA	Viruses|unclassified|unclassified|Caudovirales|Myoviridae|unclassified|Escherichia phage phAPEC8
F1|contig_10025	KX119197.1	66.421	271	87	3	395	663	13528	13796	5.1e-09	69.8	Phages	DNA	Viruses|unclassified|unclassified|Caudovirales|Podoviridae|Schmidvirus|Helicobacter phage PtB92G
F1|contig_9766	KF589919.1	71.223	278	80	0	2342	2619	42016	42293	3.25e-30	141	Phages	DNA	Viruses|unclassified|unclassified|Caudovirales|Siphoviridae|Biseptimavirus|Staphylococcus phage phiRS7
F1|contig_9806	KF669650.1	66.692	1339	396	17	1532	2833	47103	48428	3.83e-99	373	Phages	DNA	Viruses|unclassified|unclassified|Caudovirales|Siphoviridae|Cinunavirus|Clavibacter virus CN1A
F1|contig_10048	DQ115816.1	69.895	475	135	6	297	767	3	473	4.98e-46	193	Phages	DNA	Viruses|unclassified|unclassified|Caudovirales|Myoviridae|unclassified|Cyanobacteria phage AS-1
F1|contig_10080	MH616963.1	71.498	207	56	1	164	370	34963	34760	2.64e-20	106	Other_virus	DNA	Viruses|unclassified|unclassified|Caudovirales|Podoviridae|unclassified|CrAssphage sp.
F1|contig_10056	MK072005.1	72.381	105	29	0	208	312	18372	18268	3.25e-06	59.9	Other_virus	DNA	Viruses|unclassified|unclassified|unclassified|Mimiviridae|unclassified|Barrevirus sp.
F1|contig_10087	HQ201308.1	73.832	107	28	0	8	114	30253	30359	6.86e-09	68	Phages	DNA	Viruses|unclassified|unclassified|Caudovirales|Siphoviridae|unclassified|Cronobacter phage ENT47670
F1|contig_10096	MF327548.1	78.916	166	26	4	199	355	251	86	1.05e-27	132	Other_virus	DNA	Viruses|unclassified|unclassified|unclassified|Anelloviridae|unclassified|Giant panda anellovirus
F1|contig_10073	KR053194.1	74.51	102	26	0	195	296	30829	30930	7.79e-09	68	Phages	DNA	Viruses|unclassified|unclassified|Caudovirales|Siphoviridae|Galunavirus|Gordonia virus GAL1
F1|contig_10142	JF974312.1	68.13	1048	300	18	1	1028	7191	8224	2.9e-88	334	Phages	DNA	Viruses|unclassified|unclassified|Caudovirales|Siphoviridae|Roufvirus|Vibrio phage pYD38-A
F1|contig_10081	MF001361.1	64.679	654	196	10	1007	1638	115096	114456	1.58e-25	125	Phages	DNA	Viruses|unclassified|unclassified|Caudovirales|Siphoviridae|unclassified|Enterococcus phage EF5
F1|contig_10122	MK250028.1	77.982	109	19	3	18539	18644	130939	131045	7.14e-11	80.6	Other_virus	DNA	Viruses|unclassified|unclassified|Caudovirales|Myoviridae|unclassified|Prevotella phage Lak-B9
F1|contig_10109	MN234221.1	70.149	402	119	1	8	408	5078	4677	5e-43	181	Phages	DNA	Viruses|unclassified|unclassified|Caudovirales|Siphoviridae|Gordonvirus|Arthrobacter phage Shepard
F1|contig_10006	AB618031.1	67.339	248	75	2	3774	4018	1334	1578	1.98e-10	79.7	Other_virus	DNA	Viruses|unclassified|unclassified|Herpesvirales|Herpesviridae|Simplexvirus|Human alphaherpesvirus 1
F1|contig_10165	KX190835.1	68.649	185	56	2	62	245	11781	11964	5.9e-08	66.2	Phages	DNA	Viruses|unclassified|unclassified|Caudovirales|Siphoviridae|unclassified|Bacillus phage vB_BtS_BMBtp15
F1|contig_10134	MK016500.1	70.659	167	46	1	8	171	13951	14117	4.74e-12	79.7	Phages	DNA	Viruses|unclassified|unclassified|Caudovirales|Podoviridae|unclassified|Arthrobacter phage Mendel
F1|contig_10173	MK032704.1	76.34	1716	381	15	638	2336	523	2230	0	1220	Other_virus	DNA	Viruses|unclassified|unclassified|unclassified|Genomoviridae|unclassified|Genomoviridae sp.
F1|contig_10189	LN889992.1	68.99	416	110	8	1766	2164	37568	37981	7.19e-33	150	Other_virus	DNA	Viruses|unclassified|unclassified|Caudovirales|Siphoviridae|unclassified|Pseudomonas phage 15b
F1|contig_10088	AF065710.2	65.278	288	97	3	16	302	1494	1779	3.89e-06	59	Other_virus	DNA	Viruses|unclassified|unclassified|Herpesvirales|Herpesviridae|Cytomegalovirus|Cercopithecine betaherpesvirus 5
F1|contig_10203	JQ182731.1	75	136	34	0	266	401	8554	8689	3.91e-16	93.3	Phages	DNA	Viruses|unclassified|unclassified|Caudovirales|Siphoviridae|Hendrixvirus|Enterobacteria phage mEp235
F1|contig_10208	MK238400.1	90.798	163	6	4	1	159	95615	95772	1.18e-53	217	Other_virus	DNA	Viruses|unclassified|unclassified|Caudovirales|Podoviridae|unclassified|CrAssphage ZA
F1|contig_10256	JQ680356.1	72.903	155	42	0	1911	2065	43061	42907	4.2e-15	91.5	Phages	DNA	Viruses|unclassified|unclassified|unclassified|unclassified|unclassified|Bacteriophage sp.
F1|contig_10206	MH179474.1	68.5	600	179	8	5177	5771	34200	34794	1.96e-48	204	Phages	DNA	Viruses|unclassified|unclassified|Caudovirales|Myoviridae|unclassified|Aeromonas phage 62AhydR11PP
F1|contig_10251	NC_041952.1	72.483	298	82	0	6	303	5116	4819	5.76e-39	168	Phages	DNA	Viruses|unclassified|unclassified|Caudovirales|Siphoviridae|Gordonvirus|Arthrobacter virus Gordon
F1|contig_10214	MN183282.1	66.063	663	197	7	437	1082	94720	94069	1.46e-40	176	Phages	DNA	Viruses|unclassified|unclassified|Caudovirales|Siphoviridae|unclassified|Arthrobacter phage Qui
F1|contig_10197	MF188997.1	73.764	263	69	0	234	496	21608	21870	1.36e-37	164	Phages	DNA	Viruses|unclassified|unclassified|Caudovirales|Podoviridae|Lederbergvirus|Salmonella phage vB_SalP_PM43
F1|contig_10257	NC_028935.2	68.826	494	133	13	1207	1694	50001	49523	2.48e-35	158	Phages	DNA	Viruses|unclassified|unclassified|Caudovirales|Myoviridae|Suspvirus|Escherichia virus SUSP2
F1|contig_10186	LN681535.1	67.218	363	119	0	2163	2525	41168	41530	6.72e-23	119	Phages	DNA	Viruses|unclassified|unclassified|Caudovirales|Siphoviridae|unclassified|Clostridium phage phiCD111
F1|contig_10281	MK032740.1	76.025	317	76	0	56	372	449	765	8.21e-58	230	Other_virus	DNA	Viruses|unclassified|unclassified|unclassified|Genomoviridae|unclassified|Genomoviridae sp.
F1|contig_10097	KF623294.1	73.016	441	111	3	5	441	87878	87442	9.13e-65	253	Phages	DNA	Viruses|unclassified|unclassified|Caudovirales|Myoviridae|Iapetusvirus|Erwinia virus EaH1
F1|contig_10254	MH511048.1	77.019	161	37	0	1	161	2925	2765	1.07e-23	124	Other_virus	DNA	Viruses|unclassified|unclassified|Caudovirales|Siphoviridae|unclassified|Podoviridae sp. ctbh1
F1|contig_10252	MH675552.1	72.168	309	80	4	1	306	50946	51251	5.31e-36	158	Phages	DNA	Viruses|unclassified|unclassified|Caudovirales|Podoviridae|unclassified|Bacteroides phage crAss001
F1|contig_10282	MK561605.1	71.85	373	102	1	170	542	860	491	8.94e-48	198	Other_virus	DNA	Viruses|unclassified|unclassified|unclassified|unclassified|unclassified|Blackfly multicomponent virus 1
F1|contig_10234	MH777218.1	66.491	1519	480	18	3709	5216	1223	2723	8.93e-105	390	Other_virus	DNA	Viruses|unclassified|unclassified|unclassified|Papillomaviridae|unclassified|Human papillomavirus
F1|contig_10292	MK238400.1	92.526	388	25	2	2	388	2095	1711	3.25e-158	564	Other_virus	DNA	Viruses|unclassified|unclassified|Caudovirales|Podoviridae|unclassified|CrAssphage ZA
F1|contig_10275	MF405918.1	69.89	362	100	6	185	541	752953	752596	1.39e-31	143	Other_virus	DNA	Viruses|unclassified|unclassified|unclassified|Mimiviridae|Tupanvirus|Tupanvirus deep ocean
F1|contig_10279	MN106244.1	68.796	2301	674	22	48111	50395	44506	46778	0	854	Phages	DNA	Viruses|unclassified|unclassified|Caudovirales|Siphoviridae|unclassified|Klebsiella phage Soft
F1|contig_10309	MH626557.1	69.714	350	94	7	707	1047	23570	23224	1.09e-27	133	Phages	DNA	Viruses|unclassified|unclassified|Caudovirales|Siphoviridae|unclassified|Eggerthella phage PMBT5
F1|contig_10302	JQ067089.2	69.182	159	47	2	117	274	4968	4811	3.42e-06	59.9	Phages	DNA	Viruses|unclassified|unclassified|Caudovirales|Siphoviridae|Pamexvirus|Pseudomonas virus PaMx28
F1|contig_10325	MH675552.1	74.124	599	153	2	15	612	63811	63214	5.6e-101	375	Phages	DNA	Viruses|unclassified|unclassified|Caudovirales|Podoviridae|unclassified|Bacteroides phage crAss001
F1|contig_10373	KJ094023.1	81.481	108	18	2	202	308	26313	26207	4.96e-18	98.7	Phages	DNA	Viruses|unclassified|unclassified|Caudovirales|Siphoviridae|Psavirus|Listeria phage LP-101
F1|contig_10374	MH617277.1	76.364	110	21	3	255	361	1434	1327	1.64e-10	73.4	Other_virus	DNA	Viruses|unclassified|unclassified|unclassified|unclassified|unclassified|CRESS virus sp.
F1|contig_10384	JQ680352.1	66.909	550	174	5	1486	2031	2783	2238	3.41e-34	157	Phages	DNA	Viruses|unclassified|unclassified|unclassified|unclassified|unclassified|Bacteriophage sp.
F1|contig_10404	MK075005.1	78.475	446	96	0	2	447	18814	18369	1.31e-100	372	Phages	DNA	Viruses|unclassified|unclassified|Caudovirales|Siphoviridae|unclassified|Staphylococcus phage phiSP119-2
F1|contig_10311	MH807815.1	89.516	372	28	7	1	371	7751	8112	6.56e-131	474	Phages	DNA	Viruses|unclassified|unclassified|Caudovirales|Podoviridae|Teseptimavirus|Dickeya phage Luksen
F1|contig_10363	MK686072.1	74.27	1679	420	4	4351	6024	2605	4276	0	1074	Phages	DNA	Viruses|unclassified|unclassified|Caudovirales|Siphoviridae|Scapunavirus|Streptomyces phage RosaAsantewaa
F1|contig_10389	MF547663.1	68.75	160	46	2	168	325	87598	87755	6.9e-06	59	Phages	DNA	Viruses|unclassified|unclassified|Caudovirales|Siphoviridae|unclassified|Clostridioides phage LIBA2945
F1|contig_10450	DQ115820.1	69.69	452	108	13	35355	35793	988	1423	6.16e-36	166	Phages	DNA	Viruses|unclassified|unclassified|Caudovirales|Myoviridae|unclassified|Cyanobacteria phage AS-1
F1|contig_10288	KU686196.1	74.257	101	26	0	3887	3987	126834	126934	1.4e-06	66.2	Phages	DNA	Viruses|unclassified|unclassified|Caudovirales|Myoviridae|unclassified|Synechococcus phage S-CAM1
F1|contig_10338	KU310944.1	68.724	486	150	2	36	520	6090	6574	4.36e-44	185	Phages	DNA	Viruses|unclassified|unclassified|Caudovirales|Podoviridae|unclassified|Pseudomonas phage YMC11/06/C171_PPU_BP
F1|contig_10412	MK977696.1	71.311	122	35	0	103	224	51365	51486	6.09e-07	63.5	Phages	DNA	Viruses|unclassified|unclassified|Caudovirales|Myoviridae|unclassified|Gordonia phage SCentae
F1|contig_10414	MK892565.1	69.863	146	44	0	311	456	25182	25037	2.77e-08	66.2	Other_virus	DNA	Viruses|unclassified|unclassified|unclassified|unclassified|unclassified|Prokaryotic dsDNA virus sp.
F1|contig_10494	MG592459.1	73.874	111	29	0	514	624	121340	121450	3.09e-09	70.7	Phages	DNA	Viruses|unclassified|unclassified|Caudovirales|Myoviridae|unclassified|Vibrio phage 1.084.O._10N.261.49.F5
F1|contig_10462	MK892826.1	70.659	167	43	5	280	443	47906	48069	1.28e-07	64.4	Other_virus	DNA	Viruses|unclassified|unclassified|unclassified|unclassified|unclassified|Prokaryotic dsDNA virus sp.
F1|contig_10498	LN889992.1	82.594	293	51	0	123	415	8817	9109	2.16e-78	299	Other_virus	DNA	Viruses|unclassified|unclassified|Caudovirales|Siphoviridae|unclassified|Pseudomonas phage 15b
F1|contig_10416	KT898134.1	68.757	1770	492	32	471	2211	28173	29910	1.61e-171	610	Phages	DNA	Viruses|unclassified|unclassified|Caudovirales|Podoviridae|unclassified|Aeromonas phage phiARM81mr
F1|contig_10538	MF547663.1	73.541	257	68	0	183	439	13740	13996	6.95e-35	158	Phages	DNA	Viruses|unclassified|unclassified|Caudovirales|Siphoviridae|unclassified|Clostridioides phage LIBA2945
F1|contig_10564	LN889992.1	73.039	2103	547	11	3130	5222	10913	8821	0	1205	Other_virus	DNA	Viruses|unclassified|unclassified|Caudovirales|Siphoviridae|unclassified|Pseudomonas phage 15b
F1|contig_10490	KX664695.2	92.833	293	21	0	103	395	64946	64654	4.11e-119	434	Phages	DNA	Viruses|unclassified|unclassified|Caudovirales|Myoviridae|unclassified|Escherichia phage ESCO5
F1|contig_10572	MF158037.1	68.441	263	81	2	5	265	18546	18808	1.63e-16	94.2	Phages	DNA	Viruses|unclassified|unclassified|Caudovirales|Siphoviridae|Cornellvirus|Salmonella phage St162
F1|contig_10578	JF974312.1	74.167	240	60	2	290	528	11129	11367	2.32e-32	147	Phages	DNA	Viruses|unclassified|unclassified|Caudovirales|Siphoviridae|Roufvirus|Vibrio phage pYD38-A
F1|contig_10588	MK892623.1	72.642	106	29	0	108	213	17538	17643	1.08e-06	61.7	Other_virus	DNA	Viruses|unclassified|unclassified|unclassified|unclassified|unclassified|Prokaryotic dsDNA virus sp.
F1|contig_10595	NC_028935.2	68.421	494	135	13	1211	1698	50001	49523	1.29e-32	149	Phages	DNA	Viruses|unclassified|unclassified|Caudovirales|Myoviridae|Suspvirus|Escherichia virus SUSP2
F1|contig_10601	MK238400.1	98.268	231	4	0	1	231	94967	94737	8.79e-109	399	Other_virus	DNA	Viruses|unclassified|unclassified|Caudovirales|Podoviridae|unclassified|CrAssphage ZA
F1|contig_10584	LR596902.1	66.667	228	75	1	10	237	35343	35117	3.61e-07	66.2	Phages	DNA	Viruses|unclassified|unclassified|unclassified|unclassified|unclassified|Roseburia phage Jekyll
F1|contig_10611	MK448842.1	68.817	744	200	16	19004	19725	14915	15648	6.73e-63	253	Phages	DNA	Viruses|unclassified|unclassified|Caudovirales|Siphoviridae|unclassified|Streptococcus phage Javan110
F1|contig_10512	HM004429.1	64.484	504	150	7	3414	3904	11482	11969	3.69e-16	97.8	Other_virus	DNA	Viruses|unclassified|unclassified|unclassified|Phycodnaviridae|Prasinovirus|Micromonas sp. RCC1109 virus MpV1
F1|contig_10625	LN889992.1	72.314	1210	305	13	1	1191	35675	36873	0	641	Other_virus	DNA	Viruses|unclassified|unclassified|Caudovirales|Siphoviridae|unclassified|Pseudomonas phage 15b
F1|contig_10610	MK524177.1	83.562	365	58	2	1	363	36258	36622	3.85e-103	381	Phages	DNA	Viruses|unclassified|unclassified|Caudovirales|Siphoviridae|unclassified|Escherichia phage PHB10
F1|contig_10628	MK798142.1	85.315	143	21	0	360	502	7843	7701	1.39e-37	164	Phages	DNA	Viruses|unclassified|unclassified|Caudovirales|Myoviridae|unclassified|Pantoea phage vB_PagM_AAM22
F1|contig_10596	MH321493.1	70.707	198	54	4	35	230	33102	32907	7.05e-13	82.4	Phages	DNA	Viruses|unclassified|unclassified|Caudovirales|Siphoviridae|Roufvirus|Salmonella phage Skate
F1|contig_10616	DQ834250.1	70.833	144	28	5	22	158	2386	2250	1.56e-06	61.7	Phages	DNA	Viruses|unclassified|unclassified|Caudovirales|Siphoviridae|Phietavirus|Staphylococcus virus PH15
F1|contig_10265	KY769270.1	70.448	1428	400	10	6	1419	17371	15952	0	648	Phages	DNA	Viruses|unclassified|unclassified|Caudovirales|Podoviridae|unclassified|Pectobacterium phage phiA41
F1|contig_10621	KR819915.1	77.863	131	29	0	4263	4393	111622	111492	3.46e-19	106	Other_virus	DNA	Viruses|unclassified|unclassified|unclassified|unclassified|unclassified|Apis mellifera filamentous virus
F1|contig_10647	JQ680356.1	67.279	272	83	4	3131	3399	28894	29162	1.33e-10	77.9	Phages	DNA	Viruses|unclassified|unclassified|unclassified|unclassified|unclassified|Bacteriophage sp.
F1|contig_10624	AP017398.1	73.563	174	46	0	235	408	7551	7724	3.27e-20	107	Other_virus	DNA	Viruses|unclassified|unclassified|unclassified|Marseilleviridae|Marseillevirus|Tokyovirus A1
F1|contig_10646	MN844877.1	78.086	324	71	0	34	357	7686	7363	4.36e-68	265	Phages	DNA	Viruses|unclassified|unclassified|Caudovirales|Podoviridae|unclassified|Sphaerotilus phage vB_SnaP-R1
F1|contig_10635	MH717096.1	95.604	273	12	0	113	385	27811	28083	9.03e-121	439	Phages	DNA	Viruses|unclassified|unclassified|Caudovirales|Podoviridae|Lederbergvirus|Escherichia phage N7
F1|contig_10599	KY622015.1	67.069	662	199	9	505	1155	35720	35067	1.37e-44	188	Phages	DNA	Viruses|unclassified|unclassified|Caudovirales|Myoviridae|unclassified|Shewanella phage SppYZU01
F1|contig_10518	FJ937737.2	68.038	316	95	5	96	408	54470	54782	4.64e-18	98.7	Phages	DNA	Viruses|unclassified|unclassified|Caudovirales|Podoviridae|Lessievirus|Burkholderia virus Bcepil02
F1|contig_10664	MK238400.1	99.206	126	1	0	224	349	82777	82652	1.13e-55	224	Other_virus	DNA	Viruses|unclassified|unclassified|Caudovirales|Podoviridae|unclassified|CrAssphage ZA
F1|contig_10674	MG711466.1	72	125	29	2	2374	2495	15829	15950	5.86e-07	65.3	Phages	DNA	Viruses|unclassified|unclassified|Caudovirales|Myoviridae|unclassified|Faecalibacterium phage FP_Toutatis
F1|contig_10691	MK238400.1	98.214	392	7	0	2	393	80573	80964	0	676	Other_virus	DNA	Viruses|unclassified|unclassified|Caudovirales|Podoviridae|unclassified|CrAssphage ZA
F1|contig_10684	MK500353.1	64.531	437	144	7	153	583	20369	19938	9.52e-09	68.9	Other_virus	DNA	Viruses|unclassified|unclassified|unclassified|Marseilleviridae|unclassified|Marseillevirus LCMAC201
F1|contig_10358	JX676771.1	74.322	479	117	4	143	618	34332	33857	1.74e-77	297	Phages	DNA	Viruses|unclassified|unclassified|Caudovirales|Podoviridae|unclassified|Pseudomonas phage AF
F1|contig_10706	MK798142.1	76.179	403	80	3	1307	1693	8246	8648	1.29e-76	296	Phages	DNA	Viruses|unclassified|unclassified|Caudovirales|Myoviridae|unclassified|Pantoea phage vB_PagM_AAM22
F1|contig_10774	HM208537.1	80.988	405	77	0	69	473	12314	11910	7.59e-104	384	Phages	DNA	Viruses|unclassified|unclassified|Caudovirales|Siphoviridae|unclassified|Escherichia phage HK639
F1|contig_10719	MK448236.1	69.182	477	130	8	12	478	12189	12658	6.17e-42	178	Phages	DNA	Viruses|unclassified|unclassified|Caudovirales|Myoviridae|unclassified|Klebsiella phage ST899-OXA48phi17.1
F1|contig_10797	MH622927.1	80.159	378	71	3	974	1349	40645	40270	1.03e-88	334	Other_virus	DNA	Viruses|unclassified|unclassified|Caudovirales|Siphoviridae|unclassified|Siphoviridae sp. ctdc_1
F1|contig_10725	MN478376.1	68.553	4560	1196	94	248	4729	23436	19037	0	1550	Other_virus	DNA	Viruses|unclassified|unclassified|Caudovirales|Podoviridae|Zindervirus|Bacteriophage Reminis
F1|contig_10824	KY653116.1	77.451	102	22	1	311	411	13903	13802	1.43e-10	77.9	Phages	DNA	Viruses|unclassified|unclassified|Caudovirales|Siphoviridae|Phietavirus|Staphylococcus phage IME1318_01
F1|contig_10809	MH616808.2	69.82	222	56	6	35	251	3408	3193	3.8e-13	82.4	Other_virus	DNA	Viruses|unclassified|unclassified|unclassified|Microviridae|unclassified|Microviridae sp.
F1|contig_10789	MN013086.1	69.725	218	64	2	1	217	12693	12909	2.73e-15	89.7	Phages	DNA	Viruses|unclassified|unclassified|Caudovirales|Podoviridae|unclassified|Klebsiella phage vB_Kpn_Chronis
F1|contig_10838	MF001361.1	77.679	112	25	0	3820	3931	86614	86503	2.53e-14	90.6	Phages	DNA	Viruses|unclassified|unclassified|Caudovirales|Siphoviridae|unclassified|Enterococcus phage EF5
F1|contig_10847	AY526909.1	71.862	494	115	13	4	485	21925	22406	3.79e-57	228	Phages	DNA	Viruses|unclassified|unclassified|Caudovirales|Podoviridae|Rauchvirus|Bordetella virus BPP1
F1|contig_10782	LR595873.1	66.887	906	272	15	3926	4815	29971	29078	2.28e-59	240	Other_virus	DNA	Viruses|unclassified|unclassified|unclassified|unclassified|unclassified|Escherichia virus P2_4B2
F1|contig_10755	DQ163912.1	71.826	827	227	1	13	833	33477	32651	3.47e-120	443	Phages	DNA	Viruses|unclassified|unclassified|Caudovirales|Siphoviridae|unclassified|Pseudomonas phage F10
F1|contig_10872	MF158037.1	68.008	522	156	6	98	611	6495	7013	3.98e-40	172	Phages	DNA	Viruses|unclassified|unclassified|Caudovirales|Siphoviridae|Cornellvirus|Salmonella phage St162
F1|contig_10836	MH892370.1	67.714	350	101	6	25	371	2945	3285	3.97e-20	106	Phages	DNA	Viruses|unclassified|unclassified|Caudovirales|Siphoviridae|unclassified|Streptococcus phage SW23
F1|contig_10859	MH552526.1	71.8	500	120	11	38446	38937	64369	64855	6.35e-57	236	Other_virus	DNA	Viruses|unclassified|unclassified|Caudovirales|Siphoviridae|unclassified|Siphoviridae sp.
F1|contig_10896	LN889993.1	68.896	299	85	6	115	409	19833	19539	1.63e-18	101	Other_virus	DNA	Viruses|unclassified|unclassified|Caudovirales|Siphoviridae|unclassified|Bacteriophage 4A
F1|contig_10922	MG711463.1	70.938	320	81	4	56	369	15105	14792	1.36e-33	151	Phages	DNA	Viruses|unclassified|unclassified|Caudovirales|Siphoviridae|unclassified|Faecalibacterium phage FP_oengus
F1|contig_10884	MH539650.1	68.182	176	56	0	582	757	692	867	5.37e-08	66.2	Other_virus	DNA	Viruses|unclassified|unclassified|Caudovirales|Siphoviridae|unclassified|Siphoviridae sp.
F1|contig_10903	MH552526.1	71.053	152	42	2	120	270	25377	25527	7.66e-09	69.8	Other_virus	DNA	Viruses|unclassified|unclassified|Caudovirales|Siphoviridae|unclassified|Siphoviridae sp.
F1|contig_10869	KX156762.1	70.968	279	63	9	2	271	26039	25770	7.55e-23	114	Phages	DNA	Viruses|unclassified|unclassified|Caudovirales|Siphoviridae|unclassified|Staphylococcus phage vB_SauS_IMEP5
F1|contig_10686	KJ804259.1	71.638	409	96	7	123	518	33751	34152	5.88e-49	202	Other_virus	DNA	Viruses|unclassified|unclassified|Caudovirales|Siphoviridae|Sextaecvirus|Staphylococcus virus Sextaec
F1|contig_10926	NC_041894.1	65.773	634	194	10	1799	2416	10057	10683	1.51e-29	141	Phages	DNA	Viruses|unclassified|unclassified|Caudovirales|Siphoviridae|Doucettevirus|Propionibacterium virus E6
F1|contig_10952	MN602881.1	75	100	19	2	1923	2019	48114	48210	1.03e-06	65.3	Phages	DNA	Viruses|unclassified|unclassified|Caudovirales|Siphoviridae|unclassified|Erwinia phage Midgardsormr38
F1|contig_10964	MN586056.1	72.558	430	118	0	1	430	7631	8060	1.17e-61	244	Phages	DNA	Viruses|unclassified|unclassified|Caudovirales|Siphoviridae|Rimavirus|Streptomyces phage FidgetOrca
F1|contig_10994	MG711466.1	77.113	284	64	1	535	817	36670	36387	7.39e-53	216	Phages	DNA	Viruses|unclassified|unclassified|Caudovirales|Myoviridae|unclassified|Faecalibacterium phage FP_Toutatis
F1|contig_10943	KR093632.1	74.074	135	29	2	183	314	27616	27485	3.1e-13	83.3	Phages	DNA	Viruses|unclassified|unclassified|Caudovirales|Siphoviridae|unclassified|Moraxella phage Mcat8
F1|contig_10961	MN689778.1	67.608	673	206	4	1296	1962	39273	38607	2.43e-55	224	Phages	DNA	Viruses|unclassified|unclassified|Caudovirales|Myoviridae|Jedunavirus|Klebsiella phage vB_KpnM_15-38_KLPPOU148
F1|contig_10986	KX458241.1	66.836	986	277	26	2664	3627	6900	7857	2.52e-57	233	Phages	DNA	Viruses|unclassified|unclassified|Caudovirales|Podoviridae|Bifseptvirus|Pseudomonas virus Andromeda
F1|contig_10965	KT732831.1	68.987	474	134	3	1643	2105	1040	569	4.54e-45	191	Other_virus	DNA	Viruses|unclassified|unclassified|unclassified|unclassified|unclassified|Pacific flying fox faeces associated circular DNA virus-2
F1|contig_10997	MK238400.1	95.783	332	14	0	1	332	35420	35089	3.72e-150	536	Other_virus	DNA	Viruses|unclassified|unclassified|Caudovirales|Podoviridae|unclassified|CrAssphage ZA
F1|contig_10998	KY653124.1	77.273	462	99	2	3	461	18206	18664	1.03e-95	357	Phages	DNA	Viruses|unclassified|unclassified|Caudovirales|Siphoviridae|Biseptimavirus|Staphylococcus phage IME1367_01
F1|contig_11018	MN234194.1	67.681	263	76	3	42	295	2529	2267	2.64e-14	86.9	Phages	DNA	Viruses|unclassified|unclassified|Caudovirales|Siphoviridae|Gordonvirus|Arthrobacter phage Loretta
F1|contig_11039	MG711460.1	70.536	224	66	0	66	289	1388	1611	9.61e-21	107	Phages	DNA	Viruses|unclassified|unclassified|Caudovirales|Myoviridae|unclassified|Faecalibacterium phage FP_Mushu
F1|contig_11068	MF405918.1	73.786	103	27	0	333	435	451959	452061	1.86e-07	65.3	Other_virus	DNA	Viruses|unclassified|unclassified|unclassified|Mimiviridae|Tupanvirus|Tupanvirus deep ocean
F1|contig_11001	MG707188.1	77.64	161	36	0	1149	1309	15133	15293	1.18e-26	129	Phages	DNA	Viruses|unclassified|unclassified|Caudovirales|Siphoviridae|unclassified|Pseudomonas phage TC7
F1|contig_11098	JQ680350.1	67.224	299	98	0	7889	8187	14716	15014	1.31e-16	98.7	Phages	DNA	Viruses|unclassified|unclassified|unclassified|unclassified|unclassified|Bacteriophage sp.
F1|contig_10801	KP735928.1	70.149	134	37	1	100	233	7528	7658	1.32e-06	60.8	Phages	DNA	Viruses|unclassified|unclassified|Caudovirales|Siphoviridae|Biseptimavirus|Staphylococcus phage IME-SA4
F1|contig_11022	MH252123.1	93.658	473	30	0	1428	1900	141311	140839	0	719	Phages	DNA	Viruses|unclassified|unclassified|Caudovirales|Myoviridae|unclassified|Klebsiella phage ZCKP1
F1|contig_11045	KJ003983.1	75.936	187	41	4	292	476	77772	77956	1.39e-24	121	Other_virus	DNA	Viruses|unclassified|unclassified|Caudovirales|Podoviridae|unclassified|IAS virus
F1|contig_11105	MH539650.1	71.649	194	55	0	4179	4372	35324	35517	5.5e-18	103	Other_virus	DNA	Viruses|unclassified|unclassified|Caudovirales|Siphoviridae|unclassified|Siphoviridae sp.
F1|contig_11091	KY653126.1	69.274	179	48	3	324	498	4984	5159	8.76e-09	68.9	Phages	DNA	Viruses|unclassified|unclassified|Caudovirales|Siphoviridae|unclassified|Staphylococcus phage IME1354_01
F1|contig_11102	MK759854.1	71.388	1405	380	11	659	2052	27345	28738	0	692	Phages	DNA	Viruses|unclassified|unclassified|Caudovirales|Siphoviridae|Roufvirus|Shigella phage DS8
F1|contig_11076	KY926699.2	84.507	284	44	0	6	289	13423	13706	3.65e-83	315	Phages	DNA	Viruses|unclassified|unclassified|Caudovirales|Siphoviridae|Skunavirus|Lactococcus phage PLgY-30
F1|contig_11063	KP153500.1	71.739	230	65	0	1493	1722	799	570	2.3e-24	123	Other_virus	DNA	Viruses|unclassified|unclassified|unclassified|unclassified|unclassified|Lake Sarah-associated circular virus-44
F1|contig_11107	LC387537.1	77.679	112	17	5	209	318	189	84	3.34e-11	75.2	Other_virus	DNA	Viruses|unclassified|unclassified|unclassified|Anelloviridae|unclassified|Torque teno virus
F1|contig_11111	NC_040377.1	72.093	129	33	3	298	426	1141	1016	1.12e-06	60.8	Other_virus	DNA	Viruses|unclassified|unclassified|unclassified|unclassified|unclassified|Termite associated circular virus 1
F1|contig_11131	MN582070.1	74.933	375	94	0	11	385	79389	79763	1.24e-64	253	Other_virus	DNA	Viruses|unclassified|unclassified|Caudovirales|Myoviridae|unclassified|Myoviridae sp. ctThM1
F1|contig_11128	LC387537.1	78.261	115	17	5	13	125	81	189	8.26e-13	80.6	Other_virus	DNA	Viruses|unclassified|unclassified|unclassified|Anelloviridae|unclassified|Torque teno virus
F1|contig_11132	LN889992.1	70.938	320	93	0	681	1000	37968	37649	2.88e-35	159	Other_virus	DNA	Viruses|unclassified|unclassified|Caudovirales|Siphoviridae|unclassified|Pseudomonas phage 15b
F1|contig_11135	MK448726.1	74.783	115	28	1	74	188	14128	14241	1.57e-10	74.3	Phages	DNA	Viruses|unclassified|unclassified|Caudovirales|Siphoviridae|unclassified|Streptococcus phage Javan29
F1|contig_11176	MK238400.1	94.892	372	19	0	7	378	47098	47469	9.43e-165	586	Other_virus	DNA	Viruses|unclassified|unclassified|Caudovirales|Podoviridae|unclassified|CrAssphage ZA
F1|contig_11198	MH807810.1	74.617	1304	321	6	1	1299	3047	4345	0	842	Phages	DNA	Viruses|unclassified|unclassified|Caudovirales|Podoviridae|Teseptimavirus|Dickeya phage Dagda_B1
F1|contig_10953	AJ298298.1	73.333	105	27	1	51	154	19936	20040	1.22e-06	60.8	Phages	DNA	Viruses|unclassified|unclassified|Caudovirales|Myoviridae|unclassified|Enterobacteria phage phiP27
F1|contig_11121	LT600745.1	66.562	320	91	7	9708	10022	2744	2436	1.15e-10	78.8	Phages	DNA	Viruses|unclassified|unclassified|Caudovirales|Podoviridae|unclassified|Clostridium phage HM2
F1|contig_11173	KT716399.1	76.344	186	44	0	1476	1661	34054	34239	2.02e-29	138	Phages	DNA	Viruses|unclassified|unclassified|Caudovirales|Myoviridae|unclassified|Pseudomonas phage POR1
F1|contig_11235	MN582070.1	69.375	160	49	0	821	980	37214	37055	1.84e-08	68.9	Other_virus	DNA	Viruses|unclassified|unclassified|Caudovirales|Myoviridae|unclassified|Myoviridae sp. ctThM1
F1|contig_11222	KX513875.1	71.007	2235	593	26	4132	6348	3344	5541	0	1042	Other_virus	DNA	Viruses|unclassified|unclassified|unclassified|Microviridae|unclassified|Human gut microviridae SH-CHD12
F1|contig_11247	MF158037.1	70.377	3234	787	49	1518	4653	8166	5006	0	1447	Phages	DNA	Viruses|unclassified|unclassified|Caudovirales|Siphoviridae|Cornellvirus|Salmonella phage St162
F1|contig_11251	MK892565.1	70.899	189	55	0	1	189	53121	53309	1.57e-16	94.2	Other_virus	DNA	Viruses|unclassified|unclassified|unclassified|unclassified|unclassified|Prokaryotic dsDNA virus sp.
F1|contig_11154	KY065473.1	74.638	138	33	2	511	647	1169	1033	2.84e-13	85.1	Phages	DNA	Viruses|unclassified|unclassified|Caudovirales|Siphoviridae|unclassified|Streptococcus phage IPP32
F1|contig_11246	MH651171.1	72.464	138	38	0	135	272	36819	36956	1.31e-11	78.8	Phages	DNA	Viruses|unclassified|unclassified|Caudovirales|Siphoviridae|Timquatrovirus|Mycobacterium phage Collard
F1|contig_11271	MK448832.1	73.203	153	41	0	811	963	1437	1285	6.23e-15	92.4	Phages	DNA	Viruses|unclassified|unclassified|Caudovirales|Siphoviridae|unclassified|Streptococcus phage Javan85
F1|contig_11172	KY379853.1	73.405	1395	341	18	1837	3216	17142	15763	0	790	Phages	DNA	Viruses|unclassified|unclassified|Caudovirales|Siphoviridae|Jerseyvirus|Salmonella phage LPSE1
F1|contig_11295	MH807817.1	76.655	574	130	2	2	573	23748	24319	1.13e-116	426	Phages	DNA	Viruses|unclassified|unclassified|Caudovirales|Podoviridae|Teseptimavirus|Dickeya phage Mysterion
F1|contig_11305	LR596902.1	70.588	136	40	0	4154	4289	33932	33797	4.24e-07	66.2	Phages	DNA	Viruses|unclassified|unclassified|unclassified|unclassified|unclassified|Roseburia phage Jekyll
F1|contig_11310	KU310944.1	70.637	487	127	7	3	481	36278	35800	6.86e-54	217	Phages	DNA	Viruses|unclassified|unclassified|Caudovirales|Podoviridae|unclassified|Pseudomonas phage YMC11/06/C171_PPU_BP
F1|contig_11311	MG711462.1	72.821	195	51	2	76	269	21400	21207	4.95e-20	106	Phages	DNA	Viruses|unclassified|unclassified|Caudovirales|Myoviridae|unclassified|Faecalibacterium phage FP_Epona
F1|contig_11321	LN889993.1	65.432	486	136	12	4	466	25632	25156	5.48e-17	95.1	Other_virus	DNA	Viruses|unclassified|unclassified|Caudovirales|Siphoviridae|unclassified|Bacteriophage 4A
F1|contig_11263	MK685667.1	67.781	329	96	4	301	624	40366	40689	1.55e-20	107	Phages	DNA	Viruses|unclassified|unclassified|Caudovirales|Myoviridae|Jedunavirus|Klebsiella phage vB_KpnM_IME346
F1|contig_11324	MK249294.1	71.756	131	33	2	90	218	481	353	1.09e-07	65.3	Other_virus	DNA	Viruses|unclassified|unclassified|unclassified|Genomoviridae|unclassified|Finch associated genomovirus 1
F1|contig_11342	LR595868.1	67.829	258	77	2	34	288	32848	32594	9.15e-15	88.7	Other_virus	DNA	Viruses|unclassified|unclassified|unclassified|unclassified|unclassified|Escherichia virus mEp460_4F5
F1|contig_11365	MK798142.1	70.037	267	72	5	217	479	29621	29359	3.21e-20	106	Phages	DNA	Viruses|unclassified|unclassified|Caudovirales|Myoviridae|unclassified|Pantoea phage vB_PagM_AAM22
F1|contig_11331	NC_023729.1	66.81	232	72	3	43	270	33316	33546	5.43e-07	63.5	Phages	DNA	Viruses|unclassified|unclassified|Caudovirales|Siphoviridae|Charlievirus|Mycobacterium virus Charlie
F1|contig_11237	FQ482085.1	74.725	182	34	6	121	296	1647	1472	5.83e-20	105	Phages	DNA	Viruses|unclassified|unclassified|Caudovirales|Myoviridae|unclassified|Erwinia phage phiEt88
F1|contig_11375	MG696115.1	75.706	177	33	6	159	330	23083	22912	1.13e-20	108	Phages	DNA	Viruses|unclassified|unclassified|Caudovirales|Siphoviridae|unclassified|Plesiomonas phage phiP4-7
F1|contig_11316	MH454081.1	67.273	275	88	2	350	623	20344	20071	4.86e-13	84.2	Phages	DNA	Viruses|unclassified|unclassified|Caudovirales|Siphoviridae|Vegasvirus|Paenibacillus phage LincolnB
F1|contig_11366	KX534340.1	74.672	1370	334	4	71	1429	27216	28583	0	901	Other_virus	DNA	Viruses|unclassified|unclassified|Caudovirales|Siphoviridae|unclassified|Phage Wrath
F1|contig_11363	MH675927.1	72.932	133	36	0	26	158	102485	102617	3.39e-12	78.8	Phages	DNA	Viruses|unclassified|unclassified|Caudovirales|Myoviridae|unclassified|Escherichia phage vB_vPM_PD114
F1|contig_11387	MN184887.1	66.08	625	192	9	1	615	107994	107380	3.76e-33	150	Phages	DNA	Viruses|unclassified|unclassified|Caudovirales|Myoviridae|unclassified|Erwinia phage pEp_SNUABM_01
F1|contig_11418	MH539650.1	71.803	305	86	0	2272	2576	25085	25389	2.11e-36	163	Other_virus	DNA	Viruses|unclassified|unclassified|Caudovirales|Siphoviridae|unclassified|Siphoviridae sp.
F1|contig_11407	MF663786.1	66.089	404	124	7	433	825	49948	49547	3.45e-15	92.4	Phages	DNA	Viruses|unclassified|unclassified|Caudovirales|Myoviridae|unclassified|Bordetella phage vB_BbrM_PHB04
F1|contig_11465	LN889992.1	78.21	771	158	5	384	1149	27058	26293	1.48e-174	620	Other_virus	DNA	Viruses|unclassified|unclassified|Caudovirales|Siphoviridae|unclassified|Pseudomonas phage 15b
F1|contig_11449	AY349011.3	72.34	141	39	0	54	194	13555	13695	4.54e-12	79.7	Other_virus	DNA	Viruses|unclassified|unclassified|Caudovirales|Podoviridae|Lessievirus|Burkholderia virus Bcep22
F1|contig_11384	AF234173.1	68.987	158	49	0	2	159	72029	72186	1.29e-07	65.3	Phages	DNA	Viruses|unclassified|unclassified|Caudovirales|Myoviridae|Punavirus|Escherichia virus P1
F1|contig_11445	KT630644.2	71.366	227	57	3	1196	1418	10395	10173	2.24e-21	111	Phages	DNA	Viruses|unclassified|unclassified|Caudovirales|Myoviridae|Peduovirus|Salmonella phage SEN1
F1|contig_11490	DQ115859.1	76.415	106	21	2	45	148	537	640	1.99e-10	74.3	Phages	DNA	Viruses|unclassified|unclassified|Caudovirales|Myoviridae|unclassified|Cyanobacteria phage AS-1
F1|contig_11473	JQ680374.1	69.588	388	100	8	175	553	25071	25449	3.63e-33	149	Phages	DNA	Viruses|unclassified|unclassified|unclassified|unclassified|unclassified|Bacteriophage sp.
F1|contig_11400	JN882285.1	75.273	275	68	0	11	285	279511	279237	8.28e-46	190	Phages	DNA	Viruses|unclassified|unclassified|Caudovirales|Myoviridae|Eneladusvirus|Cronobacter phage vB_CsaM_GAP32
F1|contig_11446	MH370387.1	77.273	176	40	0	19	194	31542	31367	5.25e-30	138	Phages	DNA	Viruses|unclassified|unclassified|Caudovirales|Podoviridae|Lederbergvirus|Salmonella phage S149
F1|contig_11408	EU719189.1	71.649	194	49	2	2	192	49103	48913	4.33e-18	99.6	Phages	DNA	Viruses|unclassified|unclassified|Caudovirales|Myoviridae|Lubbockvirus|Clostridium virus phiCD27
F1|contig_11500	MK798142.1	77.206	136	31	0	180	315	12767	12632	3.42e-20	106	Phages	DNA	Viruses|unclassified|unclassified|Caudovirales|Myoviridae|unclassified|Pantoea phage vB_PagM_AAM22
F1|contig_11511	AY526909.1	75.688	218	51	2	241	457	38628	38412	1.08e-32	148	Phages	DNA	Viruses|unclassified|unclassified|Caudovirales|Podoviridae|Rauchvirus|Bordetella virus BPP1
F1|contig_11523	MN234178.1	64.086	607	178	12	134	729	635	58	9.04e-17	95.1	Phages	DNA	Viruses|unclassified|unclassified|Caudovirales|Siphoviridae|unclassified|Arthrobacter phage TripleJ
F1|contig_11493	AP008983.1	68.973	448	135	3	71	516	38961	39406	8.76e-40	172	Phages	DNA	Viruses|unclassified|unclassified|Caudovirales|Siphoviridae|unclassified|Clostridium phage c-st
F1|contig_11539	MK618715.1	72.113	459	119	4	19	472	46428	46882	5.83e-61	242	Phages	DNA	Viruses|unclassified|unclassified|Caudovirales|Podoviridae|unclassified|Serratia phage Parlo
F1|contig_11558	MK759854.1	71.386	1328	353	9	19	1326	16813	15493	0	666	Phages	DNA	Viruses|unclassified|unclassified|Caudovirales|Siphoviridae|Roufvirus|Shigella phage DS8
F1|contig_11447	HM159959.1	69.474	380	116	0	10157	10536	12771	13150	3.33e-36	163	Phages	DNA	Viruses|unclassified|unclassified|Caudovirales|Siphoviridae|unclassified|Clostridium phage phiCTP1
F1|contig_11525	KP144388.1	72.18	133	37	0	306	438	82714	82846	2.22e-10	74.3	Other_virus	DNA	Viruses|unclassified|unclassified|Caudovirales|Siphoviridae|unclassified|Geobacillus virus E3
F1|contig_11528	KX262893.1	92.617	149	10	1	133	280	2261	2409	5.72e-53	216	Other_virus	DNA	Viruses|unclassified|unclassified|unclassified|Anelloviridae|unclassified|Feline anellovirus
F1|contig_11606	KY065473.1	77	100	23	0	322	421	1169	1070	1.34e-11	77.9	Phages	DNA	Viruses|unclassified|unclassified|Caudovirales|Siphoviridae|unclassified|Streptococcus phage IPP32
F1|contig_11559	MH617451.1	75.962	104	23	2	2982	3084	17396	17498	9.57e-08	68.9	Other_virus	DNA	Viruses|unclassified|unclassified|Caudovirales|Podoviridae|unclassified|Podoviridae sp. ctjc_2
F1|contig_11568	MH617451.1	65.53	557	161	16	821	1362	14448	14988	9.77e-16	96	Other_virus	DNA	Viruses|unclassified|unclassified|Caudovirales|Podoviridae|unclassified|Podoviridae sp. ctjc_2
F1|contig_11569	MH059636.2	68.286	1091	330	6	2972	4054	115340	114258	2.68e-106	396	Phages	DNA	Viruses|unclassified|unclassified|Caudovirales|Myoviridae|unclassified|Erwinia phage Cronus
F1|contig_11576	KF594194.1	80.645	124	24	0	348	471	12624	12501	1.67e-23	116	Other_virus	DNA	Viruses|unclassified|unclassified|Caudovirales|Siphoviridae|unclassified|Siphovirus contig89
F1|contig_11620	KP735928.1	74.667	150	37	1	16	165	37570	37718	1.22e-16	96.9	Phages	DNA	Viruses|unclassified|unclassified|Caudovirales|Siphoviridae|Biseptimavirus|Staphylococcus phage IME-SA4
F1|contig_11580	MH837542.1	71.495	428	108	8	5	425	4950	5370	2.54e-48	199	Phages	DNA	Viruses|unclassified|unclassified|Caudovirales|Siphoviridae|unclassified|Lactobacillus phage LR1
F1|contig_11571	MF612073.1	73.541	257	68	0	2	258	49442	49698	4.85e-36	158	Phages	DNA	Viruses|unclassified|unclassified|Caudovirales|Podoviridae|unclassified|Klebsiella phage SopranoGao
F1|contig_11629	KX513875.1	72.398	1710	431	16	678	2376	5306	3627	0	921	Other_virus	DNA	Viruses|unclassified|unclassified|unclassified|Microviridae|unclassified|Human gut microviridae SH-CHD12
F1|contig_11696	MK422453.1	78.082	730	136	10	5764	6481	4661	5378	2.34e-159	572	Phages	DNA	Viruses|unclassified|unclassified|Caudovirales|Myoviridae|Peduovirus|Klebsiella phage ST13-OXA48phi12.1
F1|contig_11681	KX077891.1	70.718	181	49	2	759	937	801	623	1.51e-12	83.3	Phages	DNA	Viruses|unclassified|unclassified|Caudovirales|Siphoviridae|unclassified|Streptococcus phage phiJH1301-1
F1|contig_11674	MN882553.1	69.718	142	43	0	374	515	6384	6525	3.84e-07	63.5	Phages	DNA	Viruses|unclassified|unclassified|Caudovirales|Siphoviridae|unclassified|Butyrivibrio virus Ceridwen
F1|contig_11628	AM491472.1	69.614	3189	860	45	1531	4656	32824	35966	0	1278	Phages	DNA	Viruses|unclassified|unclassified|Caudovirales|Siphoviridae|Roufvirus|Salmonella phage Vi II-E1
F1|contig_11621	MH588547.1	80.672	119	23	0	491	609	59249	59131	2.63e-21	112	Phages	DNA	Viruses|unclassified|unclassified|Caudovirales|Siphoviridae|unclassified|Caulobacter phage CcrSC
F1|contig_11672	MH321491.1	69.746	552	147	11	1153	1694	102018	102559	2.15e-51	212	Phages	DNA	Viruses|unclassified|unclassified|Caudovirales|Herelleviridae|Sepunavirus|Staphylococcus phage Twillingate
F1|contig_11716	LR596902.1	64.845	677	230	6	39	711	33694	34366	4.11e-27	129	Phages	DNA	Viruses|unclassified|unclassified|unclassified|unclassified|unclassified|Roseburia phage Jekyll
F1|contig_11755	KT898134.1	65.373	3633	1075	77	1493	5044	29910	26380	0	699	Phages	DNA	Viruses|unclassified|unclassified|Caudovirales|Podoviridae|unclassified|Aeromonas phage phiARM81mr
F1|contig_11759	MK433236.1	70.779	154	45	0	32	185	863	710	4.09e-11	76.1	Other_virus	DNA	Viruses|unclassified|unclassified|unclassified|Genomoviridae|unclassified|Blackfly genomovirus 4
F1|contig_11662	MH128984.1	68.421	380	115	3	18841	19219	21733	21358	9.32e-28	136	Phages	DNA	Viruses|unclassified|unclassified|Caudovirales|Podoviridae|unclassified|Burkholderia phage vB_BmuP_KL4
F1|contig_11707	MG727697.1	70.599	534	157	0	8	541	35192	35725	3.06e-65	256	Phages	DNA	Viruses|unclassified|unclassified|Caudovirales|Siphoviridae|Vegasvirus|Paenibacillus phage Dragolir
F1|contig_11699	FJ008913.1	71.788	358	97	2	107	464	19250	19603	1.75e-43	186	Phages	DNA	Viruses|unclassified|unclassified|Caudovirales|Siphoviridae|unclassified|Bacteroides phage B40-8
F1|contig_11764	MK047639.1	79.512	615	124	2	1	614	22558	21945	2.79e-149	535	Other_virus	DNA	Viruses|unclassified|unclassified|Caudovirales|Siphoviridae|unclassified|Phage NGI4
F1|contig_11769	MF158036.1	71.711	456	100	12	1	447	17828	17393	7.64e-53	214	Phages	DNA	Viruses|unclassified|unclassified|Caudovirales|Siphoviridae|Jerseyvirus|Salmonella phage St161
F1|contig_11771	MN694600.1	71.642	134	37	1	4655	4787	36424	36557	1e-07	68	Other_virus	DNA	Viruses|unclassified|unclassified|unclassified|unclassified|unclassified|Marine virus AFVG_250M1144
F1|contig_11792	JQ680377.1	98.529	340	5	0	90	429	33171	33510	2.54e-166	591	Phages	DNA	Viruses|unclassified|unclassified|unclassified|unclassified|unclassified|Bacteriophage sp.
F1|contig_11669	JQ680350.1	67.071	577	186	4	253	827	32954	33528	1.71e-39	170	Phages	DNA	Viruses|unclassified|unclassified|unclassified|unclassified|unclassified|Bacteriophage sp.
F1|contig_11760	MH586730.1	76.471	170	36	4	358	525	34787	34620	2.28e-22	113	Phages	DNA	Viruses|unclassified|unclassified|Caudovirales|Siphoviridae|Nonanavirus|Salmonella phage Solent
F1|contig_11805	MK448900.1	66.578	1134	353	20	8531	9651	15401	14281	2.75e-68	270	Phages	DNA	Viruses|unclassified|unclassified|Caudovirales|Siphoviridae|unclassified|Streptococcus phage Javan290
F1|contig_11776	KJ018212.1	75.182	137	34	0	75	211	19308	19444	5.46e-17	95.1	Phages	DNA	Viruses|unclassified|unclassified|Caudovirales|Myoviridae|unclassified|Shewanella sp. phage 1/41
F1|contig_11785	NC_028789.1	72	125	35	0	1600	1724	8391	8515	3.91e-08	68.9	Phages	DNA	Viruses|unclassified|unclassified|Caudovirales|Podoviridae|unclassified|Bacillus phage VMY22
F1|contig_11772	MH443100.1	68.709	767	225	8	279	1039	37797	38554	1.51e-71	279	Phages	DNA	Viruses|unclassified|unclassified|Caudovirales|Siphoviridae|unclassified|Erwinia phage vB_EhrS_49
F1|contig_11796	MN234178.1	65.132	304	97	3	343	643	10405	10702	5.24e-08	66.2	Phages	DNA	Viruses|unclassified|unclassified|Caudovirales|Siphoviridae|unclassified|Arthrobacter phage TripleJ
F1|contig_11828	MN882555.1	73	100	27	0	11	110	5455	5554	3.51e-06	59.9	Phages	DNA	Viruses|unclassified|unclassified|Caudovirales|Siphoviridae|unclassified|Butyrivibrio virus Ysbryn
F1|contig_11810	MN732867.1	84.507	142	18	4	46	184	57149	57289	9.95e-32	143	Phages	DNA	Viruses|unclassified|unclassified|Caudovirales|Myoviridae|unclassified|Erwinia phage Hena1
F1|contig_11816	MK095211.1	76.515	132	31	0	34	165	25038	24907	4.31e-18	99.6	Phages	DNA	Viruses|unclassified|unclassified|Caudovirales|Podoviridae|Phimunavirus|Pectobacterium phage Zenivior_B1
F1|contig_11824	MK759854.1	65.885	1621	486	29	169	1766	362	1938	3.55e-96	361	Phages	DNA	Viruses|unclassified|unclassified|Caudovirales|Siphoviridae|Roufvirus|Shigella phage DS8
F1|contig_11832	NC_041927.1	74.534	161	39	2	12	171	821	980	4.13e-18	99.6	Phages	DNA	Viruses|unclassified|unclassified|Caudovirales|Siphoviridae|Lacusarxvirus|Sphingobium virus Lacusarx
F1|contig_11826	KT287080.2	71.255	494	142	0	18	511	18960	18467	6.69e-64	251	Phages	DNA	Viruses|unclassified|unclassified|Caudovirales|Siphoviridae|Cornellvirus|Enterobacter phage phiEap-2
F1|contig_11844	MK892744.1	67.227	357	102	6	813	1160	30557	30207	7.82e-19	104	Other_virus	DNA	Viruses|unclassified|unclassified|unclassified|unclassified|unclassified|Prokaryotic dsDNA virus sp.
F1|contig_11848	MK479295.1	70.746	335	98	0	3	337	25219	24885	8.93e-38	163	Phages	DNA	Viruses|unclassified|unclassified|Caudovirales|Siphoviridae|Cornellvirus|Salmonella phage vB_SenS_SE1
F1|contig_11845	MH617597.2	73.077	182	49	0	105	286	1034	853	7.3e-21	108	Other_virus	DNA	Viruses|unclassified|unclassified|unclassified|Microviridae|unclassified|Microviridae sp.
F1|contig_11854	MG852086.2	67.548	416	121	6	1236	1647	36788	37193	1.03e-25	128	Phages	DNA	Viruses|unclassified|unclassified|Caudovirales|Siphoviridae|Kagunavirus|Escherichia phage vB_EcoS-Ro145clw
F1|contig_11889	MK061413.1	72.258	465	121	5	1746	2206	9951	9491	2.01e-60	242	Phages	DNA	Viruses|unclassified|unclassified|Caudovirales|Siphoviridae|unclassified|Arthrobacter phage Liebe
F1|contig_11906	MG707188.1	71.698	212	60	0	1312	1523	27308	27097	1.2e-21	113	Phages	DNA	Viruses|unclassified|unclassified|Caudovirales|Siphoviridae|unclassified|Pseudomonas phage TC7
F1|contig_11905	MH552475.1	63.246	536	188	2	22	554	33563	34092	4.99e-12	78.8	Other_virus	DNA	Viruses|unclassified|unclassified|Caudovirales|Siphoviridae|unclassified|Siphoviridae sp.
F1|contig_11880	MH807817.1	78.474	367	40	18	91	446	40644	40306	5.85e-67	260	Phages	DNA	Viruses|unclassified|unclassified|Caudovirales|Podoviridae|Teseptimavirus|Dickeya phage Mysterion
F1|contig_11925	MH552526.1	69.412	255	73	3	3137	3387	114709	114456	1.5e-17	100	Other_virus	DNA	Viruses|unclassified|unclassified|Caudovirales|Siphoviridae|unclassified|Siphoviridae sp.
F1|contig_11867	MN062701.1	71.351	185	50	1	56	237	68389	68573	1.94e-16	94.2	Phages	DNA	Viruses|unclassified|unclassified|Caudovirales|Siphoviridae|Omegavirus|Mycobacterium phage Dallas
F1|contig_11912	MK238400.1	90.972	144	11	1	2	145	1188	1329	1.25e-48	199	Other_virus	DNA	Viruses|unclassified|unclassified|Caudovirales|Podoviridae|unclassified|CrAssphage ZA
F1|contig_11879	HM208537.1	66.489	564	176	3	6	567	17301	16749	7.17e-37	164	Phages	DNA	Viruses|unclassified|unclassified|Caudovirales|Siphoviridae|unclassified|Escherichia phage HK639
F1|contig_11964	JQ680361.1	67.898	352	100	5	1113	1453	3083	3432	3.39e-22	115	Phages	DNA	Viruses|unclassified|unclassified|unclassified|unclassified|unclassified|Bacteriophage sp.
F1|contig_11963	MK892693.1	71.014	138	34	2	29	163	20083	19949	2.22e-08	66.2	Other_virus	DNA	Viruses|unclassified|unclassified|unclassified|unclassified|unclassified|Prokaryotic dsDNA virus sp.
F1|contig_11946	AF036333.1	70.069	578	171	2	217	793	2952	2376	5.86e-65	256	Other_virus	DNA	Viruses|unclassified|unclassified|unclassified|Parvoviridae|Ambidensovirus|Diatraea saccharalis densovirus
F1|contig_11901	DQ840344.2	64.632	475	158	3	3	472	11134	11603	5.67e-17	96	Phages	DNA	Viruses|unclassified|unclassified|Caudovirales|Myoviridae|Svunavirus|Bacillus virus 1
F1|contig_12029	MN585195.1	77.027	148	34	0	839	986	30504	30651	5.71e-22	114	Phages	DNA	Viruses|unclassified|unclassified|Caudovirales|Siphoviridae|unclassified|Pseudomonas phage AUS531phi
F1|contig_11995	MH617562.1	71.071	280	76	3	353	628	882	604	1.3e-27	132	Other_virus	DNA	Viruses|unclassified|unclassified|unclassified|unclassified|unclassified|CRESS virus sp.
F1|contig_11986	KT995479.1	69.617	1096	323	7	34085	35175	42584	41494	4.13e-123	453	Phages	DNA	Viruses|unclassified|unclassified|Caudovirales|Myoviridae|unclassified|Bacillus phage BM5
F1|contig_12028	KJ749827.1	74.873	394	95	4	1	392	18442	18051	1.87e-63	251	Phages	DNA	Viruses|unclassified|unclassified|Caudovirales|Podoviridae|Zindervirus|Escherichia phage ECBP5
F1|contig_12012	KX231828.1	77.612	134	30	0	4	137	849	716	9.77e-21	107	Phages	DNA	Viruses|unclassified|unclassified|Caudovirales|Myoviridae|Jilinvirus|Enterobacter phage Arya
F1|contig_11972	MG973030.1	73.656	186	49	0	142	327	28097	28282	1.43e-22	115	Phages	DNA	Viruses|unclassified|unclassified|Caudovirales|Ackermannviridae|unclassified|Erwinia phage vB_EamM-Bue1
F1|contig_11981	KY523104.1	67.453	212	42	4	724	917	7789	7587	1.37e-11	78.8	Other_virus	DNA	Viruses|unclassified|unclassified|unclassified|Mimiviridae|Tupanvirus|Tupanvirus soda lake
F1|contig_12008	MG983743.2	73.162	272	67	2	2780	3048	13890	13622	4.46e-35	159	Phages	DNA	Viruses|unclassified|unclassified|Caudovirales|Podoviridae|unclassified|Xanthomonas phage RiverRider
F1|contig_12050	MK686072.1	85.535	159	23	0	339	497	6786	6628	1.45e-43	184	Phages	DNA	Viruses|unclassified|unclassified|Caudovirales|Siphoviridae|Scapunavirus|Streptomyces phage RosaAsantewaa
F1|contig_12040	MK250028.1	65.05	804	242	16	1	789	408297	409076	2.29e-32	147	Other_virus	DNA	Viruses|unclassified|unclassified|Caudovirales|Myoviridae|unclassified|Prevotella phage Lak-B9
F1|contig_12067	MK892487.1	75.676	703	163	6	650	1348	24382	23684	1.73e-131	478	Other_virus	DNA	Viruses|unclassified|unclassified|unclassified|unclassified|unclassified|Prokaryotic dsDNA virus sp.
F1|contig_12072	MH939370.1	94.634	205	9	1	1	205	1762	1560	2.27e-84	318	Other_virus	DNA	Viruses|unclassified|unclassified|unclassified|Genomoviridae|unclassified|Plant associated genomovirus 4
F1|contig_12049	MK570171.1	78.623	276	51	6	138	408	2349	2077	3.79e-52	213	Other_virus	DNA	Viruses|unclassified|unclassified|unclassified|unclassified|unclassified|Capybara virus 9_cap1_45
F1|contig_12042	MH252123.1	84.04	401	64	0	2	402	53672	53272	1.18e-119	435	Phages	DNA	Viruses|unclassified|unclassified|Caudovirales|Myoviridae|unclassified|Klebsiella phage ZCKP1
F1|contig_12058	KC821620.1	78.505	107	20	3	2	107	3057	3161	4.72e-12	79.7	Phages	DNA	Viruses|unclassified|unclassified|Caudovirales|Podoviridae|unclassified|Cellulophaga phage phi18:3
F1|contig_12122	MH649200.1	76.471	102	22	2	1265	1365	11576	11476	7.97e-09	69.8	Other_virus	DNA	Viruses|unclassified|unclassified|Caudovirales|Myoviridae|unclassified|Myoviridae sp.
F1|contig_12087	MG711467.1	73.622	254	59	5	2	253	47053	46806	3.42e-31	141	Phages	DNA	Viruses|unclassified|unclassified|Caudovirales|Myoviridae|unclassified|Faecalibacterium phage FP_Taranis
F1|contig_12130	MG214783.2	73.881	134	30	3	1178	1310	42500	42371	1.69e-10	76.1	Phages	DNA	Viruses|unclassified|unclassified|Caudovirales|Siphoviridae|unclassified|Sinorhizobium phage HMSP1-Susan
F1|contig_12155	MK448896.1	72.388	134	27	5	117	245	20858	20730	3.52e-07	62.6	Phages	DNA	Viruses|unclassified|unclassified|Caudovirales|Siphoviridae|unclassified|Streptococcus phage Javan278
F1|contig_12147	JQ182727.1	79.155	686	139	2	4571	5254	26506	25823	4.26e-164	588	Phages	DNA	Viruses|unclassified|unclassified|Caudovirales|Siphoviridae|Hendrixvirus|Escherichia virus mEpX1
F1|contig_12158	MH643778.1	76.238	101	24	0	49	149	40632	40532	6.98e-11	75.2	Phages	DNA	Viruses|unclassified|unclassified|Caudovirales|Siphoviridae|Casadabanvirus|Pseudomonas phage YMC12/01/R24
F1|contig_12090	MK637516.1	69.231	143	44	0	349	491	8684	8542	2.18e-06	60.8	Phages	DNA	Viruses|unclassified|unclassified|Caudovirales|Myoviridae|unclassified|Agrobacterium phage Milano
F1|contig_12144	MK599416.1	71.429	210	51	7	208	413	16499	16295	2.46e-14	86	Phages	DNA	Viruses|unclassified|unclassified|Caudovirales|Siphoviridae|Roufvirus|Salmonella phage Akira
F1|contig_12105	MK765590.1	70.51	824	223	7	90	903	5518	4705	6.41e-102	378	Other_virus	DNA	Viruses|unclassified|unclassified|unclassified|Microviridae|unclassified|Tortoise microvirus 40
F1|contig_12083	KF183314.1	66.834	199	63	1	382	577	40254	40056	1.95e-06	60.8	Phages	DNA	Viruses|unclassified|unclassified|Caudovirales|Siphoviridae|unclassified|Oenococcus phage phiS11
F1|contig_12162	MK291444.1	75.732	478	110	4	224	698	28746	28272	7.79e-87	327	Phages	DNA	Viruses|unclassified|unclassified|Caudovirales|Siphoviridae|unclassified|Paracoccus phage vB_PthS_Pthi1
F1|contig_12100	FR775895.2	75.17	294	71	2	277	569	135656	135364	9.3e-47	195	Phages	DNA	Viruses|unclassified|unclassified|Caudovirales|Myoviridae|unclassified|Enterobacteria phage phi92
F1|contig_12176	LN889992.1	72.806	581	147	5	144	718	22805	22230	9.8e-86	324	Other_virus	DNA	Viruses|unclassified|unclassified|Caudovirales|Siphoviridae|unclassified|Pseudomonas phage 15b
F1|contig_12166	MK733609.1	73.267	202	48	2	8665	8863	96433	96631	1.69e-22	118	Other_virus	DNA	Viruses|unclassified|unclassified|Herpesvirales|Herpesviridae|Rhadinovirus|Human gammaherpesvirus 8
F1|contig_12170	MK422451.1	74.453	137	35	0	166	302	66945	67081	3.35e-15	90.6	Phages	DNA	Viruses|unclassified|unclassified|Caudovirales|Siphoviridae|Nickievirus|Klebsiella phage ST13-OXA48phi12.3
F1|contig_12175	LT986460.2	71.025	283	82	0	52	334	37448	37166	3.44e-30	141	Phages	DNA	Viruses|unclassified|unclassified|Caudovirales|Podoviridae|unclassified|Pseudomonas phage GP100
F1|contig_12167	LT992259.1	67.55	604	180	8	2	597	3822	3227	1.18e-43	185	Other_virus	DNA	Viruses|unclassified|unclassified|Caudovirales|Myoviridae|unclassified|Yersinia phage fEV-1
F1|contig_12201	MH616812.1	69.482	367	106	1	82	448	574	214	5.17e-36	159	Other_virus	DNA	Viruses|unclassified|unclassified|unclassified|Microviridae|unclassified|Microviridae sp.
F1|contig_12198	MK214385.1	74.879	207	52	0	187	393	21670	21876	1.2e-30	140	Phages	DNA	Viruses|unclassified|unclassified|Caudovirales|Siphoviridae|Cornellvirus|Salmonella phage H6
F1|contig_12194	MK798142.1	71.672	293	70	4	7	288	11649	11359	3.66e-33	149	Phages	DNA	Viruses|unclassified|unclassified|Caudovirales|Myoviridae|unclassified|Pantoea phage vB_PagM_AAM22
F1|contig_12247	LN889992.1	71.027	1460	377	20	1	1437	7971	9407	0	678	Other_virus	DNA	Viruses|unclassified|unclassified|Caudovirales|Siphoviridae|unclassified|Pseudomonas phage 15b
F1|contig_12269	LN889992.1	69.883	1451	409	13	1	1437	7971	9407	7.9e-173	614	Other_virus	DNA	Viruses|unclassified|unclassified|Caudovirales|Siphoviridae|unclassified|Pseudomonas phage 15b
F1|contig_12179	KR093631.1	68.41	956	271	13	3	938	2577	3521	3.09e-87	333	Phages	DNA	Viruses|unclassified|unclassified|Caudovirales|Siphoviridae|unclassified|Moraxella phage Mcat7
F1|contig_12256	MG592456.1	76.316	114	25	2	714	826	187700	187588	6.73e-11	77.9	Phages	DNA	Viruses|unclassified|unclassified|Caudovirales|Myoviridae|Schizotequatrovirus|Vibrio phage 1.081.O._10N.286.52.C2
F1|contig_12275	MK672805.1	64.219	1185	389	22	4609	5774	48874	47706	1.26e-34	159	Phages	DNA	Viruses|unclassified|unclassified|Caudovirales|Myoviridae|unclassified|Vibrio phage Va_PF430-3_p42
F1|contig_12278	KT287080.2	67.963	540	143	9	18	545	32783	33304	6.51e-43	181	Phages	DNA	Viruses|unclassified|unclassified|Caudovirales|Siphoviridae|Cornellvirus|Enterobacter phage phiEap-2
F1|contig_12228	JN564907.1	71.318	387	103	6	7	389	44789	44407	4.81e-42	178	Phages	DNA	Viruses|unclassified|unclassified|Caudovirales|Siphoviridae|Ahduovirus|Burkholderia virus AH2
F1|contig_12277	AY526909.1	73.333	180	48	0	350	529	36943	36764	2.88e-21	109	Phages	DNA	Viruses|unclassified|unclassified|Caudovirales|Podoviridae|Rauchvirus|Bordetella virus BPP1
F1|contig_12316	MH622919.1	67.807	1345	403	16	606	1935	5777	4448	1.02e-116	429	Other_virus	DNA	Viruses|unclassified|unclassified|Caudovirales|Podoviridae|unclassified|Podoviridae sp. ctbj_2
F1|contig_12299	MF327546.1	72.951	244	39	12	27	249	433	196	2.29e-22	113	Other_virus	DNA	Viruses|unclassified|unclassified|unclassified|Anelloviridae|unclassified|Giant panda anellovirus
F1|contig_12182	LC373201.2	77.143	105	22	2	1760	1863	2304	2201	2.88e-10	75.2	Phages	DNA	Viruses|unclassified|unclassified|Caudovirales|Ackermannviridae|Agtrevirus|Enterobacter phage phiEM4
F1|contig_12321	MG711463.1	66.749	1218	364	19	709	1898	30472	29268	1.05e-84	323	Phages	DNA	Viruses|unclassified|unclassified|Caudovirales|Siphoviridae|unclassified|Faecalibacterium phage FP_oengus
F1|contig_12288	BK010646.1	75.163	153	38	0	252	404	17766	17918	2.64e-20	105	Phages	DNA	Viruses|unclassified|unclassified|Caudovirales|Siphoviridae|unclassified|Bacteroides phage p00
F1|contig_12340	MK422450.1	97.527	283	7	0	45	327	34515	34233	1.03e-132	480	Phages	DNA	Viruses|unclassified|unclassified|Caudovirales|Siphoviridae|unclassified|Klebsiella phage ST13-OXA48phi12.4
F1|contig_12371	MK448904.1	65.837	442	149	2	1031	1471	2588	2148	1.17e-20	110	Phages	DNA	Viruses|unclassified|unclassified|Caudovirales|Siphoviridae|unclassified|Streptococcus phage Javan316
F1|contig_12341	MH617178.1	75.556	315	69	5	114	421	128	441	1.21e-50	206	Other_virus	DNA	Viruses|unclassified|unclassified|unclassified|Microviridae|unclassified|Microviridae sp.
F1|contig_12276	KT862257.1	72.96	858	215	9	438	1288	96	943	1.77e-131	477	Other_virus	DNA	Viruses|unclassified|unclassified|unclassified|unclassified|unclassified|Porcine faeces associated circular DNA molecule-1
F1|contig_12287	KU310944.1	77.816	577	117	5	175	747	29679	30248	2.94e-124	452	Phages	DNA	Viruses|unclassified|unclassified|Caudovirales|Podoviridae|unclassified|Pseudomonas phage YMC11/06/C171_PPU_BP
F1|contig_12318	KU204984.2	68.203	434	127	5	3399	3828	19825	20251	2.55e-32	149	Phages	DNA	Viruses|unclassified|unclassified|Caudovirales|Siphoviridae|Pamexvirus|Pseudomonas phage AAT-1
F1|contig_12363	JQ680369.1	79.675	123	25	0	102	224	14668	14790	3.38e-21	110	Phages	DNA	Viruses|unclassified|unclassified|unclassified|unclassified|unclassified|Bacteriophage sp.
F1|contig_12326	KY030782.1	64.614	828	255	13	618	1435	44917	44118	1.49e-32	149	Phages	DNA	Viruses|unclassified|unclassified|Caudovirales|Siphoviridae|Spbetavirus|Bacillus phage phi3T
F1|contig_12388	MH939380.1	70.968	186	46	4	60	240	450	632	3.43e-13	82.4	Other_virus	DNA	Viruses|unclassified|unclassified|unclassified|Genomoviridae|unclassified|Plant associated genomovirus 15
F1|contig_12390	MK249273.1	93.906	361	22	0	1	361	1377	1017	5.33e-155	553	Other_virus	DNA	Viruses|unclassified|unclassified|unclassified|Genomoviridae|unclassified|Finch associated genomovirus 6
F1|contig_12422	MH649200.1	69.677	155	46	1	9	163	7915	7762	9.18e-08	65.3	Other_virus	DNA	Viruses|unclassified|unclassified|Caudovirales|Myoviridae|unclassified|Myoviridae sp.
F1|contig_12411	HQ711985.1	72.222	162	45	0	35	196	5460	5621	2.9e-15	90.6	Phages	DNA	Viruses|unclassified|unclassified|Caudovirales|Siphoviridae|Detrevirus|Pseudomonas virus PMG1
F1|contig_12462	JQ680377.1	70.37	189	52	2	181	367	31958	32144	1.57e-13	84.2	Phages	DNA	Viruses|unclassified|unclassified|unclassified|unclassified|unclassified|Bacteriophage sp.
F1|contig_12460	MK238400.1	95.641	390	17	0	1	390	68497	68108	3.18e-177	627	Other_virus	DNA	Viruses|unclassified|unclassified|Caudovirales|Podoviridae|unclassified|CrAssphage ZA
F1|contig_12438	MN478376.1	76.901	697	153	6	1267	1959	24659	23967	9.84e-142	512	Other_virus	DNA	Viruses|unclassified|unclassified|Caudovirales|Podoviridae|Zindervirus|Bacteriophage Reminis
F1|contig_12478	MG676466.1	70.4	625	171	5	425	1042	38072	38689	1.45e-73	284	Phages	DNA	Viruses|unclassified|unclassified|Caudovirales|Podoviridae|unclassified|Pseudomonas phage TC6
F1|contig_12459	MK484615.1	99.548	442	2	0	1	442	63	504	0	789	Other_virus	DNA	Viruses|unclassified|unclassified|unclassified|Anelloviridae|Gyrovirus|Chicken anemia virus
F1|contig_12311	AB775548.1	74.825	286	67	5	11	293	37801	37518	9.11e-41	174	Phages	DNA	Viruses|unclassified|unclassified|Caudovirales|Myoviridae|Jilinvirus|Pseudomonas phage PPpW-3
F1|contig_12457	KJ847052.1	72.093	301	80	2	112	410	785	487	2.06e-36	159	Phages	DNA	Viruses|unclassified|unclassified|Caudovirales|Siphoviridae|unclassified|Idiomarinaceae phage 1N2-2
F1|contig_12496	MK892662.1	72.477	109	30	0	1	109	13962	13854	2.67e-07	62.6	Other_virus	DNA	Viruses|unclassified|unclassified|unclassified|unclassified|unclassified|Prokaryotic dsDNA virus sp.
F1|contig_12494	MF173066.1	78.39	907	141	16	119	1008	1328	2196	0	730	Other_virus	DNA	Viruses|unclassified|unclassified|unclassified|Genomoviridae|unclassified|Tick-associated genomovirus 2
F1|contig_12488	MG592626.1	73.494	166	35	4	835	995	36698	36859	4.71e-15	92.4	Phages	DNA	Viruses|unclassified|unclassified|Caudovirales|Podoviridae|unclassified|Vibrio phage 1.262.O._10N.286.51.A9
F1|contig_12486	GQ141189.1	71.479	284	59	4	6407	6679	33278	33006	4.97e-32	150	Phages	DNA	Viruses|unclassified|unclassified|Caudovirales|Siphoviridae|unclassified|Bifidobacterium phage Bbif-1
F1|contig_12519	MK250091.1	66.116	242	78	2	214	453	22432	22193	3.23e-07	62.6	Other_virus	DNA	Viruses|unclassified|unclassified|unclassified|Mimiviridae|unclassified|Mimiviridae sp. ChoanoV1
F1|contig_12504	KT429160.1	69.49	921	237	11	1	907	33296	32406	4.47e-104	385	Phages	DNA	Viruses|unclassified|unclassified|Caudovirales|Siphoviridae|Spbetavirus|Staphylococcus phage SPbeta-like
F1|contig_12448	KY684108.1	74.528	106	22	3	95	197	330269	330372	1.48e-06	61.7	Other_virus	DNA	Viruses|unclassified|unclassified|unclassified|Mimiviridae|Klosneuvirus|Klosneuvirus KNV1
F1|contig_12537	KT732809.1	93.432	472	31	0	1	472	1814	1343	0	712	Other_virus	DNA	Viruses|unclassified|unclassified|unclassified|Circoviridae|Cyclovirus|Pacific flying fox faeces associated gemycircularvirus-11
F1|contig_12563	JQ680369.1	75.304	1725	399	12	23	1735	4012	5721	0	1161	Phages	DNA	Viruses|unclassified|unclassified|unclassified|unclassified|unclassified|Bacteriophage sp.
F1|contig_12559	MH252123.1	96.383	470	16	1	2	470	115638	115169	0	768	Phages	DNA	Viruses|unclassified|unclassified|Caudovirales|Myoviridae|unclassified|Klebsiella phage ZCKP1
F1|contig_12531	KY653116.1	69.697	198	48	5	22	213	1948	2139	4.87e-11	76.1	Phages	DNA	Viruses|unclassified|unclassified|Caudovirales|Siphoviridae|Phietavirus|Staphylococcus phage IME1318_01
F1|contig_12543	MK892615.1	72.593	135	37	0	408	542	22060	22194	1.07e-10	77.9	Other_virus	DNA	Viruses|unclassified|unclassified|unclassified|unclassified|unclassified|Prokaryotic dsDNA virus sp.
F1|contig_12581	MK448946.1	69.963	273	64	7	341	604	27782	28045	1.26e-20	108	Phages	DNA	Viruses|unclassified|unclassified|Caudovirales|Siphoviridae|unclassified|Streptococcus phage Javan456
F1|contig_12599	MH643778.1	71.774	124	35	0	987	1110	41171	41048	7.24e-08	67.1	Phages	DNA	Viruses|unclassified|unclassified|Caudovirales|Siphoviridae|Casadabanvirus|Pseudomonas phage YMC12/01/R24
F1|contig_12545	JF974312.1	69.852	743	211	6	20	754	7487	8224	5.66e-83	315	Phages	DNA	Viruses|unclassified|unclassified|Caudovirales|Siphoviridae|Roufvirus|Vibrio phage pYD38-A
F1|contig_12606	LT986460.2	71.905	210	59	0	52	261	17516	17307	4.48e-22	113	Phages	DNA	Viruses|unclassified|unclassified|Caudovirales|Podoviridae|unclassified|Pseudomonas phage GP100
F1|contig_12333	KC862295.1	71.111	225	57	4	1	221	36761	36981	4.05e-19	103	Phages	DNA	Viruses|unclassified|unclassified|Caudovirales|Myoviridae|Nankokuvirus|Pseudomonas virus PAKP3
F1|contig_12584	LN681542.1	71.503	193	55	0	615	807	13970	14162	7.19e-18	101	Phages	DNA	Viruses|unclassified|unclassified|Caudovirales|Myoviridae|Lubbockvirus|Clostridium phage phiMMP03
F1|contig_12619	MG543995.1	73.288	146	35	4	508	651	144459	144602	2.55e-10	74.3	Phages	DNA	Viruses|unclassified|unclassified|Caudovirales|Siphoviridae|unclassified|Staphylococcus phage UPMK_1
F1|contig_12595	KC883978.1	67.407	540	154	14	3092	3622	2965	2439	6.18e-29	138	Other_virus	DNA	Viruses|unclassified|unclassified|unclassified|Parvoviridae|Ambidensovirus|Lepidopteran ambidensovirus 1
F1|contig_12636	MK448702.1	88.187	491	56	2	187	676	21841	21352	5.81e-174	618	Phages	DNA	Viruses|unclassified|unclassified|Caudovirales|Siphoviridae|unclassified|Streptococcus phage Javan199
F1|contig_12620	LR597646.1	73.41	173	40	3	10869	11038	4074	4243	4.61e-16	97.8	Phages	DNA	Viruses|unclassified|unclassified|Caudovirales|Siphoviridae|Dhillonvirus|Escherichia phage Gluttony
F1|contig_12670	MF158038.1	68.037	219	64	4	521	736	16894	17109	1.99e-08	68	Phages	DNA	Viruses|unclassified|unclassified|Caudovirales|Siphoviridae|Roufvirus|Shigella phage Sf11 SMD-2017
F1|contig_12643	MF140401.1	70.997	1755	448	23	2451	4188	3812	5522	0	822	Phages	DNA	Viruses|unclassified|unclassified|Caudovirales|Siphoviridae|Gordonvirus|Arthrobacter phage Caterpillar
F1|contig_12609	MK284528.1	73.276	116	31	0	1541	1656	17611	17726	2.23e-08	70.7	Phages	DNA	Viruses|unclassified|unclassified|Caudovirales|Podoviridae|unclassified|Bacillus phage DK3
F1|contig_12639	KY747489.1	72.381	210	49	3	3	209	6550	6347	1.76e-22	113	Other_virus	DNA	Viruses|unclassified|unclassified|unclassified|Phycodnaviridae|Prasinovirus|Dishui lake phycodnavirus 1
F1|contig_12719	MG711464.1	71.895	153	43	0	199	351	1470	1318	2.96e-13	83.3	Phages	DNA	Viruses|unclassified|unclassified|Caudovirales|Siphoviridae|unclassified|Faecalibacterium phage FP_Lugh
F1|contig_12721	LR597654.1	83.513	279	39	5	52	324	64523	64800	5.74e-73	280	Phages	DNA	Viruses|unclassified|unclassified|Caudovirales|Myoviridae|unclassified|Escherichia phage phAPEC8
F1|contig_12541	EU622808.1	66.297	991	280	24	1660	2632	14552	13598	9.85e-55	223	Phages	DNA	Viruses|unclassified|unclassified|Caudovirales|Podoviridae|Salasvirus|Bacillus virus B103
F1|contig_12678	KM821753.1	69.072	194	45	3	222	403	1772	1582	1.02e-12	80.6	Other_virus	DNA	Viruses|unclassified|unclassified|unclassified|unclassified|unclassified|Sewage-associated circular DNA virus-18
F1|contig_12707	MF405918.1	64.516	527	175	8	118	638	615488	616008	6.38e-13	83.3	Other_virus	DNA	Viruses|unclassified|unclassified|unclassified|Mimiviridae|Tupanvirus|Tupanvirus deep ocean
F1|contig_12695	MH424445.1	74.946	459	113	2	274	731	39345	39802	3.37e-79	303	Phages	DNA	Viruses|unclassified|unclassified|Caudovirales|Siphoviridae|Jerseyvirus|Salmonella virus VSt10
F1|contig_12731	KJ094023.1	76.238	101	22	2	37	136	3374	3473	1.07e-08	68	Phages	DNA	Viruses|unclassified|unclassified|Caudovirales|Siphoviridae|Psavirus|Listeria phage LP-101
F1|contig_12763	MK798142.1	79.878	164	33	0	97	260	40275	40438	1.24e-32	148	Phages	DNA	Viruses|unclassified|unclassified|Caudovirales|Myoviridae|unclassified|Pantoea phage vB_PagM_AAM22
F1|contig_12765	LC387542.1	71.25	160	46	0	1317	1476	881	722	1.65e-12	82.4	Other_virus	DNA	Viruses|unclassified|unclassified|unclassified|Anelloviridae|unclassified|Torque teno virus
F1|contig_12732	KX513875.1	70.801	774	197	10	2430	3186	1791	2552	2.96e-95	359	Other_virus	DNA	Viruses|unclassified|unclassified|unclassified|Microviridae|unclassified|Human gut microviridae SH-CHD12
F1|contig_12753	JX997180.1	76.923	104	22	2	450	552	99164	99266	9.33e-10	73.4	Other_virus	DNA	Viruses|unclassified|unclassified|unclassified|Phycodnaviridae|Chlorovirus|Acanthocystis turfacea Chlorella virus NTS-1
F1|contig_12739	MG925347.1	77.273	110	25	0	805	914	11138	11247	5.86e-14	86.9	Phages	DNA	Viruses|unclassified|unclassified|Caudovirales|Siphoviridae|Kojivirus|Microbacterium phage Lucky3
F1|contig_12781	MK524516.1	73.78	164	40	1	8128	8288	98416	98253	3.02e-17	101	Phages	DNA	Viruses|unclassified|unclassified|Caudovirales|Siphoviridae|Omegavirus|Mycobacterium phage Bobby
F1|contig_12836	MK448900.1	81.818	110	20	0	184	293	17206	17097	4.24e-21	109	Phages	DNA	Viruses|unclassified|unclassified|Caudovirales|Siphoviridae|unclassified|Streptococcus phage Javan290
F1|contig_12800	KY065504.1	74.82	556	140	0	46	601	18035	18590	1.87e-100	372	Phages	DNA	Viruses|unclassified|unclassified|Caudovirales|Siphoviridae|unclassified|Streptococcus phage IPP68
F1|contig_12788	MK047639.1	72.414	116	32	0	543	658	28396	28281	5.95e-08	66.2	Other_virus	DNA	Viruses|unclassified|unclassified|Caudovirales|Siphoviridae|unclassified|Phage NGI4
F1|contig_12823	MK511012.1	71.812	149	40	2	6409	6556	1080	1227	3.63e-09	73.4	Phages	DNA	Viruses|unclassified|unclassified|Caudovirales|Siphoviridae|unclassified|Pseudomonas phage vB_Pae_BR153a
F1|contig_12821	MH648816.1	70.988	162	38	1	108	269	276	124	8.04e-14	85.1	Other_virus	DNA	Viruses|unclassified|unclassified|unclassified|unclassified|unclassified|Circular genetic element sp.
F1|contig_12822	MN693196.1	66.887	302	81	5	1285	1584	4556	4840	1.1e-14	89.7	Other_virus	DNA	Viruses|unclassified|unclassified|unclassified|unclassified|unclassified|Marine virus AFVG_25M118
F1|contig_12865	MG711463.1	65.674	1276	391	20	668	1913	30511	29253	1.12e-71	279	Phages	DNA	Viruses|unclassified|unclassified|Caudovirales|Siphoviridae|unclassified|Faecalibacterium phage FP_oengus
F1|contig_12841	MH155877.1	77.753	445	90	2	72	510	40051	40492	1.36e-95	356	Phages	DNA	Viruses|unclassified|unclassified|Caudovirales|Siphoviridae|Bingvirus|Streptomyces phage Rainydai
F1|contig_12930	MK047640.1	85.714	112	16	0	529	640	25218	25329	1.06e-27	131	Other_virus	DNA	Viruses|unclassified|unclassified|Caudovirales|Podoviridae|Lederbergvirus|Phage NV18
F1|contig_12889	KJ847052.1	68.852	244	72	2	901	1142	911	1152	5.96e-16	93.3	Phages	DNA	Viruses|unclassified|unclassified|Caudovirales|Siphoviridae|unclassified|Idiomarinaceae phage 1N2-2
F1|contig_12931	MK448681.1	65.641	390	128	3	7	393	40996	40610	6.13e-16	92.4	Phages	DNA	Viruses|unclassified|unclassified|Caudovirales|Siphoviridae|unclassified|Streptococcus phage Javan141
F1|contig_12935	LT992259.1	77.67	103	23	0	55	157	1936	2038	2.81e-13	83.3	Other_virus	DNA	Viruses|unclassified|unclassified|Caudovirales|Myoviridae|unclassified|Yersinia phage fEV-1
F1|contig_12807	AF065678.1	76.168	214	50	1	7812	8024	567	354	7.63e-32	153	Other_virus	DNA	Viruses|unclassified|unclassified|Herpesvirales|Herpesviridae|Cytomegalovirus|Cercopithecine betaherpesvirus 5
[truncated: 29,770 more rows]

## Sheet: remove Phages
#Query_id	Subject_id	identity(%)	alignment_length	mismatches	gap_openings	q_start	q_end	s_start	s_end	e-value	bit_score	Phages_or_not	DNA_or_RNA
F1|contig_143	MK570210.1	92.041	779	61	1	1	778	1796	1018	0	1122	Other_virus	DNA	Viruses|unclassified|unclassified|unclassified|Genomoviridae|unclassified|Tortoise genomovirus 10
F1|contig_198	MK238400.1	98.674	528	7	0	1	528	27885	28412	0	921	Other_virus	DNA	Viruses|unclassified|unclassified|Caudovirales|Podoviridae|unclassified|CrAssphage ZA
F1|contig_222	MH622927.1	84.137	643	98	4	1	642	31966	32605	0	686	Other_virus	DNA	Viruses|unclassified|unclassified|Caudovirales|Siphoviridae|unclassified|Siphoviridae sp. ctdc_1
F1|contig_236	MK249238.1	97.831	830	18	0	1	830	830	1	0	1416	Other_virus	DNA	Viruses|unclassified|unclassified|unclassified|Genomoviridae|unclassified|Finch associated genomovirus 7
F1|contig_380	MK238400.1	92.486	1597	78	6	559	2141	10	1578	0	2351	Other_virus	DNA	Viruses|unclassified|unclassified|Caudovirales|Podoviridae|unclassified|CrAssphage ZA
F1|contig_420	MK238400.1	96.617	16256	547	1	1	16253	35588	51843	0	26835	Other_virus	DNA	Viruses|unclassified|unclassified|Caudovirales|Podoviridae|unclassified|CrAssphage ZA
F1|contig_413	MK238400.1	96.855	795	25	0	1	795	34953	34159	0	1322	Other_virus	DNA	Viruses|unclassified|unclassified|Caudovirales|Podoviridae|unclassified|CrAssphage ZA
F1|contig_968	MK238400.1	92.998	2028	142	0	1	2028	68577	66550	0	3018	Other_virus	DNA	Viruses|unclassified|unclassified|Caudovirales|Podoviridae|unclassified|CrAssphage ZA
F1|contig_989	MH622927.1	85.116	860	125	1	6	862	3362	4221	0	973	Other_virus	DNA	Viruses|unclassified|unclassified|Caudovirales|Siphoviridae|unclassified|Siphoviridae sp. ctdc_1
F1|contig_1057	MK238400.1	97.093	1892	55	0	1	1892	69421	71312	0	3165	Other_virus	DNA	Viruses|unclassified|unclassified|Caudovirales|Podoviridae|unclassified|CrAssphage ZA
F1|contig_1189	MK238400.1	92.101	2418	179	3	1	2418	20751	23156	0	3498	Other_virus	DNA	Viruses|unclassified|unclassified|Caudovirales|Podoviridae|unclassified|CrAssphage ZA
F1|contig_1396	MF327572.1	94.668	1219	62	3	1104	2321	2	1218	0	1895	Other_virus	DNA	Viruses|unclassified|unclassified|unclassified|Genomoviridae|Gemycircularvirus|Giant panda associated gemycircularvirus
F1|contig_1608	MK238400.1	94.209	10776	570	18	1	10771	17914	28640	0	16588	Other_virus	DNA	Viruses|unclassified|unclassified|Caudovirales|Podoviridae|unclassified|CrAssphage ZA
F1|contig_1998	LN889992.1	93.003	686	48	0	1	686	32406	33091	0	1021	Other_virus	DNA	Viruses|unclassified|unclassified|Caudovirales|Siphoviridae|unclassified|Pseudomonas phage 15b
F1|contig_2157	MK238400.1	97.342	15236	405	0	1	15236	77138	92373	0	25651	Other_virus	DNA	Viruses|unclassified|unclassified|Caudovirales|Podoviridae|unclassified|CrAssphage ZA
F1|contig_2246	MK238400.1	96.45	2282	81	0	1	2282	55989	53708	0	3751	Other_virus	DNA	Viruses|unclassified|unclassified|Caudovirales|Podoviridae|unclassified|CrAssphage ZA
F1|contig_2289	MK238400.1	96.992	798	24	0	1	798	55744	54947	0	1332	Other_virus	DNA	Viruses|unclassified|unclassified|Caudovirales|Podoviridae|unclassified|CrAssphage ZA
F1|contig_2427	MK238400.1	96.797	1436	46	0	1	1436	52145	53580	0	2383	Other_virus	DNA	Viruses|unclassified|unclassified|Caudovirales|Podoviridae|unclassified|CrAssphage ZA
F1|contig_2715	MK238400.1	96.805	532	17	0	1	532	87702	88233	0	884	Other_virus	DNA	Viruses|unclassified|unclassified|Caudovirales|Podoviridae|unclassified|CrAssphage ZA
F1|contig_2732	KT264755.1	96.185	996	38	0	354	1349	1	996	0	1626	Other_virus	DNA	Viruses|unclassified|unclassified|unclassified|Microviridae|unclassified|Gokushovirus WZ-2015a
F1|contig_2969	MK238400.1	96.058	1573	62	0	366	1938	72781	71209	0	2558	Other_virus	DNA	Viruses|unclassified|unclassified|Caudovirales|Podoviridae|unclassified|CrAssphage ZA
F1|contig_2967	NC_040329.1	94.434	1114	62	0	1	1114	3985	5098	0	1730	Other_virus	DNA	Viruses|unclassified|unclassified|unclassified|Microviridae|unclassified|Lynx canadensis associated microvirus CLP 9413
F1|contig_3043	MH622927.1	90.148	1421	137	2	126	1544	44821	43402	0	1926	Other_virus	DNA	Viruses|unclassified|unclassified|Caudovirales|Siphoviridae|unclassified|Siphoviridae sp. ctdc_1
F1|contig_3281	MK238400.1	94.748	15214	696	40	1	15159	2875	18040	0	23748	Other_virus	DNA	Viruses|unclassified|unclassified|Caudovirales|Podoviridae|unclassified|CrAssphage ZA
F1|contig_3346	MK898813.1	98.51	2953	42	2	2422	5374	5263	2313	0	5121	Other_virus	DNA	Viruses|unclassified|unclassified|unclassified|Polyomaviridae|unclassified|Cat associated lyon-IARC polyomavirus
F1|contig_3513	MK238400.1	92.493	2744	191	2	1	2744	17914	20642	0	4025	Other_virus	DNA	Viruses|unclassified|unclassified|Caudovirales|Podoviridae|unclassified|CrAssphage ZA
F1|contig_3544	MH622927.1	80.875	1715	324	3	56	1769	56400	54689	0	1605	Other_virus	DNA	Viruses|unclassified|unclassified|Caudovirales|Siphoviridae|unclassified|Siphoviridae sp. ctdc_1
F1|contig_3564	MF327567.1	90.491	631	58	2	1	631	630	2	0	861	Other_virus	DNA	Viruses|unclassified|unclassified|unclassified|Genomoviridae|Gemycircularvirus|Giant panda associated gemycircularvirus
F1|contig_4170	MK032740.1	99.46	2036	11	0	1	2036	16	2051	0	3623	Other_virus	DNA	Viruses|unclassified|unclassified|unclassified|Genomoviridae|unclassified|Genomoviridae sp.
F1|contig_4285	KP133080.1	98.619	2028	20	2	1	2028	2020	1	0	3530	Other_virus	DNA	Viruses|unclassified|unclassified|unclassified|Genomoviridae|Gemykibivirus|Human associated gemykibivirus 2
F1|contig_4580	NC_040329.1	89.717	1838	189	0	336	2173	1	1838	0	2463	Other_virus	DNA	Viruses|unclassified|unclassified|unclassified|Microviridae|unclassified|Lynx canadensis associated microvirus CLP 9413
F1|contig_5648	MH939440.1	85.658	1011	136	6	1	1005	1108	2115	0	1151	Other_virus	DNA	Viruses|unclassified|unclassified|unclassified|Genomoviridae|unclassified|Plant associated genomovirus 23
F1|contig_5582	MK483078.1	81.352	858	129	14	1	836	1854	1006	0	792	Other_virus	DNA	Viruses|unclassified|unclassified|unclassified|Genomoviridae|unclassified|Capybara genomovirus 6
F1|contig_5843	NC_040329.1	92.683	984	72	0	1	984	984	1	0	1451	Other_virus	DNA	Viruses|unclassified|unclassified|unclassified|Microviridae|unclassified|Lynx canadensis associated microvirus CLP 9413
F1|contig_5803	KT264755.1	88.557	1171	94	8	1	1170	2001	870	0	1508	Other_virus	DNA	Viruses|unclassified|unclassified|unclassified|Microviridae|unclassified|Gokushovirus WZ-2015a
F1|contig_5849	MK238400.1	97.158	739	21	0	118	856	49560	48822	0	1239	Other_virus	DNA	Viruses|unclassified|unclassified|Caudovirales|Podoviridae|unclassified|CrAssphage ZA
F1|contig_6730	LN889991.1	82.194	13164	2280	24	32288	45427	48452	35329	0	13122	Other_virus	DNA	Viruses|unclassified|unclassified|Caudovirales|Siphoviridae|unclassified|Bacteriophage 15G
F1|contig_7231	MH939450.1	84.111	579	86	6	3	579	1080	1654	1.3e-171	609	Other_virus	DNA	Viruses|unclassified|unclassified|unclassified|Genomoviridae|unclassified|Plant associated genomovirus 23
F1|contig_7244	MK238400.1	85.804	2698	349	19	4	2684	68632	71312	0	3085	Other_virus	DNA	Viruses|unclassified|unclassified|Caudovirales|Podoviridae|unclassified|CrAssphage ZA
F1|contig_7485	MK238400.1	95.712	513	22	0	1	513	76463	75951	0	827	Other_virus	DNA	Viruses|unclassified|unclassified|Caudovirales|Podoviridae|unclassified|CrAssphage ZA
F1|contig_7795	MK238400.1	87.091	550	45	9	1	535	28002	27464	0	655	Other_virus	DNA	Viruses|unclassified|unclassified|Caudovirales|Podoviridae|unclassified|CrAssphage ZA
F1|contig_8207	MH622927.1	81.099	746	141	0	1	746	10803	11548	0	710	Other_virus	DNA	Viruses|unclassified|unclassified|Caudovirales|Siphoviridae|unclassified|Siphoviridae sp. ctdc_1
F1|contig_8307	MK238400.1	85.237	928	131	4	1	922	77264	76337	0	1044	Other_virus	DNA	Viruses|unclassified|unclassified|Caudovirales|Podoviridae|unclassified|CrAssphage ZA
F1|contig_8468	MH622927.1	86.935	995	104	8	1388	2369	1	982	0	1196	Other_virus	DNA	Viruses|unclassified|unclassified|Caudovirales|Siphoviridae|unclassified|Siphoviridae sp. ctdc_1
F1|contig_8407	LN889992.1	84.021	970	145	5	3943	4907	26125	27089	0	1038	Other_virus	DNA	Viruses|unclassified|unclassified|Caudovirales|Siphoviridae|unclassified|Pseudomonas phage 15b
F1|contig_9186	LN889992.1	90.78	2332	215	0	904	3235	34506	36837	0	3237	Other_virus	DNA	Viruses|unclassified|unclassified|Caudovirales|Siphoviridae|unclassified|Pseudomonas phage 15b
F1|contig_9364	MK238400.1	95.22	774	36	1	1	774	4747	3975	0	1226	Other_virus	DNA	Viruses|unclassified|unclassified|Caudovirales|Podoviridae|unclassified|CrAssphage ZA
F1|contig_9419	MK249261.1	85.265	509	67	4	1	505	669	1173	1.1e-159	570	Other_virus	DNA	Viruses|unclassified|unclassified|unclassified|Genomoviridae|unclassified|Finch associated genomovirus 8
F1|contig_9555	MH622927.1	89.375	1120	119	0	1	1120	2922	1803	0	1484	Other_virus	DNA	Viruses|unclassified|unclassified|Caudovirales|Siphoviridae|unclassified|Siphoviridae sp. ctdc_1
F1|contig_9609	LN889992.1	80.332	1083	209	4	1	1081	46552	45472	0	979	Other_virus	DNA	Viruses|unclassified|unclassified|Caudovirales|Siphoviridae|unclassified|Pseudomonas phage 15b
F1|contig_9653	MH622927.1	83.172	517	82	3	4	516	29529	30044	2.54e-148	532	Other_virus	DNA	Viruses|unclassified|unclassified|Caudovirales|Siphoviridae|unclassified|Siphoviridae sp. ctdc_1
F1|contig_9662	KT264755.1	94.734	1671	88	0	420	2090	2540	870	0	2617	Other_virus	DNA	Viruses|unclassified|unclassified|unclassified|Microviridae|unclassified|Gokushovirus WZ-2015a
F1|contig_9788	LN889992.1	88.5	800	92	0	1	800	40931	40132	0	1029	Other_virus	DNA	Viruses|unclassified|unclassified|Caudovirales|Siphoviridae|unclassified|Pseudomonas phage 15b
F1|contig_9971	MK238400.1	88.276	1143	81	10	1	1132	3001	1901	0	1461	Other_virus	DNA	Viruses|unclassified|unclassified|Caudovirales|Podoviridae|unclassified|CrAssphage ZA
F1|contig_10415	KU645510.1	99.715	1402	4	0	1	1402	527	1928	0	2511	Other_virus	DNA	Viruses|unclassified|unclassified|unclassified|Anelloviridae|Gyrovirus|Chicken anemia virus
F1|contig_10676	LN889993.1	80.302	2254	356	21	42	2229	29666	31897	0	2049	Other_virus	DNA	Viruses|unclassified|unclassified|Caudovirales|Siphoviridae|unclassified|Bacteriophage 4A
F1|contig_10702	MF327567.1	93.395	1287	69	5	1076	2362	2	1272	0	1930	Other_virus	DNA	Viruses|unclassified|unclassified|unclassified|Genomoviridae|Gemycircularvirus|Giant panda associated gemycircularvirus
F1|contig_10754	MG641180.1	83.897	1124	141	8	1	1122	3985	5070	0	1212	Other_virus	DNA	Viruses|unclassified|unclassified|unclassified|Microviridae|unclassified|Lynx canadensis associated microvirus CLP 9366
F1|contig_11139	MG641180.1	89.509	1506	158	0	1	1506	2534	1029	0	2004	Other_virus	DNA	Viruses|unclassified|unclassified|unclassified|Microviridae|unclassified|Lynx canadensis associated microvirus CLP 9366
F1|contig_11300	MG641180.1	91.584	1010	85	0	2	1011	1714	2723	0	1439	Other_virus	DNA	Viruses|unclassified|unclassified|unclassified|Microviridae|unclassified|Lynx canadensis associated microvirus CLP 9366
F1|contig_11354	MK238400.1	98.449	1096	17	0	1	1096	56276	57371	0	1901	Other_virus	DNA	Viruses|unclassified|unclassified|Caudovirales|Podoviridae|unclassified|CrAssphage ZA
F1|contig_12025	MH622927.1	84.375	704	110	0	14	717	42459	41756	0	774	Other_virus	DNA	Viruses|unclassified|unclassified|Caudovirales|Siphoviridae|unclassified|Siphoviridae sp. ctdc_1
F1|contig_12055	MK238400.1	98.957	1247	13	0	118	1364	80654	79408	0	2191	Other_virus	DNA	Viruses|unclassified|unclassified|Caudovirales|Podoviridae|unclassified|CrAssphage ZA
F1|contig_12044	LN889993.1	81.151	504	90	2	299	802	34677	34179	7.82e-132	477	Other_virus	DNA	Viruses|unclassified|unclassified|Caudovirales|Siphoviridae|unclassified|Bacteriophage 4A
F1|contig_12077	LN889992.1	84.34	530	83	0	1	530	31391	31920	3.94e-163	582	Other_virus	DNA	Viruses|unclassified|unclassified|Caudovirales|Siphoviridae|unclassified|Pseudomonas phage 15b
F1|contig_12580	MK433222.1	81.53	758	134	4	1	755	831	77	0	724	Other_virus	DNA	Viruses|unclassified|unclassified|unclassified|unclassified|unclassified|Blackfly DNA Virus 8
F1|contig_13039	MK238400.1	80.231	779	154	0	2203	2981	22823	22045	0	711	Other_virus	DNA	Viruses|unclassified|unclassified|Caudovirales|Podoviridae|unclassified|CrAssphage ZA
F1|contig_13448	MK238400.1	95.252	695	30	1	1	692	93956	94650	0	1104	Other_virus	DNA	Viruses|unclassified|unclassified|Caudovirales|Podoviridae|unclassified|CrAssphage ZA
F1|contig_13753	KT264755.1	92.193	807	63	0	1	807	4983	4177	0	1172	Other_virus	DNA	Viruses|unclassified|unclassified|unclassified|Microviridae|unclassified|Gokushovirus WZ-2015a
F1|contig_13818	MK238400.1	98.315	712	12	0	1	712	79609	78898	0	1231	Other_virus	DNA	Viruses|unclassified|unclassified|Caudovirales|Podoviridae|unclassified|CrAssphage ZA
F1|contig_13992	MK238400.1	96.085	562	22	0	1	562	34817	34256	0	915	Other_virus	DNA	Viruses|unclassified|unclassified|Caudovirales|Podoviridae|unclassified|CrAssphage ZA
F1|contig_14552	KT732799.1	83.286	1418	217	11	813	2221	1	1407	0	1458	Other_virus	DNA	Viruses|unclassified|unclassified|unclassified|Genomoviridae|Gemykolovirus|Pteropus associated gemykolovirus 1
F1|contig_14851	MK238400.1	97.336	901	24	0	1	901	91071	91971	0	1517	Other_virus	DNA	Viruses|unclassified|unclassified|Caudovirales|Podoviridae|unclassified|CrAssphage ZA
F1|contig_15029	MK032740.1	94.319	2042	110	1	1	2042	16	2051	0	3161	Other_virus	DNA	Viruses|unclassified|unclassified|unclassified|Genomoviridae|unclassified|Genomoviridae sp.
F1|contig_15505	MH939446.1	86.918	2171	262	9	184	2340	196	2358	0	2615	Other_virus	DNA	Viruses|unclassified|unclassified|unclassified|Genomoviridae|unclassified|Plant associated genomovirus 19
F1|contig_15887	MK238400.1	92.327	808	62	0	1	808	73073	72266	0	1178	Other_virus	DNA	Viruses|unclassified|unclassified|Caudovirales|Podoviridae|unclassified|CrAssphage ZA
F1|contig_16053	KX708518.1	99.621	528	2	0	90	617	1117	1644	0	944	Other_virus	DNA	Viruses|unclassified|unclassified|unclassified|Anelloviridae|Gyrovirus|Avian gyrovirus 2
F1|contig_16591	LR595891.1	99.566	692	3	0	1	692	13773	14464	0	1235	Other_virus	DNA	Viruses|unclassified|unclassified|Caudovirales|Myoviridae|Peduovirus|Escherichia virus P88_4B11
F1|contig_16580	KY056250.1	92.597	824	58	3	1060	1883	1	821	0	1201	Other_virus	DNA	Viruses|unclassified|unclassified|unclassified|Genomoviridae|Gemycircularvirus|Chicken stool-associated gemycircularvirus
F1|contig_16747	MK238400.1	96.887	514	16	0	1	514	72397	71884	0	856	Other_virus	DNA	Viruses|unclassified|unclassified|Caudovirales|Podoviridae|unclassified|CrAssphage ZA
F1|contig_16864	KY214441.1	99.831	592	1	0	1	592	1414	2005	0	1064	Other_virus	DNA	Viruses|unclassified|unclassified|unclassified|Genomoviridae|Gemycircularvirus|Canine feces-associated gemycircularvirus
F1|contig_16950	LN889991.1	86.235	2550	347	2	5	2553	47303	44757	0	3012	Other_virus	DNA	Viruses|unclassified|unclassified|Caudovirales|Siphoviridae|unclassified|Bacteriophage 15G
F1|contig_17151	LN889992.1	80	8080	1595	13	3	8073	2186	10253	0	7247	Other_virus	DNA	Viruses|unclassified|unclassified|Caudovirales|Siphoviridae|unclassified|Pseudomonas phage 15b
F1|contig_17237	LN889993.1	83.83	637	103	0	1	637	4563	5199	0	685	Other_virus	DNA	Viruses|unclassified|unclassified|Caudovirales|Siphoviridae|unclassified|Bacteriophage 4A
F1|contig_17434	MK238400.1	96.129	2351	91	0	1	2351	46984	44634	0	3830	Other_virus	DNA	Viruses|unclassified|unclassified|Caudovirales|Podoviridae|unclassified|CrAssphage ZA
F1|contig_17577	KT264754.1	95.557	4727	201	2	1	4727	491	5208	0	7578	Other_virus	DNA	Viruses|unclassified|unclassified|unclassified|Microviridae|unclassified|Gokushovirus WZ-2015a
F1|contig_17705	MH552525.1	90.543	571	54	0	1	571	29751	29181	0	787	Other_virus	DNA	Viruses|unclassified|unclassified|Caudovirales|Siphoviridae|unclassified|Siphoviridae sp.
F1|contig_17680	MK238400.1	94.75	1181	62	0	1	1181	43523	44703	0	1851	Other_virus	DNA	Viruses|unclassified|unclassified|Caudovirales|Podoviridae|unclassified|CrAssphage ZA
F1|contig_17789	MK238400.1	90.088	2391	196	14	1	2378	76077	73715	0	3218	Other_virus	DNA	Viruses|unclassified|unclassified|Caudovirales|Podoviridae|unclassified|CrAssphage ZA
F1|contig_17995	MK238400.1	97.625	800	19	0	2	801	42850	43649	0	1358	Other_virus	DNA	Viruses|unclassified|unclassified|Caudovirales|Podoviridae|unclassified|CrAssphage ZA
F1|contig_18178	MK238400.1	95.21	501	24	0	1	501	75893	75393	0	796	Other_virus	DNA	Viruses|unclassified|unclassified|Caudovirales|Podoviridae|unclassified|CrAssphage ZA
F1|contig_18416	MK238400.1	97.43	1634	42	0	1	1634	32567	34200	0	2758	Other_virus	DNA	Viruses|unclassified|unclassified|Caudovirales|Podoviridae|unclassified|CrAssphage ZA
F1|contig_19096	MF327567.1	87.043	1312	141	10	27	1332	1290	2	0	1581	Other_virus	DNA	Viruses|unclassified|unclassified|unclassified|Genomoviridae|Gemycircularvirus|Giant panda associated gemycircularvirus
F1|contig_19361	MH939435.1	95.455	594	26	1	1679	2271	2150	1557	0	947	Other_virus	DNA	Viruses|unclassified|unclassified|unclassified|Genomoviridae|unclassified|Plant associated genomovirus 24
F1|contig_19511	MK238400.1	88.174	575	68	0	2	576	2026	1452	0	731	Other_virus	DNA	Viruses|unclassified|unclassified|Caudovirales|Podoviridae|unclassified|CrAssphage ZA
F1|contig_19890	KY214441.1	97.5	2240	54	2	26	2263	1	2240	0	3781	Other_virus	DNA	Viruses|unclassified|unclassified|unclassified|Genomoviridae|Gemycircularvirus|Canine feces-associated gemycircularvirus
F1|contig_19962	MK238400.1	97.479	714	18	0	1	714	94136	94849	0	1207	Other_virus	DNA	Viruses|unclassified|unclassified|Caudovirales|Podoviridae|unclassified|CrAssphage ZA
F1|contig_19984	MK238400.1	95.814	1075	45	0	1	1075	56758	55684	0	1737	Other_virus	DNA	Viruses|unclassified|unclassified|Caudovirales|Podoviridae|unclassified|CrAssphage ZA
F1|contig_20222	MK238400.1	98.184	716	13	0	1370	2085	51842	51127	0	1233	Other_virus	DNA	Viruses|unclassified|unclassified|Caudovirales|Podoviridae|unclassified|CrAssphage ZA
F1|contig_20459	KY056250.1	97.574	1855	45	0	416	2270	1	1855	0	3143	Other_virus	DNA	Viruses|unclassified|unclassified|unclassified|Genomoviridae|Gemycircularvirus|Chicken stool-associated gemycircularvirus
F1|contig_20701	MH622927.1	85.185	1323	190	1	84	1400	31470	30148	0	1504	Other_virus	DNA	Viruses|unclassified|unclassified|Caudovirales|Siphoviridae|unclassified|Siphoviridae sp. ctdc_1
F1|contig_20985	KX708521.1	98.805	2175	25	1	1	2174	2365	191	0	3802	Other_virus	DNA	Viruses|unclassified|unclassified|unclassified|Anelloviridae|Gyrovirus|Avian gyrovirus 2
F1|contig_20988	MK238400.1	96.507	1317	42	1	1	1313	8115	9431	0	2168	Other_virus	DNA	Viruses|unclassified|unclassified|Caudovirales|Podoviridae|unclassified|CrAssphage ZA
F1|contig_21424	MH622927.1	87.462	1300	163	0	1	1300	2604	1305	0	1610	Other_virus	DNA	Viruses|unclassified|unclassified|Caudovirales|Siphoviridae|unclassified|Siphoviridae sp. ctdc_1
F1|contig_21602	MK238400.1	97.037	540	16	0	4	543	30912	31451	0	902	Other_virus	DNA	Viruses|unclassified|unclassified|Caudovirales|Podoviridae|unclassified|CrAssphage ZA
F1|contig_21801	MH622927.1	80.619	872	169	0	28	899	12439	11568	0	811	Other_virus	DNA	Viruses|unclassified|unclassified|Caudovirales|Siphoviridae|unclassified|Siphoviridae sp. ctdc_1
F1|contig_21980	MK238400.1	95.992	524	21	0	1	524	81052	80529	0	851	Other_virus	DNA	Viruses|unclassified|unclassified|Caudovirales|Podoviridae|unclassified|CrAssphage ZA
F1|contig_22485	LN889992.1	83.478	575	95	0	5	579	1415	1989	1.3e-171	609	Other_virus	DNA	Viruses|unclassified|unclassified|Caudovirales|Siphoviridae|unclassified|Pseudomonas phage 15b
F1|contig_23468	MH622927.1	87.671	657	81	0	2	658	24016	23360	0	820	Other_virus	DNA	Viruses|unclassified|unclassified|Caudovirales|Siphoviridae|unclassified|Siphoviridae sp. ctdc_1
F1|contig_23494	MH622927.1	82.706	2099	363	0	3	2101	33089	35187	0	2150	Other_virus	DNA	Viruses|unclassified|unclassified|Caudovirales|Siphoviridae|unclassified|Siphoviridae sp. ctdc_1
F1|contig_23675	LN889992.1	82.941	2040	342	3	78	2114	41435	43471	0	2103	Other_virus	DNA	Viruses|unclassified|unclassified|Caudovirales|Siphoviridae|unclassified|Pseudomonas phage 15b
F1|contig_24024	MH617369.1	81.259	731	132	5	2197	2925	832	105	0	683	Other_virus	DNA	Viruses|unclassified|unclassified|unclassified|unclassified|unclassified|CRESS virus sp.
F1|contig_24268	FR823283.1	99.849	663	1	0	1	663	1473	2135	0	1192	Other_virus	DNA	Viruses|unclassified|unclassified|unclassified|Anelloviridae|Gyrovirus|Avian gyrovirus 2
F1|contig_24424	MK238400.1	95.544	1481	35	8	235	1697	97746	96279	0	2366	Other_virus	DNA	Viruses|unclassified|unclassified|Caudovirales|Podoviridae|unclassified|CrAssphage ZA
F1|contig_24951	MK238400.1	91.234	559	46	3	1	558	4626	5182	0	777	Other_virus	DNA	Viruses|unclassified|unclassified|Caudovirales|Podoviridae|unclassified|CrAssphage ZA
F1|contig_25161	LN889992.1	89.934	606	60	1	4	608	33821	34426	0	815	Other_virus	DNA	Viruses|unclassified|unclassified|Caudovirales|Siphoviridae|unclassified|Pseudomonas phage 15b
F1|contig_25353	KY214441.1	91.773	705	58	0	1	705	278	982	0	1011	Other_virus	DNA	Viruses|unclassified|unclassified|unclassified|Genomoviridae|Gemycircularvirus|Canine feces-associated gemycircularvirus
F1|contig_26055	MN127778.1	97.65	4171	98	0	1	4171	4974	804	0	7081	Other_virus	DNA	Viruses|unclassified|unclassified|unclassified|Parvoviridae|Bocaparvovirus|Carnivore bocaparvovirus 3
F1|contig_26752	MK570210.1	87.344	1201	105	10	1609	2780	2200	1018	0	1479	Other_virus	DNA	Viruses|unclassified|unclassified|unclassified|Genomoviridae|unclassified|Tortoise genomovirus 10
F1|contig_26811	MK238400.1	96.831	1641	52	0	1	1641	35714	34074	0	2726	Other_virus	DNA	Viruses|unclassified|unclassified|Caudovirales|Podoviridae|unclassified|CrAssphage ZA
F1|contig_26995	MK249254.1	87.008	508	51	8	285	781	962	1465	1.14e-167	597	Other_virus	DNA	Viruses|unclassified|unclassified|unclassified|Genomoviridae|unclassified|Finch associated genomovirus 9
F1|contig_27159	MK238400.1	95.137	1172	57	0	1	1172	58125	56954	0	1857	Other_virus	DNA	Viruses|unclassified|unclassified|Caudovirales|Podoviridae|unclassified|CrAssphage ZA
F1|contig_27443	MK238400.1	96.923	845	26	0	1	845	35714	34870	0	1407	Other_virus	DNA	Viruses|unclassified|unclassified|Caudovirales|Podoviridae|unclassified|CrAssphage ZA
F1|contig_27482	MH939384.1	84.964	838	126	0	123	960	936	99	0	944	Other_virus	DNA	Viruses|unclassified|unclassified|unclassified|Genomoviridae|unclassified|Plant associated genomovirus 11
F1|contig_27580	MK238400.1	87.264	1853	225	4	1	1846	78185	76337	0	2270	Other_virus	DNA	Viruses|unclassified|unclassified|Caudovirales|Podoviridae|unclassified|CrAssphage ZA
F1|contig_27664	MK032740.1	81.504	1795	309	10	716	2506	2359	584	0	1717	Other_virus	DNA	Viruses|unclassified|unclassified|unclassified|Genomoviridae|unclassified|Genomoviridae sp.
F1|contig_27659	MK570210.1	91.333	600	50	2	1316	1913	1023	1622	0	841	Other_virus	DNA	Viruses|unclassified|unclassified|unclassified|Genomoviridae|unclassified|Tortoise genomovirus 10
F1|contig_28024	MK032740.1	87.383	745	87	4	209	950	2359	1619	0	909	Other_virus	DNA	Viruses|unclassified|unclassified|unclassified|Genomoviridae|unclassified|Genomoviridae sp.
F1|contig_28279	LN889992.1	87.182	1217	156	0	1227	2443	45269	46485	0	1492	Other_virus	DNA	Viruses|unclassified|unclassified|Caudovirales|Siphoviridae|unclassified|Pseudomonas phage 15b
F1|contig_28615	LN889992.1	93.718	589	37	0	1	589	40956	41544	0	896	Other_virus	DNA	Viruses|unclassified|unclassified|Caudovirales|Siphoviridae|unclassified|Pseudomonas phage 15b
F1|contig_28710	NC_040329.1	94.207	984	57	0	1	984	984	1	0	1518	Other_virus	DNA	Viruses|unclassified|unclassified|unclassified|Microviridae|unclassified|Lynx canadensis associated microvirus CLP 9413
F1|contig_28811	LN889992.1	82.035	2349	394	18	146	2480	34500	36834	0	2278	Other_virus	DNA	Viruses|unclassified|unclassified|Caudovirales|Siphoviridae|unclassified|Pseudomonas phage 15b
F1|contig_28967	MK238400.1	90.561	1568	135	8	7	1569	73830	72271	0	2137	Other_virus	DNA	Viruses|unclassified|unclassified|Caudovirales|Podoviridae|unclassified|CrAssphage ZA
F1|contig_29491	LN889991.1	87.371	3777	474	1	1	3777	43989	47762	0	4660	Other_virus	DNA	Viruses|unclassified|unclassified|Caudovirales|Siphoviridae|unclassified|Bacteriophage 15G
F1|contig_29622	MK012468.1	89.504	705	68	1	619	1323	887	189	0	939	Other_virus	DNA	Viruses|unclassified|unclassified|unclassified|unclassified|unclassified|CRESS virus sp.
F1|contig_29811	MK249261.1	89.168	757	73	6	715	1464	2119	1365	0	977	Other_virus	DNA	Viruses|unclassified|unclassified|unclassified|Genomoviridae|unclassified|Finch associated genomovirus 8
F1|contig_30046	MH622927.1	82.995	1035	175	1	209	1242	6720	5686	0	1070	Other_virus	DNA	Viruses|unclassified|unclassified|Caudovirales|Siphoviridae|unclassified|Siphoviridae sp. ctdc_1
F1|contig_30731	MH622927.1	80.577	3120	514	16	354	3421	29064	25985	0	2906	Other_virus	DNA	Viruses|unclassified|unclassified|Caudovirales|Siphoviridae|unclassified|Siphoviridae sp. ctdc_1
F1|contig_30824	LN889991.1	91.904	1087	88	0	1	1087	46170	47256	0	1564	Other_virus	DNA	Viruses|unclassified|unclassified|Caudovirales|Siphoviridae|unclassified|Bacteriophage 15G
F1|contig_31027	MK238400.1	91.46	808	63	1	1	808	20632	19831	0	1148	Other_virus	DNA	Viruses|unclassified|unclassified|Caudovirales|Podoviridae|unclassified|CrAssphage ZA
F1|contig_31022	NC_038482.1	87.234	611	70	4	515	1122	2145	1540	0	740	Other_virus	DNA	Viruses|unclassified|unclassified|unclassified|Genomoviridae|Gemycircularvirus|Odonata associated gemycircularvirus 1
F1|contig_31104	KT264755.1	92.921	890	63	0	1	890	2134	3023	0	1322	Other_virus	DNA	Viruses|unclassified|unclassified|unclassified|Microviridae|unclassified|Gokushovirus WZ-2015a
F1|contig_31497	MK238400.1	94.318	1848	89	5	1	1834	62735	64580	0	2852	Other_virus	DNA	Viruses|unclassified|unclassified|Caudovirales|Podoviridae|unclassified|CrAssphage ZA
F1|contig_31962	MK238400.1	95.029	1046	52	0	1	1046	50550	51595	0	1653	Other_virus	DNA	Viruses|unclassified|unclassified|Caudovirales|Podoviridae|unclassified|CrAssphage ZA
F1|contig_32275	MK238400.1	94.355	1488	74	2	675	2153	23	1509	0	2305	Other_virus	DNA	Viruses|unclassified|unclassified|Caudovirales|Podoviridae|unclassified|CrAssphage ZA
F1|contig_32354	MK570209.1	85.955	534	68	1	1438	1964	1669	2202	2.35e-176	627	Other_virus	DNA	Viruses|unclassified|unclassified|unclassified|Genomoviridae|unclassified|Tortoise genomovirus 9
F1|contig_32773	MK032739.1	87.201	836	97	7	1	832	1126	1955	0	1003	Other_virus	DNA	Viruses|unclassified|unclassified|unclassified|Genomoviridae|unclassified|Genomoviridae sp.
F1|contig_32954	MH622927.1	84.133	3378	521	6	147	3518	23921	27289	0	3663	Other_virus	DNA	Viruses|unclassified|unclassified|Caudovirales|Siphoviridae|unclassified|Siphoviridae sp. ctdc_1
F1|contig_33183	MK238400.1	92.513	935	48	3	1	926	50579	51500	0	1378	Other_virus	DNA	Viruses|unclassified|unclassified|Caudovirales|Podoviridae|unclassified|CrAssphage ZA
F1|contig_33278	MK032704.1	99.461	1485	8	0	908	2392	2265	781	0	2643	Other_virus	DNA	Viruses|unclassified|unclassified|unclassified|Genomoviridae|unclassified|Genomoviridae sp.
F1|contig_33456	MK032740.1	92.744	882	64	0	1	882	1382	501	0	1303	Other_virus	DNA	Viruses|unclassified|unclassified|unclassified|Genomoviridae|unclassified|Genomoviridae sp.
F1|contig_33948	MG641180.1	89.054	740	81	0	2	741	2422	1683	0	970	Other_virus	DNA	Viruses|unclassified|unclassified|unclassified|Microviridae|unclassified|Lynx canadensis associated microvirus CLP 9366
F1|contig_34043	MK238400.1	95.55	809	36	0	210	1018	42080	42888	0	1297	Other_virus	DNA	Viruses|unclassified|unclassified|Caudovirales|Podoviridae|unclassified|CrAssphage ZA
F1|contig_34060	LN889992.1	81.011	653	122	2	6	657	40349	39698	1.22e-172	612	Other_virus	DNA	Viruses|unclassified|unclassified|Caudovirales|Siphoviridae|unclassified|Pseudomonas phage 15b
F1|contig_34075	MK238400.1	95.548	629	23	2	114	737	19051	19679	0	1004	Other_virus	DNA	Viruses|unclassified|unclassified|Caudovirales|Podoviridae|unclassified|CrAssphage ZA
[truncated: 5,839 more rows]

## Sheet: 657 viruses
Taxonomy
[truncated: 657 more rows]

## Sheet: cat-associate viruses
Taxonomy
[truncated: 7 more rows]
