# Supplementary material for: Genomic Characteristics of Feline Anelloviruses Isolated from Domestic Cats in Shanghai, China
Source: Vet Sci. 2023 Jul 7;10(7):444. doi: 10.3390/vetsci10070444 (PMC10385657; doi:10.3390/vetsci10070444)
Supplement: Supplementary file 1 [file vetsci-10-00444-s001.zip › Supplementary DATA-S3. The results of recombination event detection.csv]

			Breakpoint Positions
		In Alignment		In Recombinant Sequence		Relative to MZ503911_Anseo							Detection Methods
Recombination Event Number	Number In .RDP File	Begin	End	Begin	End	Begin	End	Recombinant Sequence(s)	Minor Parental Sequence(s)	Major Parental Sequence(s)	RDP	GENECONV	Bootscan	Maxchi	Chimaera	SiSscan	PhylPro	LARD	3Seq
1	1	664	2020	545	1305	572	1642	OP186141_SH-02	OP186140_SH-01	KM229764_183_C	1.34305401239385E-23	3.04985132371126E-15	1.68195076369587E-17	2.73608686218986E-15	NS	1.35062057914988E-31	NS	NS	9.39266991852549E-44
1									MT078975_GX26_	AB076003_Fc-TT
1									KM229766_278_C	HM142588_SH-F1
1									OP186143_SH-04
1									OP186142_SH-03
2	2~	138	232	51	131	93	180	OP186143_SH-04	Unknown (KM229765_276_C)	OP186142_SH-03	NS	6.55190121107127E-10	1.32143227280157E-05	NS	NS	1.99671233403427E-03	NS	NS	5.10688869228559E-05
2									Unknown(KM229766_278_C)	KM229766_278_C
2										OP186140_SH-01
3	3~	138	296	51	190	93	244	KM229765_276_C	KM229766_278_C	KM229764_183_C	1.5834666408293E-09	1.38260217111426E-06	NS	4.29363955746899E-03	1.78914347848442E-03	5.40825459223621E-04	NS	NS	5.47367997238979E-06
3									MT078975_GX26_
3									OP186144_SH-05
3									OP186142_SH-03
3									OP186140_SH-01
4	6~	1282	1361*	982	1042*	971	1044*	^MT538085_LSF12	OP186144_SH-05	MT538095_LSF14	2.39919094671637E-05	NS	NS	NS	1.02867664284356E-02	NS	NS	NS	2.92366094409524E-04
4								MT538134_UoA3_	MT078975_GX26_	MT538146_x906A
4								MT538081_LSF12	MT078974_GX27_	MT538145_x906a
4									KM593801_chat-	MT538141_x261_
4									EF538878_PRA4_	MT538042_LSF4_
4									AB076003_Fc-TT
4									KM229766_278_C
4									KM229765_276_C
4									KM229764_183_C
4									HM142588_SH-F1
4									OP186143_SH-04
4									OP186142_SH-03
4									OP186140_SH-01
5	8~	1456	277	1179	174	1119	225	^EF538878_PRA4_	Unknown (AB303562_MDJN5)	MT538045_LSF4_	NS	NS	NS	3.1258229798319E-05	4.42603111295972E-03	8.53968424922316E-21	NS	NS	NS
5								MT078975_GX26_
5								MT078974_GX27_
5								KM593801_chat-
5								AB076003_Fc-TT
5								KM229766_278_C
5								KM229765_276_C[P]
5								KM229764_183_C
5								HM142589_SH-F2
5								HM142588_SH-F1
5								OP186144_SH-05
5								OP186143_SH-04
5								OP186142_SH-03
5								OP186140_SH-01
6	9~	1294	1354	993	1041	983	1041	^MT538087_LSF12	Unknown (KM229766_278_C)	MT538141_x261_	3.24379158917837E-04	NS	NS	NS	NS	8.95607146478071E-13	NS	NS	NS
6								MT538163_x1508[T]	Unknown(MT078974_GX27_)	MT538145_x906a
6								MT538086_LSF12[P]	Unknown(OP186144_SH-05)	MT538095_LSF14
7	11~	1716	2306	1292	1808	1352	1734	^GU456385_PTTV2	Unknown (HM633227_TTV2B)	GU376737_Porci	4.891644211563E-04	NS	NS	NS	6.19916036395527E-03	NS	NS	NS	1.17312787068327E-02
8	14~	1130*	1455*	871*	1178*	869*	1118*	^HM142589_SH-F2	HM142588_SH-F1	Unknown (KM229765_276_C)	5.63541391937003E-04	1.39096461214341E-02	NS	NS	NS	4.35528468673763E-05	NS	NS	7.15664873922384E-03
9	16~	142	280	46	156	97	228	MT538096_LSF14	MN770389_SAfiA	OP186141_SH-02	NS	NS	NS	1.44784460703194E-03	NS	1.58364855390905E-05	NS	NS	NS
10	20~	1554	268	1250	162	1214	216	^MT538181_x1543	MN165104_Chzj0	MT538145_x906a	4.76864216566302E-03	NS	NS	3.52158875626753E-03	NS	2.62393686313381E-28	NS	NS	3.33130640300083E-02
10								MT538066_LSF33	MN770389_SAfiA	MT538116_LSF_1
10								MT538054_LSF14[T]	AB038626_TLMV-	MT538095_LSF14
10										MT538094_LSF13
10										MT538042_LSF4_
11	26~	886	1126	795	880	740	865	^AB303562_MDJN5	AB076002_Cf-TT	MN768566_SAfiA	NS	NS	NS	2.60825458776137E-02	NS	5.54896590686018E-10	NS	NS	NS
11									MZ503910_Anson
11									KX827771_GX261
12	29~	565	848	482	758	476	702	^AB303562_MDJN5	Unknown (HM633230_TTV2G)	MT501648_cyb/2	3.41617724199108E-02	NS	NS	NS	NS	1.12495205317504E-03	NS	NS	NS
Table Key:
~ = It is possible that this apparent recombination signal could have been caused by an evolutionary
process other than recombination.
* = The actual breakpoint position is undetermined (it was most likely overprinted by a subsequent
recombination event).
^ = The recombinant sequence may have been misidentified (one of the identified parents might be the recombinant)
Minor Parent = Parent contributing the smaller fraction of sequence.
Major Parent = Parent contributing the larger fraction of sequence.
Unknown = Only one parent and a recombinant need be in the alignment for a recombination event to be detectable.
The sequence listed as unknown was used to infer the existance of a missing parental sequence.
NS = No significant P-value was recorded for this recombination event using this method.
