# Supplementary material for: Genomic Characteristics of Feline Anelloviruses Isolated from Domestic Cats in Shanghai, China
Source: Vet Sci. 2023 Jul 7;10(7):444. doi: 10.3390/vetsci10070444 (PMC10385657; doi:10.3390/vetsci10070444)
Supplement: Supplementary file 1 [file vetsci-10-00444-s001.zip › Supplementary DATA-S4. The reads and contigs statistics of viral metagenomics.xlsx]

## Sheet: reads.mapping.stat
#Sample	Clean_reads	Mapped_reads	Percent(%)
F1	28088888	2003801	7.13
F2	27705184	6418500	23.17
F3	21850751	1964165	8.99
F4	21509024	6765705	31.46
F5	24936601	9338462	37.45
F6	26178807	5005652	19.12
F7	26818653	4382683	16.34
F8	49878645	13467854	27
F9	40951711	19840209	48.45
F10	35367894	5530912	15.64
F11	32618276	6644523	20.37
FD1	29356925	335900	1.14
FD2	25764748	5449931	21.15
FD3	31875623	6624209	20.78
FD4	27348664	2601827	9.51
FD5	28219278	14085683	49.92
FD6	29457918	10780893	36.6
FD7	27814423	204752	0.74
FD8	46307782	903868	1.95
FD9	38908751	23508026	60.42
FD10	15184261	13888874	91.47
FD11	29239348	24230613	82.87

## Sheet: virus.contig.stat-
Sample_ID	Total_base(Mb)	Total_num	Max_len	Min_len	N50	GC(%)
F1.virus.confirmed	0.83	377	56993	500	3485	46.44
F1.virus.suspected	18.61	5904	160485	301	14193	48.88
F2.virus.confirmed	0.6	356	37401	502	2354	45.46
F2.virus.suspected	8.64	3005	142201	300	15543	42.68
F3.virus.confirmed	0.24	95	36606	500	5392	46.82
F3.virus.suspected	2.91	949	137451	316	17589	43.23
F4.virus.confirmed	0.38	171	45261	500	2947	41.13
F4.virus.suspected	2.81	795	155634	305	23701	38.37
F5.virus.confirmed	0.34	52	51553	512	27137	46.69
F5.virus.suspected	12.49	1600	602437	300	41377	51.23
F6.virus.confirmed	0.15	40	46741	538	9323	48.14
F6.virus.suspected	5.78	789	159016	300	35411	44.31
F7.virus.confirmed	0.26	70	43217	537	17733	40.17
F7.virus.suspected	18.23	2270	369968	301	35073	45.92
F8.virus.confirmed	0.29	79	75551	503	13152	51.4
F8.virus.suspected	11.77	1996	294513	303	30630	48.46
F9.virus.confirmed	0.28	105	43327	503	4476	48.3
F9.virus.suspected	10.9	2132	254961	300	28433	49.55
F10.virus.confirmed	0.18	91	39411	500	4960	48.41
F10.virus.suspected	15.06	2129	232514	301	23551	48.4
F11.virus.confirmed	0.26	80	27190	511	6959	50.96
F11.virus.suspected	17.25	2739	252503	302	28193	49.3
FD1.virus.confirmed	0.48	37	188832	511	71267	64.97
FD1.virus.suspected	23.82	1878	643828	301	72867	63.4
FD2.virus.confirmed	0.42	82	63440	507	19042	55.57
FD2.virus.suspected	15.84	2560	519236	304	37394	54.46
FD3.virus.confirmed	0.59	101	95297	510	29407	53.52
FD3.virus.suspected	25.44	3891	446274	301	33429	56.12
FD4.virus.confirmed	0.24	59	52729	476	18724	54.44
FD4.virus.suspected	9.21	1418	462804	309	45131	53.93
FD5.virus.confirmed	0.4	73	55830	523	15484	48.53
FD5.virus.suspected	12.54	1815	643829	304	46681	53.87
FD6.virus.confirmed	0.7	133	98472	500	37926	46.05
FD6.virus.suspected	7.8	1229	643831	302	107435	56.43
FD7.virus.confirmed	0.17	84	36082	512	3180	40
FD7.virus.suspected	8.9	1198	154605	344	32518	47.34
FD8.virus.confirmed	0.48	152	73874	500	7971	46.79
FD8.virus.suspected	16.81	3073	222223	307	29578	45.75
FD9.virus.confirmed	0.19	90	27316	505	2493	46.64
FD9.virus.suspected	8.67	1725	184999	300	23537	43.73
FD10.virus.confirmed	0.05	15	18720	505	6892	51.56
FD10.virus.suspected	1.97	594	82039	307	12916	46.67
FD11.virus.confirmed	0.29	206	10120	494	1704	43.45
FD11.virus.suspected	6.3	1860	116842	305	16538	41.92
