# Supplementary material for: Genomic Characteristics of Feline Anelloviruses Isolated from Domestic Cats in Shanghai, China
Source: Vet Sci. 2023 Jul 7;10(7):444. doi: 10.3390/vetsci10070444 (PMC10385657; doi:10.3390/vetsci10070444)
Supplement: Supplementary file 1 [file vetsci-10-00444-s001.zip › Supplementary Table S1. TTV sequence information used in this study.xlsx]

## Sheet: 80 TTV genome information
Accession No	Strain	Gene	length	Host	Country/region	Year	Variants
OP186140	SH-01	complete genome	2055bp	domestic cat	China/Shanghai	2021	FcTTV
OP186141	SH-02	complete genome	2058bp	domestic cat	China/Shanghai	2021	FcTTV
OP186142	SH-03	complete genome	2055bp	domestic cat	China/Shanghai	2021	FcTTV
OP186143	SH-04	complete genome	2058bp	domestic cat	China/Shanghai	2021	FcTTV
OP186144	SH-05	complete genome	2054bp	domestic cat	China/Shanghai	2021	FcTTV
HM142589	SH-F2	complete genome	2063bp	domestic cat	China/Shanghai	2010	FcTTV
HM142588	SH-F1	complete genome	2063bp	domestic cat	China/Shanghai	2010	FcTTV
KM229764	183	complete genome	2063bp	domestic cat	Czech Republic	2010	FcTTV
KM229765	276	complete genome	2060bp	domestic cat	Czech Republic	2010	FcTTV
KM229766	278	complete genome	2054bp	domestic cat	Czech Republic	2010	FcTTV
MT078974	GX27	complete genome	2054bp	domestic cat	China/Zhejiang	2019	FcTTV
MT078975	GX26	complete genome	2054bp	domestic cat	China/Zhejiang	2019	FcTTV
AB076003	Fc-TTV4	complete genome	2064bp	domestic cat	Japan	2002	FcTTV
KM593801	chat-13	complete genome	2065bp	domestic cat	France	2013	FcTTV
EF538878	PRA4	complete genome	2065bp	domestic cat	France	2007	FcTTV
EF538877	PRA1	complete genome	2019bp	domestic cat	France	2007	FcTTV2
JF304938	VS4300008	complete genome	2012bp	domestic cat	USA	2011	FcTTV2
MT538131	UoA1_anello4	complete genome	2017 bp	Puma concolor	Mexico	2013	FcTTV
MT538086	LSF128_anello1	complete genome	2039bp	Puma concolor	USA	2014	FcTTV
MT538103	LSF_70_anello3	complete genome	2051bp	Lynx rufus	USA: California	2012	FcTTV
MT538137	UoA9_anello4	complete genome	2016 bp	Puma concolor	Mexico	2014	FcTTV
MT538084	LSF125_anello4	complete genome	2017 bp	Puma concolor	USA: California	2010	FcTTV
MT538136	UoA4_anello4	complete genome	2015bp	Puma concolor	Mexico	2014	FcTTV
MT538085	LSF126_anello1	complete genome	2019 bp	Puma concolor	USA: California	2015	FcTTV
MT538081	LSF123_anello1	complete genome	2019 bp	Puma concolor	USA: California	2008	FcTTV
MT538094	LSF134_anello1	complete genome	2023 bp	Puma concolor	USA: California	2012	FcTTV
MT538074	LS48_anello3	complete genome	2051bp	Lynx rufus	USA: California	2014	FcTTV
MT538181	x1543_anello3	complete genome	2073bp	Lynx rufus	USA: California	2011	FcTTV
MT538066	LSF33_anello3	complete genome	2068bp	Lynx rufus	USA: California	2010	FcTTV
MT538054	LSF14_anello3	complete genome	2067bp	Lynx rufus	USA: California	2008	FcTTV
MT538045	LSF4_anello7	complete genome	2062bp	Lynx rufus	USA: California	2006	FcTTV
MT538120	LSF_162_3	complete genome	2039bp	Lynx rufus	USA: California	2009	FcTTV
MT538040	LSF3_anello3	complete genome	2044bp	Lynx rufus	USA: California	2003	FcTTV
MT538087	LSF128_anello3	complete genome	2001 bp	Puma concolor	USA: California	2014	FcTTV
MT538146	x906A_anello3	complete genome	2030bp	Lynx rufus	USA: California	2007	FcTTV
MT538096	LSF141_anello1	complete genome	2001bp	Lynx rufus	USA: California	2017	FcTTV
MT538134	UoA3_anello3	complete genome	2019bp	Puma concolor	Mexico	2014	FcTTV
MT538141	x261_anello3	complete genome	2039bp	Lynx rufus	USA: Colorado	2008	FcTTV
MT538116	LSF_150_1	complete genome	2005bp	Lynx rufus	USA: California	2017	FcTTV
MT538163	x1508_anello1	complete genome	2075bp	Lynx rufus	USA: California	2011	FcTTV
MT538145	x906a_anello1	complete genome	2022bp	Lynx rufus	USA: California	2007	FcTTV
MT538121	LSF_162_anello1	complete genome	2035bp	Lynx rufus	USA: California	2009	FcTTV
MT538095	LSF140_anello1	complete genome	2031bp	Lynx rufus	USA: California	2012	FcTTV
MT538156	x1301_anello1	complete genome	2001bp	Lynx rufus	USA: California	2010	FcTTV
MT538042	LSF4_anello1	complete genome	2034bp	Lynx rufus	USA: California	2006	FcTTV
GU376737	Porcine TTV2	complete genome	2800bp	porcine	China: Anhui	2008	Porcine TTV2
GU188046	472142	complete genome	2802bp	porcine	Germany	2008	Porcine TTV2
HM633230	TTV2Gx2	complete genome	2799bp	Sus scrofa	China: Guangxi	2009	Porcine TTV2
HM633227	TTV2Bj11	complete genome	2802bp	Sus scrofa	China: Bejing	2009	Porcine TTV2
GU456385	PTTV2b-VA	complete genome	2750bp	Sus scrofa	USA:Virginia	2008	Porcine TTV2
GU188045	471819	complete genome	2863bp	domestic pig	Germany	2008	Porcine TTV1
KT174486	TTSuV1-JX3	complete genome	2860bp	pig	China: Jiangxi	2014	Porcine TTV1
GQ120664	swSTHY-TT27	complete genome	2875bp	Swine	Canada	2005	Porcine TTV1
HM633248	TTV1Bj5	complete genome	2868bp	Sus scrofa	China: Bejing	2009	Porcine TTV1
HM633258	TTV1Ln23-1	complete genome	2875bp	Sus scrofa	China: Liaoning	2009	Porcine TTV1
AB076002	Cf-TTV10	complete genome	2797bp	dog	Japan	2002	Canine TTV
MK050988	GXNN34	complete genome	2795bp	dog	China: Guangxi	2018	Canine TTV
MZ503911	Anseong_4	complete genome	2795bp	dog	South Korea	2019	Canine TTV
KX827771	GX261	complete genome	2797bp	dog	China	2015	Canine TTV
MZ503910	Anseong_18	complete genome	2793bp	dog	South Korea	2019	Canine TTV
AB054648	Kt-10F	complete genome	3792bp	Homo sapiens	Indonesia	2001	Human TTV
MT501648	cyb/2019	complete genome	3759bp	Homo sapiens	China	2009	Human TTV
MN765201	SAfiA-468-6	complete genome	3550bp	Homo sapiens	Tanzania	2015	Human TTV
AF435014	KAV	complete genome	3705bp	Homo sapiens	Germany	2001	Human TTV
AB038619	TTVsan-IR1031	complete genome	3795bp	Homo sapiens	Japan	2000	Human TTV
AY823989	3h	complete genome	3920bp	Homo sapiens	Brazil	2004	Human TTV
AB064595	CT23F	complete genome	3729bp	Homo sapiens	China	2001	Human TTV
MW679003	AZ1_2	complete genome	3770bp	Homo sapiens	USA	2020	Human TTV
MN765199	SAfiA-242-2	complete genome	3637bp	Homo sapiens	Tanzania	2015	Human TTV
MN768566	SAfiA-595-8	complete genome	3371bp	Homo sapiens	Tanzania	2015	Human TTV
AB303559	MDJN2	complete genome	3187bp	Homo sapiens	Japan	2007	TTMDV
MN165095	Chzj53	complete genome	3302bp	Homo sapiens	China	2016	TTMDV
AB290919	MD2-013	complete genome	3253bp	Homo sapiens	Japan	2007	TTMDV
AB303562	MDJN51	complete genome	3187bp	Homo sapiens	Japan	2007	TTMDV
MN774940	SAfiA-108-10	complete genome	3229bp	Homo sapiens	Tanzania	2015	TTMDV
AB038626	TLMV-CLC138	complete genome	2841bp	Homo sapiens	Japan	2000	TTMV
MN769270	SAfiA-360-22	complete genome	2839bp	Homo sapiens	Tanzania	2015	TTMV
MN165104	Chzj0656	complete genome	2841bp	Homo sapiens	China	2016	TTMV
MN770389	SAfiA-6-15	complete genome	2837bp	Homo sapiens	Tanzania	2015	TTMV
AB038628	TLMV-CLC205	complete genome	2841bp	Homo sapiens	Japan	2000	TTMV

## Sheet: 80 TTV-ORF1 information
Accession No	Strain	Gene	length	Host	Country/region	Year	Variants
OP186140	SH-01	ORF1	1302bp	domestic cat	China/Shanghai	2021	FcTTV
OP186141	SH-02	ORF1	1305bp	domestic cat	China/Shanghai	2021	FcTTV
OP186142	SH-03	ORF1	1302bp	domestic cat	China/Shanghai	2021	FcTTV
OP186143	SH-04	ORF1	1305bp	domestic cat	China/Shanghai	2021	FcTTV
OP186144	SH-05	ORF1	1302bp	domestic cat	China/Shanghai	2021	FcTTV
HM142589	SH-F2	ORF1	1311bp	domestic cat	China/Shanghai	2010	FcTTV
HM142588	SH-F1	ORF1	1311bp	domestic cat	China/Shanghai	2010	FcTTV
KM229764	183	ORF1	1311bp	domestic cat	Czech Republic	2010	FcTTV
KM229765	276	ORF1	1308bp	domestic cat	Czech Republic	2010	FcTTV
KM229766	278	ORF1	1302bp	domestic cat	Czech Republic	2010	FcTTV
MT078974	GX27	ORF1	1302bp	domestic cat	China/Zhejiang	2019	FcTTV
MT078975	GX26	ORF1	1302bp	domestic cat	China/Zhejiang	2019	FcTTV
AB076003	Fc-TTV4	ORF1	1311bp	domestic cat	Japan	2002	FcTTV
KM593801	chat-13	ORF1	1311bp	domestic cat	France	2013	FcTTV
EF538878	PRA4	ORF1	1311bp	domestic cat	France	2007	FcTTV
EF538877	PRA1	ORF1	1215bp	domestic cat	France	2007	FcTTV2
JF304938	VS4300008	ORF1	1182bp	domestic cat	USA	2011	FcTTV2
MT538131	UoA1_anello4	ORF1	1215bp	Puma concolor	Mexico	2013	FcTTV
MT538086	LSF128_anello1	ORF1	1245bp	Puma concolor	USA	2014	FcTTV
MT538103	LSF_70_anello3	ORF1	1227bp	Lynx rufus	USA: California	2012	FcTTV
MT538137	UoA9_anello4	ORF1	1203 bp	Puma concolor	Mexico	2014	FcTTV
MT538084	LSF125_anello4	ORF1	1293bp	Puma concolor	USA: California	2010	FcTTV
MT538136	UoA4_anello4	ORF1	1293bp	Puma concolor	Mexico	2014	FcTTV
MT538085	LSF126_anello1	ORF1	1263 bp	Puma concolor	USA: California	2015	FcTTV
MT538081	LSF123_anello1	ORF1	1263 bp	Puma concolor	USA: California	2008	FcTTV
MT538094	LSF134_anello1	ORF1	1269bp	Puma concolor	USA: California	2012	FcTTV
MT538074	LS48_anello3	ORF1	1329bp	Lynx rufus	USA: California	2014	FcTTV
MT538181	x1543_anello3	ORF1	1338bp	Lynx rufus	USA: California	2011	FcTTV
MT538066	LSF33_anello3	ORF1	1338bp	Lynx rufus	USA: California	2010	FcTTV
MT538054	LSF14_anello3	ORF1	1254bp	Lynx rufus	USA: California	2008	FcTTV
MT538045	LSF4_anello7	ORF1	1227bp	Lynx rufus	USA: California	2006	FcTTV
MT538120	LSF_162_3	ORF1	1302bp	Lynx rufus	USA: California	2009	FcTTV
MT538040	LSF3_anello3	ORF1	1227bp	Lynx rufus	USA: California	2003	FcTTV
MT538087	LSF128_anello3	ORF1	1329bp	Puma concolor	USA: California	2014	FcTTV
MT538146	x906A_anello3	ORF1	1224bp	Lynx rufus	USA: California	2007	FcTTV
MT538096	LSF141_anello1	ORF1	1224bp	Lynx rufus	USA: California	2017	FcTTV
MT538134	UoA3_anello3	ORF1	1263bp	Puma concolor	Mexico	2014	FcTTV
MT538141	x261_anello3	ORF1	1224bp	Lynx rufus	USA: Colorado	2008	FcTTV
MT538116	LSF_150_1	ORF1	1260bp	Lynx rufus	USA: California	2017	FcTTV
MT538163	x1508_anello1	ORF1	1239bp	Lynx rufus	USA: California	2011	FcTTV
MT538145	x906a_anello1	ORF1	1278bp	Lynx rufus	USA: California	2007	FcTTV
MT538121	LSF_162_anello1	ORF1	1221bp	Lynx rufus	USA: California	2009	FcTTV
MT538095	LSF140_anello1	ORF1	1287bp	Lynx rufus	USA: California	2012	FcTTV
MT538156	x1301_anello1	ORF1	1218bp	Lynx rufus	USA: California	2010	FcTTV
MT538042	LSF4_anello1	ORF1	1263bp	Lynx rufus	USA: California	2006	FcTTV
GU376737	Porcine TTV2	ORF1	1878bp	porcine	China: Anhui	2008	Porcine TTV2
GU188046	472142	ORF1	1878bp	domestic pig	Germany	2008	Porcine TTV2
HM633230	TTV2Gx2	ORF1	1878bp	Sus scrofa	China: Guangxi	2009	Porcine TTV2
HM633227	TTV2Bj11	ORF1	1878bp	Sus scrofa	China: Bejing	2009	Porcine TTV2
GU456385	PTTV2b-VA	ORF1	1878bp	Sus scrofa	USA:Virginia	2008	Porcine TTV2
GU188045	471819	ORF1	1920bp	domestic pig	Germany	2008	Porcine TTV1
KT174486	TTSuV1-JX3	ORF1	1920bp	pig	China: Jiangxi	2014	Porcine TTV1
GQ120664	swSTHY-TT27	ORF1	1920bp	Swine	Canada	2005	Porcine TTV1
HM633248	TTV1Bj5	ORF1	1920bp	Sus scrofa	China: Bejing	2009	Porcine TTV1
HM633258	TTV1Ln23-1	ORF1	1920bp	Sus scrofa	China: Liaoning	2009	Porcine TTV1
AB076002	Cf-TTV10	ORF1	1731bp	dog	Japan	2002	Canine TTV
MK050988	GXNN34	ORF1	1731bp	dog	China: Guangxi	2018	Canine TTV
MZ503911	Anseong_4	ORF1	1734bp	dog	South Korea	2019	Canine TTV
KX827771	GX261	ORF1	1731bp	dog	China	2015	Canine TTV
MZ503910	Anseong_18	ORF1	1734bp	dog	South Korea	2019	Canine TTV
AB054648	Kt-10F	ORF1	2229bp	Homo sapiens	Indonesia	2001	Human TTV
MT501648	cyb/2019	ORF1	2211bp	Homo sapiens	China	2009	Human TTV
MN765201	SAfiA-468-6	ORF1	2253bp	Homo sapiens	Tanzania	2015	Human TTV
AF435014	KAV	ORF1	2160bp	Homo sapiens	Germany	2001	Human TTV
AB038619	TTVsan-IR1031	ORF1	2241bp	Homo sapiens	Japan	2000	Human TTV
AY823989	3h	ORF1	2331bp	Homo sapiens	Brazil	2004	Human TTV
AB064595	CT23F	ORF1	2238bp	Homo sapiens	China	2001	Human TTV
MW679003	AZ1_2	ORF1	2298bp	Homo sapiens	USA	2020	Human TTV
MN765199	SAfiA-242-2	ORF1	2259bp	Homo sapiens	Tanzania	2015	Human TTV
MN768566	SAfiA-595-8	ORF1	2220bp	Homo sapiens	Tanzania	2015	Human TTV
AB303559	MDJN2	ORF1	1977bp	Homo sapiens	Japan	2007	TTMDV
MN165095	Chzj53	ORF1	2007bp	Homo sapiens	China	2016	TTMDV
AB290919	MD2-013	ORF1	2034bp	Homo sapiens	Japan	2007	TTMDV
AB303562	MDJN51	ORF1	1995bp	Homo sapiens	Japan	2007	TTMDV
MN774940	SAfiA-108-10	ORF1	2010bp	Homo sapiens	Tanzania	2015	TTMDV
AB038626	TLMV-CLC138	ORF1	1992bp	Homo sapiens	Japan	2000	TTMV
MN769270	SAfiA-360-22	ORF1	1989bp	Homo sapiens	Tanzania	2015	TTMV
MN165104	Chzj0656	ORF1	1977bp	Homo sapiens	China	2016	TTMV
MN770389	SAfiA-6-15	ORF1	1980bp	Homo sapiens	Tanzania	2015	TTMV
AB038628	TLMV-CLC205	ORF1	1992bp	Homo sapiens	Japan	2000	TTMV
